# Supplementary material for: Neural dissociation of attention and working memory through inhibitory control
Source: Nat Commun. 2025 Dec 2;17:22. doi: 10.1038/s41467-025-66553-7 (PMC12764954; doi:10.1038/s41467-025-66553-7)
Supplement: Supplementary file 4 — Source data [file 41467_2025_66553_MOESM4_ESM.xlsx]

## Sheet: FIG-2
Subject	Run	Trial	TargetID	TargetLOC	AnswerKey_LOC	ACC_LOC	RT_LOC(ms)	AnswerKey_ID	ACC_ID	RT_ID(ms)
17	1	1	4	4	4	1	1930	999	999	999
17	1	2	3	4	4	1	1094	999	999	999
17	1	3	2	4	4	1	867	999	999	999
17	1	4	2	1	1	1	961	999	999	999
17	1	5	4	4	4	1	861	999	999	999
17	1	6	3	2	2	1	783	999	999	999
17	1	7	4	1	1	1	797	999	999	999
17	1	8	3	4	4	1	697	999	999	999
17	1	9	2	2	2	1	620	999	999	999
17	1	10	2	2	2	1	640	999	999	999
17	1	11	4	2	2	1	994	999	999	999
17	1	12	1	4	4	1	773	999	999	999
17	1	13	3	4	4	1	793	999	999	999
17	1	14	1	1	1	1	1152	999	999	999
17	1	15	4	1	1	1	659	999	999	999
17	1	16	1	4	4	1	806	999	999	999
17	1	17	2	3	3	1	838	999	999	999
17	1	18	3	1	1	1	523	999	999	999
17	1	19	1	2	2	1	924	999	999	999
17	1	20	4	2	2	1	966	999	999	999
17	1	21	1	3	3	1	721	999	999	999
17	1	22	3	1	1	1	627	999	999	999
17	1	23	2	2	2	1	1094	999	999	999
17	1	24	4	3	3	1	1109	999	999	999
17	1	25	3	1	1	1	498	999	999	999
17	1	26	1	3	3	1	886	999	999	999
17	1	27	2	2	2	1	718	999	999	999
17	1	28	1	1	1	1	739	999	999	999
17	1	29	2	3	3	1	763	999	999	999
17	1	30	3	3	3	1	827	999	999	999
17	1	31	4	3	3	1	797	999	999	999
17	1	32	1	3	3	1	822	999	999	999
17	2	1	1	4	4	1	672	999	999	999
17	2	2	2	4	4	1	659	999	999	999
17	2	3	1	2	2	1	1048	999	999	999
17	2	4	4	2	2	1	775	999	999	999
17	2	5	2	4	4	1	904	999	999	999
17	2	6	2	1	1	1	864	999	999	999
17	2	7	1	4	4	1	640	999	999	999
17	2	8	1	3	3	1	608	999	999	999
17	2	9	3	2	2	1	963	999	999	999
17	2	10	4	1	1	1	951	999	999	999
17	2	11	2	2	2	1	764	999	999	999
17	2	12	2	2	2	1	870	999	999	999
17	2	13	1	2	2	1	890	999	999	999
17	2	14	1	1	1	1	723	999	999	999
17	2	15	4	1	1	1	840	999	999	999
17	2	16	1	3	3	1	666	999	999	999
17	2	17	4	4	4	1	797	999	999	999
17	2	18	3	4	4	1	1606	999	999	999
17	2	19	2	4	4	1	892	999	999	999
17	2	20	3	3	3	1	824	999	999	999
17	2	21	2	1	1	1	1107	999	999	999
17	2	22	3	1	1	1	888	999	999	999
17	2	23	3	4	4	1	1011	999	999	999
17	2	24	4	1	1	1	1140	999	999	999
17	2	25	4	3	3	1	902	999	999	999
17	2	26	4	3	3	1	1038	999	999	999
17	2	27	1	2	2	1	1086	999	999	999
17	2	28	2	2	2	1	700	999	999	999
17	2	29	3	3	3	1	1342	2	0	2650
17	2	30	4	1	1	1	1257	3	1	1755
17	2	31	3	3	3	1	3578	2	1	3013
17	2	32	3	3	3	1	802	4	0	2168
17	3	1	4	2	2	1	1021	999	999	999
17	3	2	3	4	4	1	1342	4	1	3597
17	3	3	4	4	4	1	1714	999	999	999
17	3	4	4	1	1	1	1174	999	999	999
17	3	5	3	3	3	1	974	999	999	999
17	3	6	1	4	4	1	950	999	999	999
17	3	7	3	3	3	1	777	999	999	999
17	3	8	1	1	1	1	705	4	1	1884
17	3	9	4	2	2	1	1094	999	999	999
17	3	10	4	1	1	1	780	999	999	999
17	3	11	4	1	1	1	966	999	999	999
17	3	12	3	4	4	1	874	999	999	999
17	3	13	1	4	4	1	2071	999	999	999
17	3	14	1	3	3	1	1108	999	999	999
17	3	15	2	1	1	1	2138	3	1	2580
17	3	16	3	3	3	1	841	999	999	999
17	3	17	4	3	3	1	738	999	999	999
17	3	18	1	1	1	1	830	999	999	999
17	3	19	3	4	4	1	1190	999	999	999
17	3	20	1	4	4	1	976	999	999	999
17	3	21	3	4	4	1	2274	999	999	999
17	3	22	1	1	1	1	1113	999	999	999
17	3	23	2	2	2	1	951	999	999	999
17	3	24	1	3	3	1	982	999	999	999
17	3	25	2	1	1	1	1215	999	999	999
17	3	26	2	2	1	0	26	1	1	2036
17	3	27	3	2	2	1	814	999	999	999
17	3	28	2	2	2	1	1558	999	999	999
17	3	29	4	2	2	1	770	999	999	999
17	3	30	2	2	2	1	969	999	999	999
17	3	31	2	3	3	1	839	999	999	999
17	3	32	2	3	3	1	657	999	999	999
17	4	1	4	4	4	1	862	999	999	999
17	4	2	2	3	3	1	1229	999	999	999
17	4	3	1	2	2	1	868	999	999	999
17	4	4	2	2	2	1	1034	999	999	999
17	4	5	3	1	1	1	22	1	0	3238
17	4	6	3	4	4	1	819	999	999	999
17	4	7	1	1	1	1	821	999	999	999
17	4	8	4	3	3	1	1086	999	999	999
17	4	9	3	3	3	1	1247	999	999	999
17	4	10	2	4	4	1	1593	999	999	999
17	4	11	2	2	2	1	871	999	999	999
17	4	12	1	2	2	1	890	1	1	2395
17	4	13	2	1	1	1	1205	999	999	999
17	4	14	4	2	2	1	1040	999	999	999
17	4	15	4	3	3	1	784	999	999	999
17	4	16	1	2	2	1	1064	999	999	999
17	4	17	2	2	3	0	74	3	1	2805
17	4	18	3	4	4	1	1045	999	999	999
17	4	19	4	1	1	1	1031	999	999	999
17	4	20	4	4	4	1	663	999	999	999
17	4	21	3	4	4	1	824	999	999	999
17	4	22	1	1	1	1	758	999	999	999
17	4	23	2	2	2	1	641	2	0	1828
17	4	24	1	1	1	1	1110	999	999	999
17	4	25	2	3	1	0	3088	999	999	999
17	4	26	3	3	3	1	704	999	999	999
17	4	27	4	4	4	1	873	999	999	999
17	4	28	1	3	3	1	638	999	999	999
17	4	29	3	4	4	1	782	999	999	999
17	4	30	4	1	1	1	896	999	999	999
17	4	31	3	3	3	1	1862	999	999	999
17	4	32	1	1	1	1	841	999	999	999
18	1	1	2	1	1	1	795	999	999	999
18	1	2	1	1	1	1	803	999	999	999
18	1	3	1	3	3	1	870	999	999	999
18	1	4	1	4	4	1	591	999	999	999
18	1	5	4	1	1	1	614	999	999	999
18	1	6	2	2	2	1	702	999	999	999
18	1	7	3	2	2	1	663	999	999	999
18	1	8	3	3	3	1	687	999	999	999
18	1	9	1	4	4	1	781	999	999	999
18	1	10	2	3	3	1	510	999	999	999
18	1	11	4	4	4	1	414	999	999	999
18	1	12	3	1	1	1	543	999	999	999
18	1	13	3	3	3	1	598	999	999	999
18	1	14	4	2	2	1	646	999	999	999
18	1	15	1	1	1	1	647	999	999	999
18	1	16	2	2	2	1	926	999	999	999
18	1	17	2	3	3	1	942	999	999	999
18	1	18	2	1	1	1	718	999	999	999
18	1	19	4	4	4	1	614	999	999	999
18	1	20	3	2	2	1	582	999	999	999
18	1	21	1	4	4	1	536	999	999	999
18	1	22	4	1	1	1	599	999	999	999
18	1	23	3	1	1	1	463	999	999	999
18	1	24	4	4	4	1	615	999	999	999
18	1	25	3	2	2	1	855	999	999	999
18	1	26	1	2	2	1	679	999	999	999
18	1	27	4	2	2	1	472	999	999	999
18	1	28	4	3	3	1	502	999	999	999
18	1	29	2	4	4	1	438	999	999	999
18	1	30	3	3	3	1	870	999	999	999
18	1	31	1	4	4	1	743	999	999	999
18	1	32	2	3	3	1	3254	999	999	999
18	2	1	1	3	3	1	509	999	999	999
18	2	2	1	4	4	1	777	999	999	999
18	2	3	4	1	1	1	670	999	999	999
18	2	4	3	1	1	1	504	999	999	999
18	2	5	1	2	3	0	9260	999	999	999
18	2	6	2	2	2	1	488	999	999	999
18	2	7	2	4	4	1	718	999	999	999
18	2	8	2	4	4	1	962	999	999	999
18	2	9	2	1	1	1	728	999	999	999
18	2	10	3	3	3	1	467	999	999	999
18	2	11	1	2	2	1	531	999	999	999
18	2	12	4	1	1	1	570	999	999	999
18	2	13	4	2	2	1	695	999	999	999
18	2	14	2	4	4	1	584	999	999	999
18	2	15	1	2	2	1	718	999	999	999
18	2	16	3	3	3	1	1234	999	999	999
18	2	17	3	2	2	1	934	999	999	999
18	2	18	3	4	4	1	1382	999	999	999
18	2	19	3	1	1	1	645	999	999	999
18	2	20	3	3	3	1	764	999	999	999
18	2	21	1	3	3	1	5067	999	999	999
18	2	22	4	3	3	1	643	999	999	999
18	2	23	2	2	2	1	4236	999	999	999
18	2	24	2	1	2	0	1056	999	999	999
18	2	25	1	4	4	1	512	999	999	999
18	2	26	2	3	3	1	2521	999	999	999
18	2	27	4	1	1	1	2154	999	999	999
18	2	28	4	4	4	1	694	999	999	999
18	2	29	4	2	2	1	938	4	0	10469
18	2	30	4	3	3	1	522	2	0	3280
18	2	31	1	4	4	1	690	2	1	4410
18	2	32	3	1	1	1	506	3	0	5261
18	3	1	4	4	4	1	694	999	999	999
18	3	2	2	3	3	1	706	1	1	5068
18	3	3	4	3	3	1	1391	999	999	999
18	3	4	3	2	2	1	961	999	999	999
18	3	5	3	1	1	1	743	999	999	999
18	3	6	4	2	2	1	648	999	999	999
18	3	7	4	2	2	1	1152	999	999	999
18	3	8	1	2	2	1	506	2	1	2918
18	3	9	2	1	1	1	639	999	999	999
18	3	10	2	4	4	1	729	999	999	999
18	3	11	1	3	3	1	713	999	999	999
18	3	12	4	3	3	1	808	999	999	999
18	3	13	1	3	3	1	672	999	999	999
18	3	14	3	2	2	1	464	999	999	999
18	3	15	1	2	2	1	690	3	0	4726
18	3	16	1	4	4	1	703	999	999	999
18	3	17	4	1	1	1	657	999	999	999
18	3	18	3	2	2	1	721	999	999	999
18	3	19	2	1	1	1	976	999	999	999
18	3	20	1	1	1	1	616	999	999	999
18	3	21	3	4	4	1	664	999	999	999
18	3	22	1	4	4	1	625	999	999	999
18	3	23	2	3	3	1	656	999	999	999
18	3	24	2	4	4	1	705	999	999	999
18	3	25	2	4	4	1	696	999	999	999
18	3	26	3	1	1	1	490	2	0	2279
18	3	27	4	1	1	1	5473	999	999	999
18	3	28	3	4	4	1	608	999	999	999
18	3	29	4	1	1	1	848	999	999	999
18	3	30	3	2	2	1	569	999	999	999
18	3	31	2	3	3	1	737	999	999	999
18	3	32	1	3	3	1	649	999	999	999
18	4	1	4	3	3	1	728	999	999	999
18	4	2	3	3	3	1	831	999	999	999
18	4	3	3	4	4	1	717	999	999	999
18	4	4	4	4	4	1	693	999	999	999
18	4	5	3	2	2	1	434	2	0	2308
18	4	6	4	3	3	1	767	999	999	999
18	4	7	3	1	1	1	736	999	999	999
18	4	8	2	1	1	1	657	999	999	999
18	4	9	1	2	2	1	704	999	999	999
18	4	10	1	4	4	1	1466	999	999	999
18	4	11	3	1	1	1	678	999	999	999
18	4	12	4	2	2	1	626	3	1	2773
18	4	13	2	2	2	1	557	999	999	999
18	4	14	2	1	1	1	791	999	999	999
18	4	15	1	3	3	1	953	999	999	999
18	4	16	1	2	2	1	830	999	999	999
18	4	17	3	3	3	1	450	4	1	4267
18	4	18	3	3	3	1	806	999	999	999
18	4	19	2	3	3	1	657	999	999	999
18	4	20	4	2	2	1	488	999	999	999
18	4	21	4	1	1	1	656	999	999	999
18	4	22	1	4	4	1	1290	999	999	999
18	4	23	2	4	4	1	498	4	1	1310
18	4	24	1	1	1	1	758	999	999	999
18	4	25	2	2	2	1	553	999	999	999
18	4	26	2	1	1	1	479	999	999	999
18	4	27	1	4	4	1	640	999	999	999
18	4	28	3	4	4	1	912	999	999	999
18	4	29	4	3	3	1	457	999	999	999
18	4	30	4	1	1	1	713	999	999	999
18	4	31	1	2	2	1	1033	999	999	999
18	4	32	2	4	4	1	504	999	999	999
20	1	1	2	1	1	1	666	999	999	999
20	1	2	1	1	1	1	711	999	999	999
20	1	3	1	3	3	1	680	999	999	999
20	1	4	1	4	4	1	573	999	999	999
20	1	5	4	1	1	1	591	999	999	999
20	1	6	2	2	2	1	663	999	999	999
20	1	7	3	2	2	1	576	999	999	999
20	1	8	3	3	3	1	857	999	999	999
20	1	9	1	4	4	1	544	999	999	999
20	1	10	2	3	3	1	609	999	999	999
20	1	11	4	4	4	1	544	999	999	999
20	1	12	3	1	1	1	520	999	999	999
20	1	13	3	3	3	1	1185	999	999	999
20	1	14	4	2	2	1	513	999	999	999
20	1	15	1	1	1	1	545	999	999	999
20	1	16	2	2	2	1	561	999	999	999
20	1	17	2	3	3	1	607	999	999	999
20	1	18	2	1	1	1	689	999	999	999
20	1	19	4	4	4	1	511	999	999	999
20	1	20	3	2	2	1	1097	999	999	999
20	1	21	1	4	4	1	537	999	999	999
20	1	22	4	1	1	1	601	999	999	999
20	1	23	3	1	1	1	584	999	999	999
20	1	24	4	4	4	1	626	999	999	999
20	1	25	3	2	2	1	592	999	999	999
20	1	26	1	2	2	1	482	999	999	999
20	1	27	4	2	2	1	545	999	999	999
20	1	28	4	3	3	1	505	999	999	999
20	1	29	2	4	4	1	471	999	999	999
20	1	30	3	3	3	1	521	999	999	999
20	1	31	1	4	4	1	448	999	999	999
20	1	32	2	3	3	1	1089	999	999	999
20	2	1	1	3	3	1	544	999	999	999
20	2	2	1	4	4	1	575	999	999	999
20	2	3	4	1	1	1	525	999	999	999
20	2	4	3	1	1	1	775	999	999	999
20	2	5	1	2	2	1	932	999	999	999
20	2	6	2	2	2	1	538	999	999	999
20	2	7	2	4	4	1	1022	999	999	999
20	2	8	2	4	4	1	565	999	999	999
20	2	9	2	1	1	1	1068	999	999	999
20	2	10	3	3	3	1	475	999	999	999
20	2	11	1	2	2	1	2573	999	999	999
20	2	12	4	1	1	1	454	999	999	999
20	2	13	4	2	2	1	621	999	999	999
20	2	14	2	4	4	1	490	999	999	999
20	2	15	1	2	2	1	638	999	999	999
20	2	16	3	3	3	1	2141	999	999	999
20	2	17	3	2	2	1	573	999	999	999
20	2	18	3	4	4	1	604	999	999	999
20	2	19	3	1	1	1	1643	999	999	999
20	2	20	3	3	3	1	467	999	999	999
20	2	21	1	3	3	1	557	999	999	999
20	2	22	4	3	3	1	524	999	999	999
20	2	23	2	2	3	0	2524	999	999	999
20	2	24	2	1	1	1	1123	999	999	999
20	2	25	1	4	4	1	539	999	999	999
20	2	26	2	3	3	1	555	999	999	999
20	2	27	4	1	1	1	574	999	999	999
20	2	28	4	4	4	1	572	999	999	999
20	2	29	4	2	2	1	1218	2	1	4611
20	2	30	4	3	3	1	790	4	1	4822
20	2	31	1	4	4	1	758	2	1	2952
20	2	32	3	1	1	1	638	1	1	2945
20	3	1	4	4	4	1	668	999	999	999
20	3	2	2	3	3	1	770	1	1	5311
20	3	3	4	3	3	1	664	999	999	999
20	3	4	3	2	2	1	707	999	999	999
20	3	5	3	1	1	1	1384	999	999	999
20	3	6	4	2	2	1	754	999	999	999
20	3	7	4	2	2	1	618	999	999	999
20	3	8	1	2	2	1	453	1	0	10089
20	3	9	2	1	1	1	930	999	999	999
20	3	10	2	4	4	1	959	999	999	999
20	3	11	1	3	3	1	700	999	999	999
20	3	12	4	3	3	1	1062	999	999	999
20	3	13	1	3	3	1	930	999	999	999
20	3	14	3	2	2	1	1532	999	999	999
20	3	15	1	2	2	1	493	1	1	1874
20	3	16	1	4	2	0	3131	999	999	999
20	3	17	4	1	1	1	699	999	999	999
20	3	18	3	2	2	1	1253	999	999	999
20	3	19	2	1	1	1	684	999	999	999
20	3	20	1	1	1	1	605	999	999	999
20	3	21	3	4	4	1	833	999	999	999
20	3	22	1	4	4	1	2647	999	999	999
20	3	23	2	3	3	1	509	999	999	999
20	3	24	2	4	4	1	621	999	999	999
20	3	25	2	4	4	1	723	999	999	999
20	3	26	3	1	1	1	494	4	1	2762
20	3	27	4	1	1	1	845	999	999	999
20	3	28	3	4	4	1	596	999	999	999
20	3	29	4	1	1	1	642	999	999	999
20	3	30	3	2	2	1	536	999	999	999
20	3	31	2	3	3	1	668	999	999	999
20	3	32	1	3	3	1	1045	999	999	999
20	4	1	4	3	3	1	536	999	999	999
20	4	2	3	3	3	1	524	999	999	999
20	4	3	3	4	4	1	528	999	999	999
20	4	4	4	4	4	1	535	999	999	999
20	4	5	3	2	2	1	498	4	1	1888
20	4	6	4	3	3	1	678	999	999	999
20	4	7	3	1	1	1	769	999	999	999
20	4	8	2	1	1	1	556	999	999	999
20	4	9	1	2	2	1	699	999	999	999
20	4	10	1	4	4	1	669	999	999	999
20	4	11	3	1	1	1	560	999	999	999
20	4	12	4	2	2	1	430	3	1	4760
20	4	13	2	2	2	1	720	999	999	999
20	4	14	2	1	1	1	804	999	999	999
20	4	15	1	3	3	1	651	999	999	999
20	4	16	1	2	2	1	899	999	999	999
20	4	17	3	3	3	1	550	4	1	1671
20	4	18	3	3	3	1	562	999	999	999
20	4	19	2	3	3	1	563	999	999	999
20	4	20	4	2	2	1	740	999	999	999
20	4	21	4	1	1	1	1107	999	999	999
20	4	22	1	4	4	1	1150	999	999	999
20	4	23	2	4	4	1	390	4	1	2154
20	4	24	1	1	1	1	730	999	999	999
20	4	25	2	2	2	1	660	999	999	999
20	4	26	2	1	1	1	579	999	999	999
20	4	27	1	4	4	1	579	999	999	999
20	4	28	3	4	4	1	548	999	999	999
20	4	29	4	3	3	1	549	999	999	999
20	4	30	4	1	1	1	548	999	999	999
20	4	31	1	2	2	1	620	999	999	999
20	4	32	2	4	4	1	539	999	999	999
21	1	1	4	4	4	1	780	999	999	999
21	1	2	3	4	4	1	716	999	999	999
21	1	3	2	4	4	1	611	999	999	999
21	1	4	2	1	1	1	480	999	999	999
21	1	5	4	4	4	1	513	999	999	999
21	1	6	3	2	2	1	588	999	999	999
21	1	7	4	1	1	1	696	999	999	999
21	1	8	3	4	4	1	869	999	999	999
21	1	9	2	2	2	1	861	999	999	999
21	1	10	2	2	2	1	765	999	999	999
21	1	11	4	2	2	1	960	999	999	999
21	1	12	1	4	4	1	1165	999	999	999
21	1	13	3	4	4	1	765	999	999	999
21	1	14	1	1	1	1	741	999	999	999
21	1	15	4	1	1	1	641	999	999	999
21	1	16	1	4	4	1	616	999	999	999
21	1	17	2	3	3	1	729	999	999	999
21	1	18	3	1	1	1	724	999	999	999
21	1	19	1	2	2	1	1493	999	999	999
21	1	20	4	2	2	1	2168	999	999	999
21	1	21	1	3	3	1	1117	999	999	999
21	1	22	3	1	1	1	1017	999	999	999
21	1	23	2	2	2	1	953	999	999	999
21	1	24	4	3	3	1	1277	999	999	999
21	1	25	3	1	1	1	897	999	999	999
21	1	26	1	3	3	1	889	999	999	999
21	1	27	2	2	2	1	1504	999	999	999
21	1	28	1	1	1	1	793	999	999	999
21	1	29	2	3	3	1	802	999	999	999
21	1	30	3	3	3	1	1417	999	999	999
21	1	31	4	3	3	1	694	999	999	999
21	1	32	1	3	3	1	2425	999	999	999
21	2	1	1	4	4	1	948	999	999	999
21	2	2	2	4	4	1	609	999	999	999
21	2	3	1	2	2	1	861	999	999	999
21	2	4	4	2	2	1	1480	999	999	999
21	2	5	2	4	3	0	4629	999	999	999
21	2	6	2	1	1	1	580	999	999	999
21	2	7	1	4	4	1	772	999	999	999
21	2	8	1	3	3	1	1660	999	999	999
21	2	9	3	2	2	1	774	999	999	999
21	2	10	4	1	4	0	4020	999	999	999
21	2	11	2	2	2	1	827	999	999	999
21	2	12	2	2	2	1	1101	999	999	999
21	2	13	1	2	2	1	987	999	999	999
21	2	14	1	1	1	1	3043	999	999	999
21	2	15	4	1	1	1	726	999	999	999
21	2	16	1	3	3	1	1123	999	999	999
21	2	17	4	4	4	1	2028	999	999	999
21	2	18	3	4	4	1	685	999	999	999
21	2	19	2	4	4	1	4364	999	999	999
21	2	20	3	3	3	1	789	999	999	999
21	2	21	2	1	1	1	2684	999	999	999
21	2	22	3	1	3	0	1821	999	999	999
21	2	23	3	4	1	0	4501	999	999	999
21	2	24	4	1	1	1	788	999	999	999
21	2	25	4	3	3	1	2588	999	999	999
21	2	26	4	3	3	1	1836	999	999	999
21	2	27	1	2	2	1	1652	999	999	999
21	2	28	2	2	2	1	1187	999	999	999
21	2	29	3	3	3	1	2649	3	0	7813
21	2	30	4	1	1	1	678	3	1	3524
21	2	31	3	3	1	0	221	2	1	2823
21	2	32	3	3	3	1	574	1	1	2784
21	3	1	4	2	2	1	1521	999	999	999
21	3	2	3	4	4	1	498	2	0	3291
21	3	3	4	4	4	1	8310	999	999	999
21	3	4	4	1	3	0	2849	999	999	999
21	3	5	3	3	3	1	1460	999	999	999
21	3	6	1	4	4	1	3284	999	999	999
21	3	7	3	3	4	0	1901	999	999	999
21	3	8	1	1	1	1	525	4	1	3873
21	3	9	4	2	3	0	13330	999	999	999
21	3	10	4	1	1	1	2675	999	999	999
21	3	11	4	1	4	0	16899	999	999	999
21	3	12	3	4	4	1	15294	999	999	999
21	3	13	1	4	3	0	27372	999	999	999
21	3	14	1	3	4	0	17698	999	999	999
21	3	15	2	1	3	0	572	1	0	23018
21	3	16	3	3	1	0	6788	999	999	999
21	3	17	4	3	4	0	8062	999	999	999
21	3	18	1	1	1	1	1356	999	999	999
21	3	19	3	4	3	0	1747	999	999	999
21	3	20	1	4	4	1	909	999	999	999
21	3	21	3	4	4	1	10462	999	999	999
21	3	22	1	1	1	1	9341	999	999	999
21	3	23	2	2	1	0	9133	999	999	999
21	3	24	1	3	4	0	780	999	999	999
21	3	25	2	1	4	0	990	999	999	999
21	3	26	2	2	3	0	174	2	0	3794
21	3	27	3	2	1	0	3324	999	999	999
21	3	28	2	2	4	0	3316	999	999	999
21	3	29	4	2	1	0	17702	999	999	999
21	3	30	2	2	3	0	8974	999	999	999
21	3	31	2	3	3	1	565	999	999	999
21	3	32	2	3	3	1	614	999	999	999
21	4	1	4	4	4	1	587	999	999	999
21	4	2	2	3	3	1	624	999	999	999
21	4	3	1	2	2	1	552	999	999	999
21	4	4	2	2	2	1	573	999	999	999
21	4	5	3	1	1	1	418	1	0	2635
21	4	6	3	4	4	1	806	999	999	999
21	4	7	1	1	1	1	834	999	999	999
21	4	8	4	3	3	1	730	999	999	999
21	4	9	3	3	3	1	681	999	999	999
21	4	10	2	4	4	1	643	999	999	999
21	4	11	2	2	2	1	466	999	999	999
21	4	12	1	2	2	1	454	1	1	1703
21	4	13	2	1	1	1	1032	999	999	999
21	4	14	4	2	2	1	891	999	999	999
21	4	15	4	3	3	1	675	999	999	999
21	4	16	1	2	2	1	874	999	999	999
21	4	17	2	2	2	1	670	3	1	4528
21	4	18	3	4	4	1	666	999	999	999
21	4	19	4	1	1	1	1378	999	999	999
21	4	20	4	4	3	0	1833	999	999	999
21	4	21	3	4	4	1	1523	999	999	999
21	4	22	1	1	1	1	674	999	999	999
21	4	23	2	2	2	1	533	2	0	2328
21	4	24	1	1	1	1	923	999	999	999
21	4	25	2	3	3	1	811	999	999	999
21	4	26	3	3	4	0	1195	999	999	999
21	4	27	4	4	4	1	731	999	999	999
21	4	28	1	3	1	0	2818	999	999	999
21	4	29	3	4	4	1	546	999	999	999
21	4	30	4	1	1	1	746	999	999	999
21	4	31	3	3	3	1	1162	999	999	999
21	4	32	1	1	1	1	546	999	999	999
22	1	1	2	1	1	1	604	999	999	999
22	1	2	1	1	1	1	500	999	999	999
22	1	3	1	3	3	1	848	999	999	999
22	1	4	1	4	4	1	657	999	999	999
22	1	5	4	1	1	1	652	999	999	999
22	1	6	2	2	2	1	677	999	999	999
22	1	7	3	2	2	1	919	999	999	999
22	1	8	3	3	3	1	432	999	999	999
22	1	9	1	4	4	1	453	999	999	999
22	1	10	2	3	3	1	413	999	999	999
22	1	11	4	4	4	1	485	999	999	999
22	1	12	3	1	1	1	605	999	999	999
22	1	13	3	3	3	1	472	999	999	999
22	1	14	4	2	2	1	526	999	999	999
22	1	15	1	1	1	1	1096	999	999	999
22	1	16	2	2	2	1	605	999	999	999
22	1	17	2	3	3	1	413	999	999	999
22	1	18	2	1	1	1	493	999	999	999
22	1	19	4	4	4	1	478	999	999	999
22	1	20	3	2	2	1	461	999	999	999
22	1	21	1	4	4	1	512	999	999	999
22	1	22	4	1	1	1	527	999	999	999
22	1	23	3	1	1	1	758	999	999	999
22	1	24	4	4	4	1	529	999	999	999
22	1	25	3	2	2	1	703	999	999	999
22	1	26	1	2	2	1	608	999	999	999
22	1	27	4	2	2	1	648	999	999	999
22	1	28	4	3	3	1	1039	999	999	999
22	1	29	2	4	4	1	563	999	999	999
22	1	30	3	3	3	1	445	999	999	999
22	1	31	1	4	4	1	1038	999	999	999
22	1	32	2	3	3	1	518	999	999	999
22	2	1	1	3	3	1	790	999	999	999
22	2	2	1	4	4	1	534	999	999	999
22	2	3	4	1	1	1	480	999	999	999
22	2	4	3	1	1	1	502	999	999	999
22	2	5	1	2	2	1	502	999	999	999
22	2	6	2	2	2	1	538	999	999	999
22	2	7	2	4	4	1	512	999	999	999
22	2	8	2	4	4	1	411	999	999	999
22	2	9	2	1	1	1	811	999	999	999
22	2	10	3	3	3	1	805	999	999	999
22	2	11	1	2	2	1	645	999	999	999
22	2	12	4	1	1	1	476	999	999	999
22	2	13	4	2	2	1	920	999	999	999
22	2	14	2	4	4	1	434	999	999	999
22	2	15	1	2	2	1	632	999	999	999
22	2	16	3	3	3	1	475	999	999	999
22	2	17	3	2	2	1	512	999	999	999
22	2	18	3	4	4	1	849	999	999	999
22	2	19	3	1	1	1	503	999	999	999
22	2	20	3	3	3	1	494	999	999	999
22	2	21	1	3	3	1	598	999	999	999
22	2	22	4	3	3	1	509	999	999	999
22	2	23	2	2	2	1	534	999	999	999
22	2	24	2	1	1	1	435	999	999	999
22	2	25	1	4	4	1	563	999	999	999
22	2	26	2	3	3	1	1041	999	999	999
22	2	27	4	1	1	1	524	999	999	999
22	2	28	4	4	4	1	504	999	999	999
22	2	29	4	2	2	1	1162	2	1	2417
22	2	30	4	3	3	1	590	4	1	1559
22	2	31	1	4	4	1	391	2	1	1652
22	2	32	3	1	1	1	302	1	1	1001
22	3	1	4	4	4	1	998	999	999	999
22	3	2	2	3	3	1	474	1	1	1792
22	3	3	4	3	3	1	1639	999	999	999
22	3	4	3	2	2	1	1089	999	999	999
22	3	5	3	1	1	1	968	999	999	999
22	3	6	4	2	2	1	895	999	999	999
22	3	7	4	2	2	1	657	999	999	999
22	3	8	1	2	2	1	405	2	1	1079
22	3	9	2	1	1	1	744	999	999	999
22	3	10	2	4	4	1	558	999	999	999
22	3	11	1	3	3	1	643	999	999	999
22	3	12	4	3	3	1	564	999	999	999
22	3	13	1	3	3	1	577	999	999	999
22	3	14	3	2	2	1	732	999	999	999
22	3	15	1	2	2	1	518	1	1	2584
22	3	16	1	4	4	1	697	999	999	999
22	3	17	4	1	1	1	601	999	999	999
22	3	18	3	2	2	1	674	999	999	999
22	3	19	2	1	1	1	722	999	999	999
22	3	20	1	1	1	1	697	999	999	999
22	3	21	3	4	4	1	656	999	999	999
22	3	22	1	4	4	1	581	999	999	999
22	3	23	2	3	3	1	651	999	999	999
22	3	24	2	4	4	1	627	999	999	999
22	3	25	2	4	4	1	473	999	999	999
22	3	26	3	1	1	1	534	4	1	3504
22	3	27	4	1	1	1	548	999	999	999
22	3	28	3	4	4	1	465	999	999	999
22	3	29	4	1	1	1	377	999	999	999
22	3	30	3	2	2	1	614	999	999	999
22	3	31	2	3	3	1	603	999	999	999
22	3	32	1	3	3	1	507	999	999	999
22	4	1	4	3	3	1	479	999	999	999
22	4	2	3	3	3	1	454	999	999	999
22	4	3	3	4	4	1	435	999	999	999
22	4	4	4	4	4	1	502	999	999	999
22	4	5	3	2	2	1	410	4	1	1765
22	4	6	4	3	3	1	549	999	999	999
22	4	7	3	1	1	1	632	999	999	999
22	4	8	2	1	1	1	728	999	999	999
22	4	9	1	2	2	1	530	999	999	999
22	4	10	1	4	4	1	623	999	999	999
22	4	11	3	1	1	1	556	999	999	999
22	4	12	4	2	2	1	686	3	1	2832
22	4	13	2	2	2	1	1083	999	999	999
22	4	14	2	1	1	1	433	999	999	999
22	4	15	1	3	3	1	616	999	999	999
22	4	16	1	2	2	1	562	999	999	999
22	4	17	3	3	3	1	598	4	1	1251
22	4	18	3	3	3	1	465	999	999	999
22	4	19	2	3	1	0	681	999	999	999
22	4	20	4	2	2	1	823	999	999	999
22	4	21	4	1	1	1	561	999	999	999
22	4	22	1	4	4	1	864	999	999	999
22	4	23	2	4	4	1	358	4	1	1495
22	4	24	1	1	1	1	546	999	999	999
22	4	25	2	2	2	1	472	999	999	999
22	4	26	2	1	1	1	514	999	999	999
22	4	27	1	4	4	1	631	999	999	999
22	4	28	3	4	4	1	745	999	999	999
22	4	29	4	3	3	1	888	999	999	999
22	4	30	4	1	1	1	552	999	999	999
22	4	31	1	2	2	1	513	999	999	999
22	4	32	2	4	4	1	1017	999	999	999
23	1	1	1	4	4	1	469	999	999	999
23	1	2	2	1	1	1	550	999	999	999
23	1	3	4	4	4	1	1126	999	999	999
23	1	4	3	4	4	1	494	999	999	999
23	1	5	4	1	1	1	481	999	999	999
23	1	6	2	1	1	1	537	999	999	999
23	1	7	1	1	1	1	584	999	999	999
23	1	8	3	2	2	1	537	999	999	999
23	1	9	1	3	3	1	609	999	999	999
23	1	10	4	1	1	1	488	999	999	999
23	1	11	1	1	1	1	529	999	999	999
23	1	12	2	4	4	1	873	999	999	999
23	1	13	3	4	4	1	665	999	999	999
23	1	14	4	2	2	1	753	999	999	999
23	1	15	1	4	4	1	825	999	999	999
23	1	16	4	2	3	0	449	999	999	999
23	1	17	4	4	4	1	752	999	999	999
23	1	18	4	3	3	1	457	999	999	999
23	1	19	2	3	3	1	833	999	999	999
23	1	20	2	1	1	1	1017	999	999	999
23	1	21	3	3	3	1	992	999	999	999
23	1	22	1	3	3	1	897	999	999	999
23	1	23	1	3	3	1	825	999	999	999
23	1	24	2	2	2	1	721	999	999	999
23	1	25	1	1	1	1	881	999	999	999
23	1	26	2	3	2	0	2241	999	999	999
23	1	27	3	2	2	1	560	999	999	999
23	1	28	3	3	3	1	601	999	999	999
23	1	29	3	2	2	1	616	999	999	999
23	1	30	4	2	2	1	665	999	999	999
23	1	31	3	4	4	1	505	999	999	999
23	1	32	2	2	2	1	1040	999	999	999
23	2	1	4	1	1	1	468	999	999	999
23	2	2	4	2	2	1	2680	999	999	999
23	2	3	2	4	4	1	685	999	999	999
23	2	4	3	4	4	1	827	999	999	999
23	2	5	1	3	3	1	930	999	999	999
23	2	6	4	4	4	1	448	999	999	999
23	2	7	3	1	1	1	426	999	999	999
23	2	8	1	1	1	1	599	999	999	999
23	2	9	2	1	2	0	2536	999	999	999
23	2	10	1	3	3	1	1669	999	999	999
23	2	11	4	2	1	0	4433	999	999	999
23	2	12	3	1	1	1	377	999	999	999
23	2	13	4	3	3	1	1006	999	999	999
23	2	14	1	4	2	0	728	999	999	999
23	2	15	3	3	3	1	825	999	999	999
23	2	16	2	2	2	1	537	999	999	999
23	2	17	4	2	2	1	656	999	999	999
23	2	18	1	4	3	0	761	999	999	999
23	2	19	2	3	3	1	722	999	999	999
23	2	20	3	2	2	1	618	999	999	999
23	2	21	1	1	1	1	496	999	999	999
23	2	22	3	4	4	1	680	999	999	999
23	2	23	2	2	4	0	573	999	999	999
23	2	24	4	1	1	1	417	999	999	999
23	2	25	1	2	2	1	592	999	999	999
23	2	26	2	3	3	1	1330	999	999	999
23	2	27	3	2	2	1	880	999	999	999
23	2	28	2	1	1	1	941	999	999	999
23	2	29	3	3	3	1	1490	4	1	9193
23	2	30	2	4	4	1	990	4	1	1339
23	2	31	1	4	4	1	894	3	0	4205
23	2	32	4	3	3	1	662	3	1	2655
23	3	1	3	3	3	1	822	999	999	999
23	3	2	1	3	3	1	530	1	1	3110
23	3	3	3	3	3	1	786	999	999	999
23	3	4	3	4	4	1	968	999	999	999
23	3	5	3	3	2	0	2956	999	999	999
23	3	6	3	4	4	1	743	999	999	999
23	3	7	4	3	3	1	583	999	999	999
23	3	8	2	1	1	1	397	1	1	3509
23	3	9	1	2	2	1	844	999	999	999
23	3	10	4	4	4	1	1276	999	999	999
23	3	11	4	1	4	0	687	999	999	999
23	3	12	4	4	4	1	1590	999	999	999
23	3	13	1	4	4	1	492	999	999	999
23	3	14	4	2	4	0	820	999	999	999
23	3	15	3	2	2	1	622	2	0	3110
23	3	16	2	2	2	1	1380	999	999	999
23	3	17	4	4	4	1	511	999	999	999
23	3	18	4	4	2	0	7700	999	999	999
23	3	19	2	4	4	1	551	999	999	999
23	3	20	1	3	3	1	925	999	999	999
23	3	21	1	1	1	1	581	999	999	999
23	3	22	2	3	3	1	859	999	999	999
23	3	23	2	2	2	1	775	999	999	999
23	3	24	1	1	1	1	796	999	999	999
23	3	25	4	1	1	1	551	999	999	999
23	3	26	2	2	2	1	566	1	0	3767
23	3	27	3	1	1	1	526	999	999	999
23	3	28	2	1	1	1	558	999	999	999
23	3	29	2	2	2	1	504	999	999	999
23	3	30	3	1	1	1	654	999	999	999
23	3	31	1	3	3	1	1973	999	999	999
23	3	32	1	2	2	1	3268	999	999	999
23	4	1	3	3	3	1	512	999	999	999
23	4	2	3	4	4	1	478	999	999	999
23	4	3	4	4	4	1	827	999	999	999
23	4	4	2	4	4	1	664	999	999	999
23	4	5	3	4	4	1	409	2	1	3082
23	4	6	1	3	3	1	447	999	999	999
23	4	7	1	4	4	1	617	999	999	999
23	4	8	4	3	3	1	453	999	999	999
23	4	9	4	3	3	1	550	999	999	999
23	4	10	4	1	1	1	976	999	999	999
23	4	11	4	2	2	1	487	999	999	999
23	4	12	1	3	3	1	334	1	0	2348
23	4	13	1	1	1	1	665	999	999	999
23	4	14	4	3	3	1	500	999	999	999
23	4	15	2	4	4	1	447	999	999	999
23	4	16	2	4	4	1	394	999	999	999
23	4	17	3	3	3	1	438	4	1	1222
23	4	18	3	1	1	1	473	999	999	999
23	4	19	4	1	1	1	591	999	999	999
23	4	20	2	1	1	1	588	999	999	999
23	4	21	2	1	1	1	445	999	999	999
23	4	22	1	2	2	1	593	999	999	999
23	4	23	3	1	1	1	326	4	0	2558
23	4	24	1	2	2	1	540	999	999	999
23	4	25	4	1	1	1	486	999	999	999
23	4	26	3	2	2	1	600	999	999	999
23	4	27	2	2	2	1	694	999	999	999
23	4	28	2	3	3	1	691	999	999	999
23	4	29	1	2	2	1	413	999	999	999
23	4	30	3	4	4	1	1000	999	999	999
23	4	31	1	2	2	1	699	999	999	999
23	4	32	2	2	2	1	372	999	999	999
24	1	1	2	4	4	1	623	999	999	999
24	1	2	1	1	1	1	1735	999	999	999
24	1	3	3	3	3	1	630	999	999	999
24	1	4	1	3	3	1	633	999	999	999
24	1	5	2	1	1	1	798	999	999	999
24	1	6	3	3	3	1	525	999	999	999
24	1	7	2	3	3	1	913	999	999	999
24	1	8	1	4	4	1	707	999	999	999
24	1	9	2	2	2	1	635	999	999	999
24	1	10	4	4	4	1	542	999	999	999
24	1	11	2	1	1	1	742	999	999	999
24	1	12	1	2	2	1	747	999	999	999
24	1	13	4	4	4	1	650	999	999	999
24	1	14	3	4	4	1	615	999	999	999
24	1	15	1	2	2	1	647	999	999	999
24	1	16	2	2	2	1	661	999	999	999
24	1	17	4	3	3	1	635	999	999	999
24	1	18	1	3	3	1	554	999	999	999
24	1	19	3	4	4	1	842	999	999	999
24	1	20	3	1	1	1	602	999	999	999
24	1	21	2	1	1	1	615	999	999	999
24	1	22	1	1	1	1	709	999	999	999
24	1	23	4	3	3	1	890	999	999	999
24	1	24	3	4	4	1	650	999	999	999
24	1	25	3	3	3	1	2994	999	999	999
24	1	26	4	1	1	1	569	999	999	999
24	1	27	2	2	2	1	1269	999	999	999
24	1	28	4	2	2	1	578	999	999	999
24	1	29	3	1	1	1	746	999	999	999
24	1	30	1	4	4	1	577	999	999	999
24	1	31	4	2	2	1	786	999	999	999
24	1	32	4	2	2	1	626	999	999	999
24	2	1	3	4	4	1	597	999	999	999
24	2	2	4	1	1	1	664	999	999	999
24	2	3	3	4	4	1	488	999	999	999
24	2	4	1	1	1	1	615	999	999	999
24	2	5	3	1	1	1	1016	999	999	999
24	2	6	2	3	3	1	723	999	999	999
24	2	7	4	4	4	1	845	999	999	999
24	2	8	1	4	4	1	720	999	999	999
24	2	9	2	4	4	1	718	999	999	999
24	2	10	3	3	3	1	2151	999	999	999
24	2	11	3	2	2	1	1031	999	999	999
24	2	12	2	3	3	1	1182	999	999	999
24	2	13	4	1	1	1	747	999	999	999
24	2	14	2	2	2	1	817	999	999	999
24	2	15	1	1	1	1	1069	999	999	999
24	2	16	3	1	1	1	592	999	999	999
24	2	17	4	2	2	1	704	999	999	999
24	2	18	1	2	2	1	859	999	999	999
24	2	19	1	1	1	1	885	999	999	999
24	2	20	2	4	4	1	825	999	999	999
24	2	21	4	3	3	1	590	999	999	999
24	2	22	3	4	4	1	533	999	999	999
24	2	23	2	2	2	1	795	999	999	999
24	2	24	2	3	3	1	974	999	999	999
24	2	25	4	2	2	1	777	999	999	999
24	2	26	4	3	3	1	535	999	999	999
24	2	27	1	2	2	1	705	999	999	999
24	2	28	2	4	4	1	817	999	999	999
24	2	29	1	3	3	1	1774	3	1	8508
24	2	30	3	1	1	1	702	2	1	3025
24	2	31	1	2	2	1	822	1	1	3485
24	2	32	4	3	3	1	677	4	1	3078
24	3	1	3	2	2	1	712	999	999	999
24	3	2	4	2	2	1	477	4	1	2335
24	3	3	2	1	1	1	650	999	999	999
24	3	4	1	1	1	1	711	999	999	999
24	3	5	4	1	1	1	729	999	999	999
24	3	6	1	2	2	1	828	999	999	999
24	3	7	1	1	1	1	1715	999	999	999
24	3	8	3	3	3	1	957	3	1	3280
24	3	9	1	1	1	1	672	999	999	999
24	3	10	3	4	4	1	905	999	999	999
24	3	11	2	3	3	1	1071	999	999	999
24	3	12	4	3	3	1	839	999	999	999
24	3	13	4	4	4	1	737	999	999	999
24	3	14	2	2	2	1	834	999	999	999
24	3	15	3	1	1	1	830	3	1	2745
24	3	16	2	2	2	1	1130	999	999	999
24	3	17	2	1	1	1	916	999	999	999
24	3	18	1	1	1	1	961	999	999	999
24	3	19	4	4	4	1	911	999	999	999
24	3	20	2	4	4	1	707	999	999	999
24	3	21	1	3	3	1	1395	999	999	999
24	3	22	1	2	2	1	683	999	999	999
24	3	23	3	4	4	1	586	999	999	999
24	3	24	4	4	4	1	879	999	999	999
24	3	25	4	4	4	1	640	999	999	999
24	3	26	2	3	3	1	486	4	0	3103
24	3	27	4	3	3	1	914	999	999	999
24	3	28	3	3	3	1	619	999	999	999
24	3	29	2	4	4	1	676	999	999	999
24	3	30	1	2	2	1	961	999	999	999
24	3	31	3	3	3	1	722	999	999	999
24	3	32	3	2	2	1	665	999	999	999
24	4	1	1	3	3	1	908	999	999	999
24	4	2	3	3	3	1	642	999	999	999
24	4	3	3	2	2	1	1435	999	999	999
24	4	4	1	3	3	1	1076	999	999	999
24	4	5	1	3	3	1	358	3	1	2172
24	4	6	4	4	4	1	1126	999	999	999
24	4	7	3	2	2	1	892	999	999	999
24	4	8	3	4	4	1	918	999	999	999
24	4	9	2	1	1	1	821	999	999	999
24	4	10	1	2	2	1	1134	999	999	999
24	4	11	4	4	4	1	685	999	999	999
24	4	12	3	3	3	1	1054	2	1	1867
24	4	13	1	4	4	1	725	999	999	999
24	4	14	4	1	1	1	686	999	999	999
24	4	15	1	2	2	1	725	999	999	999
24	4	16	1	4	4	1	710	999	999	999
24	4	17	2	2	2	1	550	4	1	2090
24	4	18	4	1	1	1	557	999	999	999
24	4	19	4	1	1	1	588	999	999	999
24	4	20	2	1	1	1	773	999	999	999
24	4	21	3	1	1	1	556	999	999	999
24	4	22	2	1	1	1	910	999	999	999
24	4	23	3	4	4	1	302	4	1	2379
24	4	24	4	3	3	1	854	999	999	999
24	4	25	2	2	2	1	901	999	999	999
24	4	26	2	3	3	1	1087	999	999	999
24	4	27	4	4	4	1	598	999	999	999
24	4	28	4	2	2	1	685	999	999	999
24	4	29	3	1	1	1	581	999	999	999
24	4	30	1	2	2	1	701	999	999	999
24	4	31	2	3	3	1	726	999	999	999
24	4	32	2	4	4	1	630	999	999	999
25	1	1	2	2	2	1	1877	999	999	999
25	1	2	3	3	3	1	939	999	999	999
25	1	3	3	4	4	1	1000	999	999	999
25	1	4	4	2	2	1	593	999	999	999
25	1	5	1	3	3	1	674	999	999	999
25	1	6	1	1	1	1	549	999	999	999
25	1	7	3	4	4	1	769	999	999	999
25	1	8	1	4	4	1	657	999	999	999
25	1	9	2	1	1	1	582	999	999	999
25	1	10	3	4	4	1	586	999	999	999
25	1	11	2	2	2	1	729	999	999	999
25	1	12	3	1	1	1	650	999	999	999
25	1	13	2	3	3	1	690	999	999	999
25	1	14	1	3	3	1	857	999	999	999
25	1	15	4	2	2	1	658	999	999	999
25	1	16	1	3	3	1	1290	999	999	999
25	1	17	4	4	4	1	1044	999	999	999
25	1	18	2	2	2	1	700	999	999	999
25	1	19	3	1	1	1	605	999	999	999
25	1	20	2	4	4	1	866	999	999	999
25	1	21	2	1	1	1	548	999	999	999
25	1	22	1	3	3	1	674	999	999	999
25	1	23	3	1	1	1	788	999	999	999
25	1	24	4	2	2	1	649	999	999	999
25	1	25	2	3	3	1	561	999	999	999
25	1	26	4	2	2	1	916	999	999	999
25	1	27	4	4	4	1	701	999	999	999
25	1	28	1	3	3	1	745	999	999	999
25	1	29	4	1	1	1	627	999	999	999
25	1	30	3	1	1	1	1028	999	999	999
25	1	31	1	2	2	1	1620	999	999	999
25	1	32	4	4	4	1	1604	999	999	999
25	2	1	4	4	4	1	1035	999	999	999
25	2	2	1	2	2	1	777	999	999	999
25	2	3	4	4	4	1	803	999	999	999
25	2	4	2	2	2	1	556	999	999	999
25	2	5	2	3	3	1	630	999	999	999
25	2	6	4	2	2	1	1203	999	999	999
25	2	7	2	1	1	1	817	999	999	999
25	2	8	2	3	3	1	761	999	999	999
25	2	9	3	2	2	1	733	999	999	999
25	2	10	1	2	2	1	587	999	999	999
25	2	11	4	3	3	1	1109	999	999	999
25	2	12	3	2	2	1	668	999	999	999
25	2	13	1	1	1	1	650	999	999	999
25	2	14	4	3	3	1	595	999	999	999
25	2	15	3	4	4	1	1131	999	999	999
25	2	16	1	1	1	1	2445	999	999	999
25	2	17	4	4	4	1	923	999	999	999
25	2	18	2	2	2	1	581	999	999	999
25	2	19	2	3	3	1	1019	999	999	999
25	2	20	3	1	1	1	772	999	999	999
25	2	21	2	4	4	1	1789	999	999	999
25	2	22	2	2	2	1	1141	999	999	999
25	2	23	3	1	1	1	1209	999	999	999
25	2	24	4	1	1	1	1595	999	999	999
25	2	25	1	3	3	1	554	999	999	999
25	2	26	1	1	1	1	574	999	999	999
25	2	27	4	4	4	1	835	999	999	999
25	2	28	1	4	4	1	1395	999	999	999
25	2	29	3	3	3	1	1438	3	0	4067
25	2	30	1	3	3	1	1326	1	1	2322
25	2	31	3	4	4	1	2126	3	0	9337
25	2	32	3	1	1	1	2438	3	1	2656
25	3	1	3	1	1	1	725	999	999	999
25	3	2	4	3	3	1	1222	4	1	6908
25	3	3	1	2	2	1	815	999	999	999
25	3	4	2	1	1	1	976	999	999	999
25	3	5	1	2	2	1	1007	999	999	999
25	3	6	4	2	2	1	748	999	999	999
25	3	7	1	3	3	1	720	999	999	999
25	3	8	3	1	1	1	926	4	1	5594
25	3	9	3	4	4	1	1759	999	999	999
25	3	10	1	3	3	1	1000	999	999	999
25	3	11	4	4	4	1	1066	999	999	999
25	3	12	2	3	3	1	1035	999	999	999
25	3	13	3	1	3	0	1659	999	999	999
25	3	14	3	1	1	1	931	999	999	999
25	3	15	2	2	2	1	1110	4	0	5957
25	3	16	4	3	3	1	1224	999	999	999
25	3	17	1	4	4	1	1595	999	999	999
25	3	18	1	4	4	1	759	999	999	999
25	3	19	4	3	3	1	756	999	999	999
25	3	20	3	1	1	1	784	999	999	999
25	3	21	2	2	2	1	1344	999	999	999
25	3	22	3	2	2	1	1268	999	999	999
25	3	23	2	3	3	1	643	999	999	999
25	3	24	1	4	4	1	687	999	999	999
25	3	25	4	4	4	1	1596	999	999	999
25	3	26	4	1	1	1	774	2	1	4982
25	3	27	1	2	2	1	1466	999	999	999
25	3	28	3	4	4	1	1155	999	999	999
25	3	29	2	1	1	1	752	999	999	999
25	3	30	2	3	3	1	684	999	999	999
25	3	31	4	2	2	1	883	999	999	999
25	3	32	2	4	4	1	684	999	999	999
25	4	1	1	2	2	1	686	999	999	999
25	4	2	2	3	3	1	565	999	999	999
25	4	3	3	3	3	1	611	999	999	999
25	4	4	3	2	2	1	614	999	999	999
25	4	5	1	4	4	1	646	4	1	2640
25	4	6	4	2	2	1	785	999	999	999
25	4	7	3	1	1	1	633	999	999	999
25	4	8	3	3	3	1	575	999	999	999
25	4	9	4	1	1	1	485	999	999	999
25	4	10	2	1	1	1	577	999	999	999
25	4	11	4	2	2	1	648	999	999	999
25	4	12	1	1	1	1	686	3	0	6966
25	4	13	3	2	2	1	641	999	999	999
25	4	14	2	2	2	1	584	999	999	999
25	4	15	1	3	3	1	882	999	999	999
25	4	16	1	2	2	1	874	999	999	999
25	4	17	4	4	4	1	550	1	1	4391
25	4	18	2	4	4	1	626	999	999	999
25	4	19	4	1	1	1	687	999	999	999
25	4	20	4	4	4	1	615	999	999	999
25	4	21	4	3	3	1	3528	999	999	999
25	4	22	3	4	4	1	592	999	999	999
25	4	23	1	1	1	1	527	1	1	4382
25	4	24	2	4	4	1	913	999	999	999
25	4	25	3	1	1	1	679	999	999	999
25	4	26	2	4	4	1	586	999	999	999
25	4	27	2	3	3	1	487	999	999	999
25	4	28	1	2	2	1	575	999	999	999
25	4	29	2	3	3	1	896	999	999	999
25	4	30	1	1	1	1	634	999	999	999
25	4	31	3	4	4	1	848	999	999	999
25	4	32	4	3	3	1	519	999	999	999
26	1	1	3	1	1	1	960	999	999	999
26	1	2	1	3	3	1	719	999	999	999
26	1	3	4	1	1	1	576	999	999	999
26	1	4	3	2	2	1	559	999	999	999
26	1	5	3	1	1	1	602	999	999	999
26	1	6	1	3	3	1	682	999	999	999
26	1	7	2	1	1	1	538	999	999	999
26	1	8	1	3	3	1	490	999	999	999
26	1	9	1	2	2	1	521	999	999	999
26	1	10	2	2	2	1	500	999	999	999
26	1	11	3	4	4	1	795	999	999	999
26	1	12	1	3	3	1	499	999	999	999
26	1	13	2	1	1	1	443	999	999	999
26	1	14	1	3	3	1	443	999	999	999
26	1	15	4	2	2	1	492	999	999	999
26	1	16	4	4	4	1	498	999	999	999
26	1	17	2	1	1	1	434	999	999	999
26	1	18	1	2	2	1	579	999	999	999
26	1	19	2	2	2	1	435	999	999	999
26	1	20	4	3	3	1	513	999	999	999
26	1	21	2	4	4	1	461	999	999	999
26	1	22	2	2	2	1	539	999	999	999
26	1	23	3	2	2	1	571	999	999	999
26	1	24	3	4	4	1	923	999	999	999
26	1	25	3	4	4	1	644	999	999	999
26	1	26	4	1	1	1	484	999	999	999
26	1	27	4	3	3	1	500	999	999	999
26	1	28	3	4	4	1	554	999	999	999
26	1	29	2	3	3	1	490	999	999	999
26	1	30	1	1	1	1	474	999	999	999
26	1	31	4	4	4	1	418	999	999	999
26	1	32	4	4	4	1	667	999	999	999
26	2	1	4	4	4	1	561	999	999	999
26	2	2	1	1	1	1	388	999	999	999
26	2	3	3	3	3	1	446	999	999	999
26	2	4	2	4	4	1	418	999	999	999
26	2	5	4	2	2	1	573	999	999	999
26	2	6	1	3	3	1	518	999	999	999
26	2	7	2	4	4	1	527	999	999	999
26	2	8	1	1	1	1	486	999	999	999
26	2	9	4	2	2	1	495	999	999	999
26	2	10	4	3	3	1	518	999	999	999
26	2	11	3	1	1	1	495	999	999	999
26	2	12	1	4	4	1	598	999	999	999
26	2	13	1	1	1	1	687	999	999	999
26	2	14	1	1	1	1	415	999	999	999
26	2	15	2	2	2	1	438	999	999	999
26	2	16	4	4	4	1	614	999	999	999
26	2	17	2	1	1	1	494	999	999	999
26	2	18	1	2	2	1	622	999	999	999
26	2	19	2	1	1	1	430	999	999	999
26	2	20	3	3	3	1	735	999	999	999
26	2	21	3	2	2	1	511	999	999	999
26	2	22	2	3	3	1	526	999	999	999
26	2	23	3	2	2	1	511	999	999	999
26	2	24	4	3	3	1	662	999	999	999
26	2	25	1	3	3	1	414	999	999	999
26	2	26	3	4	4	1	503	999	999	999
26	2	27	4	1	1	1	479	999	999	999
26	2	28	3	2	2	1	662	999	999	999
26	2	29	2	4	4	1	2258	3	1	2391
26	2	30	3	2	2	1	1149	2	1	1248
26	2	31	2	4	4	1	678	4	1	1188
26	2	32	4	3	3	1	1822	2	1	2484
26	3	1	1	4	4	1	1033	999	999	999
26	3	2	3	2	2	1	650	3	1	1907
26	3	3	4	2	2	1	1516	999	999	999
26	3	4	4	3	3	1	997	999	999	999
26	3	5	2	1	1	1	590	999	999	999
26	3	6	2	1	1	1	604	999	999	999
26	3	7	1	1	1	1	710	999	999	999
26	3	8	1	4	4	1	564	3	1	2458
26	3	9	2	3	3	1	693	999	999	999
26	3	10	3	4	4	1	608	999	999	999
26	3	11	3	1	1	1	518	999	999	999
26	3	12	3	1	1	1	662	999	999	999
26	3	13	2	1	1	1	540	999	999	999
26	3	14	1	3	3	1	503	999	999	999
26	3	15	4	3	3	1	693	2	1	2130
26	3	16	3	1	1	1	557	999	999	999
26	3	17	4	4	4	1	654	999	999	999
26	3	18	2	2	2	1	670	999	999	999
26	3	19	4	3	3	1	654	999	999	999
26	3	20	2	2	2	1	671	999	999	999
26	3	21	1	2	2	1	1008	999	999	999
26	3	22	1	2	2	1	599	999	999	999
26	3	23	1	2	2	1	559	999	999	999
26	3	24	4	1	1	1	501	999	999	999
26	3	25	3	3	3	1	732	999	999	999
26	3	26	2	2	2	1	766	2	1	1035
26	3	27	3	4	4	1	934	999	999	999
26	3	28	1	4	4	1	472	999	999	999
26	3	29	2	3	3	1	541	999	999	999
26	3	30	4	3	3	1	518	999	999	999
26	3	31	3	4	4	1	701	999	999	999
26	3	32	4	4	4	1	673	999	999	999
26	4	1	2	4	4	1	521	999	999	999
26	4	2	3	2	2	1	626	999	999	999
26	4	3	4	2	2	1	589	999	999	999
26	4	4	3	2	2	1	688	999	999	999
26	4	5	2	1	1	1	554	4	1	1635
26	4	6	4	4	4	1	750	999	999	999
26	4	7	3	3	3	1	638	999	999	999
26	4	8	2	3	3	1	633	999	999	999
26	4	9	1	1	1	1	644	999	999	999
26	4	10	4	2	2	1	594	999	999	999
26	4	11	1	3	3	1	730	999	999	999
26	4	12	4	2	2	1	694	1	1	1849
26	4	13	3	1	1	1	555	999	999	999
26	4	14	1	1	1	1	822	999	999	999
26	4	15	2	1	1	1	532	999	999	999
26	4	16	3	4	4	1	604	999	999	999
26	4	17	2	2	2	1	542	3	1	1406
26	4	18	1	2	2	1	740	999	999	999
26	4	19	4	1	1	1	523	999	999	999
26	4	20	3	3	3	1	723	999	999	999
26	4	21	4	4	4	1	589	999	999	999
26	4	22	1	3	3	1	607	999	999	999
26	4	23	1	4	4	1	494	1	1	2239
26	4	24	1	3	3	1	861	999	999	999
26	4	25	4	4	4	1	833	999	999	999
26	4	26	3	1	1	1	548	999	999	999
26	4	27	1	1	1	1	666	999	999	999
26	4	28	2	3	3	1	679	999	999	999
26	4	29	2	2	2	1	646	999	999	999
26	4	30	2	4	4	1	668	999	999	999
26	4	31	4	4	4	1	563	999	999	999
26	4	32	3	3	3	1	595	999	999	999
28	1	1	2	1	1	1	369	999	999	999
28	1	2	1	1	1	1	542	999	999	999
28	1	3	1	3	3	1	552	999	999	999
28	1	4	1	4	4	1	957	999	999	999
28	1	5	4	1	1	1	483	999	999	999
28	1	6	2	2	2	1	509	999	999	999
28	1	7	3	2	2	1	424	999	999	999
28	1	8	3	3	3	1	448	999	999	999
28	1	9	1	4	4	1	508	999	999	999
28	1	10	2	3	3	1	458	999	999	999
28	1	11	4	4	4	1	516	999	999	999
28	1	12	3	1	1	1	450	999	999	999
28	1	13	3	3	3	1	436	999	999	999
28	1	14	4	2	2	1	429	999	999	999
28	1	15	1	1	1	1	484	999	999	999
28	1	16	2	2	2	1	467	999	999	999
28	1	17	2	3	3	1	452	999	999	999
28	1	18	2	1	1	1	554	999	999	999
28	1	19	4	4	4	1	583	999	999	999
28	1	20	3	2	2	1	666	999	999	999
28	1	21	1	4	4	1	731	999	999	999
28	1	22	4	1	1	1	445	999	999	999
28	1	23	3	1	1	1	406	999	999	999
28	1	24	4	4	4	1	603	999	999	999
28	1	25	3	2	2	1	502	999	999	999
28	1	26	1	2	2	1	408	999	999	999
28	1	27	4	2	2	1	692	999	999	999
28	1	28	4	3	3	1	494	999	999	999
28	1	29	2	4	4	1	593	999	999	999
28	1	30	3	3	3	1	1011	999	999	999
28	1	31	1	4	4	1	559	999	999	999
28	1	32	2	3	3	1	429	999	999	999
28	2	1	1	3	3	1	551	999	999	999
28	2	2	1	4	4	1	597	999	999	999
28	2	3	4	1	1	1	481	999	999	999
28	2	4	3	1	1	1	475	999	999	999
28	2	5	1	2	2	1	903	999	999	999
28	2	6	2	2	2	1	979	999	999	999
28	2	7	2	4	4	1	531	999	999	999
28	2	8	2	4	4	1	656	999	999	999
28	2	9	2	1	1	1	466	999	999	999
28	2	10	3	3	3	1	1056	999	999	999
28	2	11	1	2	2	1	709	999	999	999
28	2	12	4	1	1	1	568	999	999	999
28	2	13	4	2	2	1	1154	999	999	999
28	2	14	2	4	4	1	563	999	999	999
28	2	15	1	2	2	1	514	999	999	999
28	2	16	3	3	3	1	976	999	999	999
28	2	17	3	2	2	1	490	999	999	999
28	2	18	3	4	4	1	851	999	999	999
28	2	19	3	1	1	1	408	999	999	999
28	2	20	3	3	3	1	471	999	999	999
28	2	21	1	3	3	1	1183	999	999	999
28	2	22	4	3	3	1	574	999	999	999
28	2	23	2	2	2	1	511	999	999	999
28	2	24	2	1	1	1	403	999	999	999
28	2	25	1	4	4	1	570	999	999	999
28	2	26	2	3	3	1	579	999	999	999
28	2	27	4	1	1	1	455	999	999	999
28	2	28	4	4	4	1	635	999	999	999
28	2	29	4	2	2	1	3790	2	1	2725
28	2	30	4	3	3	1	934	4	1	2587
28	2	31	1	4	4	1	1799	2	1	3123
28	2	32	3	1	1	1	662	1	1	1167
28	3	1	4	4	4	1	1200	999	999	999
28	3	2	2	3	3	1	702	1	1	3921
28	3	3	4	3	3	1	1171	999	999	999
28	3	4	3	2	2	1	1402	999	999	999
28	3	5	3	1	1	1	581	999	999	999
28	3	6	4	2	2	1	796	999	999	999
28	3	7	4	2	2	1	604	999	999	999
28	3	8	1	2	2	1	638	2	1	2498
28	3	9	2	1	1	1	690	999	999	999
28	3	10	2	4	4	1	786	999	999	999
28	3	11	1	3	3	1	1291	999	999	999
28	3	12	4	3	3	1	617	999	999	999
28	3	13	1	3	3	1	524	999	999	999
28	3	14	3	2	2	1	949	999	999	999
28	3	15	1	2	2	1	1030	1	1	1513
28	3	16	1	4	4	1	1324	999	999	999
28	3	17	4	1	1	1	1242	999	999	999
28	3	18	3	2	2	1	491	999	999	999
28	3	19	2	1	1	1	851	999	999	999
28	3	20	1	1	1	1	611	999	999	999
28	3	21	3	4	2	0	740	999	999	999
28	3	22	1	4	4	1	586	999	999	999
28	3	23	2	3	3	1	698	999	999	999
28	3	24	2	4	4	1	644	999	999	999
28	3	25	2	4	4	1	571	999	999	999
28	3	26	3	1	1	1	502	4	1	3571
28	3	27	4	1	4	0	1809	999	999	999
28	3	28	3	4	4	1	788	999	999	999
28	3	29	4	1	1	1	548	999	999	999
28	3	30	3	2	2	1	499	999	999	999
28	3	31	2	3	3	1	547	999	999	999
28	3	32	1	3	3	1	804	999	999	999
28	4	1	4	3	3	1	628	999	999	999
28	4	2	3	3	3	1	558	999	999	999
28	4	3	3	4	4	1	706	999	999	999
28	4	4	4	4	4	1	1157	999	999	999
28	4	5	3	2	2	1	751	4	1	2273
28	4	6	4	3	3	1	1429	999	999	999
28	4	7	3	1	1	1	694	999	999	999
28	4	8	2	1	1	1	672	999	999	999
28	4	9	1	2	2	1	550	999	999	999
28	4	10	1	4	4	1	777	999	999	999
28	4	11	3	1	1	1	603	999	999	999
28	4	12	4	2	2	1	1030	3	1	3732
28	4	13	2	2	2	1	1179	999	999	999
28	4	14	2	1	1	1	1031	999	999	999
28	4	15	1	3	3	1	1215	999	999	999
28	4	16	1	2	2	1	694	999	999	999
28	4	17	3	3	3	1	550	4	1	2257
28	4	18	3	3	3	1	645	999	999	999
28	4	19	2	3	3	1	1879	999	999	999
28	4	20	4	2	2	1	681	999	999	999
28	4	21	4	1	1	1	542	999	999	999
28	4	22	1	4	4	1	641	999	999	999
28	4	23	2	4	4	1	814	4	1	7221
28	4	24	1	1	1	1	710	999	999	999
28	4	25	2	2	2	1	759	999	999	999
28	4	26	2	1	1	1	894	999	999	999
28	4	27	1	4	4	1	582	999	999	999
28	4	28	3	4	4	1	591	999	999	999
28	4	29	4	3	3	1	656	999	999	999
28	4	30	4	1	1	1	592	999	999	999
28	4	31	1	2	2	1	567	999	999	999
28	4	32	2	4	4	1	663	999	999	999
29	1	1	3	4	4	1	554	999	999	999
29	1	2	2	1	1	1	608	999	999	999
29	1	3	3	3	3	1	812	999	999	999
29	1	4	1	2	2	1	1547	999	999	999
29	1	5	4	4	4	1	666	999	999	999
29	1	6	3	4	4	1	517	999	999	999
29	1	7	3	2	2	1	580	999	999	999
29	1	8	2	1	1	1	876	999	999	999
29	1	9	4	2	2	1	545	999	999	999
29	1	10	2	3	3	1	478	999	999	999
29	1	11	1	2	2	1	527	999	999	999
29	1	12	4	2	2	1	858	999	999	999
29	1	13	1	1	1	1	531	999	999	999
29	1	14	1	1	1	1	782	999	999	999
29	1	15	4	2	2	1	527	999	999	999
29	1	16	4	3	3	1	949	999	999	999
29	1	17	1	4	4	1	527	999	999	999
29	1	18	1	1	1	1	548	999	999	999
29	1	19	1	4	4	1	548	999	999	999
29	1	20	4	1	1	1	565	999	999	999
29	1	21	3	4	4	1	563	999	999	999
29	1	22	2	4	4	1	547	999	999	999
29	1	23	4	3	3	1	675	999	999	999
29	1	24	3	1	1	1	759	999	999	999
29	1	25	1	3	3	1	807	999	999	999
29	1	26	3	2	2	1	1071	999	999	999
29	1	27	2	1	1	1	595	999	999	999
29	1	28	2	4	4	1	541	999	999	999
29	1	29	2	2	2	1	757	999	999	999
29	1	30	4	3	3	1	635	999	999	999
29	1	31	3	3	3	1	793	999	999	999
29	1	32	2	3	3	1	517	999	999	999
29	2	1	3	3	3	1	604	999	999	999
29	2	2	1	3	3	1	620	999	999	999
29	2	3	1	3	3	1	982	999	999	999
29	2	4	1	2	2	1	555	999	999	999
29	2	5	2	3	3	1	516	999	999	999
29	2	6	3	2	2	1	729	999	999	999
29	2	7	3	1	1	1	446	999	999	999
29	2	8	3	2	2	1	472	999	999	999
29	2	9	4	2	2	1	478	999	999	999
29	2	10	2	4	4	1	640	999	999	999
29	2	11	4	1	1	1	527	999	999	999
29	2	12	2	1	1	1	516	999	999	999
29	2	13	1	4	4	1	621	999	999	999
29	2	14	3	1	1	1	459	999	999	999
29	2	15	4	1	1	1	581	999	999	999
29	2	16	4	1	1	1	939	999	999	999
29	2	17	4	1	1	1	560	999	999	999
29	2	18	4	2	2	1	584	999	999	999
29	2	19	3	2	2	1	637	999	999	999
29	2	20	1	3	3	1	539	999	999	999
29	2	21	3	4	4	1	542	999	999	999
29	2	22	1	2	2	1	577	999	999	999
29	2	23	2	1	1	1	861	999	999	999
29	2	24	4	3	3	1	1027	999	999	999
29	2	25	2	2	2	1	521	999	999	999
29	2	26	1	4	4	1	517	999	999	999
29	2	27	2	3	3	1	928	999	999	999
29	2	28	3	4	4	1	478	999	999	999
29	2	29	2	4	4	1	2706	1	1	7580
29	2	30	1	4	4	1	1102	3	1	1932
29	2	31	4	4	4	1	782	4	1	1521
29	2	32	2	3	3	1	1407	1	1	2744
29	3	1	3	2	2	1	769	999	999	999
29	3	2	2	1	1	1	1065	1	1	4358
29	3	3	3	3	3	1	1567	999	999	999
29	3	4	4	2	2	1	982	999	999	999
29	3	5	4	3	3	1	819	999	999	999
29	3	6	1	3	3	1	786	999	999	999
29	3	7	2	1	1	1	579	999	999	999
29	3	8	3	4	4	1	781	3	1	2430
29	3	9	2	4	4	1	594	999	999	999
29	3	10	1	3	3	1	760	999	999	999
29	3	11	1	4	4	1	587	999	999	999
29	3	12	2	3	3	1	1194	999	999	999
29	3	13	4	1	1	1	594	999	999	999
29	3	14	4	2	2	1	564	999	999	999
29	3	15	1	2	2	1	573	2	1	2070
29	3	16	1	3	3	1	1386	999	999	999
29	3	17	3	1	1	1	666	999	999	999
29	3	18	4	4	4	1	497	999	999	999
29	3	19	1	2	2	1	660	999	999	999
29	3	20	2	2	2	1	538	999	999	999
29	3	21	2	4	4	1	610	999	999	999
29	3	22	1	1	1	1	499	999	999	999
29	3	23	4	2	2	1	633	999	999	999
29	3	24	4	4	4	1	810	999	999	999
29	3	25	4	1	1	1	832	999	999	999
29	3	26	3	3	3	1	1078	4	1	2560
29	3	27	1	4	4	1	753	999	999	999
29	3	28	3	1	1	1	571	999	999	999
29	3	29	2	2	2	1	610	999	999	999
29	3	30	2	3	3	1	890	999	999	999
29	3	31	3	1	1	1	738	999	999	999
29	3	32	3	4	4	1	779	999	999	999
29	4	1	2	4	4	1	530	999	999	999
29	4	2	4	2	2	1	537	999	999	999
29	4	3	2	2	2	1	596	999	999	999
29	4	4	2	1	1	1	583	999	999	999
29	4	5	1	4	4	1	602	2	1	1555
29	4	6	1	3	3	1	696	999	999	999
29	4	7	3	3	3	1	594	999	999	999
29	4	8	3	2	2	1	538	999	999	999
29	4	9	4	2	2	1	1388	999	999	999
29	4	10	2	4	4	1	578	999	999	999
29	4	11	3	1	1	1	555	999	999	999
29	4	12	3	3	3	1	1047	2	1	2320
29	4	13	2	3	3	1	649	999	999	999
29	4	14	4	4	4	1	491	999	999	999
29	4	15	1	1	1	1	609	999	999	999
29	4	16	4	2	2	1	835	999	999	999
29	4	17	4	1	1	1	679	2	0	3700
29	4	18	3	1	1	1	641	999	999	999
29	4	19	3	3	3	1	867	999	999	999
29	4	20	1	3	3	1	707	999	999	999
29	4	21	1	4	4	1	564	999	999	999
29	4	22	1	1	1	1	547	999	999	999
29	4	23	1	4	4	1	542	2	1	2259
29	4	24	2	2	2	1	515	999	999	999
29	4	25	3	2	2	1	489	999	999	999
29	4	26	4	3	3	1	571	999	999	999
29	4	27	3	4	4	1	469	999	999	999
29	4	28	2	4	4	1	482	999	999	999
29	4	29	1	1	1	1	541	999	999	999
29	4	30	4	1	1	1	507	999	999	999
29	4	31	4	2	2	1	517	999	999	999
29	4	32	2	3	3	1	601	999	999	999
30	1	1	1	4	4	1	759	999	999	999
30	1	2	2	4	4	1	830	999	999	999
30	1	3	1	2	2	1	1006	999	999	999
30	1	4	4	2	2	1	849	999	999	999
30	1	5	2	4	4	1	1158	999	999	999
30	1	6	2	1	1	1	958	999	999	999
30	1	7	1	4	4	1	3390	999	999	999
30	1	8	1	3	3	1	847	999	999	999
30	1	9	3	2	2	1	1090	999	999	999
30	1	10	4	1	1	1	932	999	999	999
30	1	11	2	2	2	1	985	999	999	999
30	1	12	2	2	2	1	1140	999	999	999
30	1	13	1	2	2	1	1774	999	999	999
30	1	14	1	1	1	1	1521	999	999	999
30	1	15	4	1	1	1	1527	999	999	999
30	1	16	1	3	3	1	1326	999	999	999
30	1	17	4	4	4	1	1356	999	999	999
30	1	18	3	4	4	1	1772	999	999	999
30	1	19	2	4	4	1	1483	999	999	999
30	1	20	3	3	3	1	1431	999	999	999
30	1	21	2	1	1	1	1081	999	999	999
30	1	22	3	1	1	1	742	999	999	999
30	1	23	3	4	4	1	954	999	999	999
30	1	24	4	1	1	1	2105	999	999	999
30	1	25	4	3	3	1	1764	999	999	999
30	1	26	4	3	3	1	1213	999	999	999
30	1	27	1	2	2	1	1636	999	999	999
30	1	28	2	2	2	1	984	999	999	999
30	1	29	3	3	3	1	1502	999	999	999
30	1	30	4	1	1	1	640	999	999	999
30	1	31	3	3	3	1	1262	999	999	999
30	1	32	3	3	3	1	1025	999	999	999
30	2	1	4	4	4	1	796	999	999	999
30	2	2	2	2	2	1	856	999	999	999
30	2	3	3	2	2	1	997	999	999	999
30	2	4	3	3	3	1	1073	999	999	999
30	2	5	3	4	4	1	836	999	999	999
30	2	6	3	4	4	1	670	999	999	999
30	2	7	4	1	1	1	813	999	999	999
30	2	8	4	3	3	1	1020	999	999	999
30	2	9	4	3	3	1	907	999	999	999
30	2	10	4	4	4	1	1091	999	999	999
30	2	11	3	1	1	1	877	999	999	999
30	2	12	1	1	1	1	736	999	999	999
30	2	13	4	4	4	1	908	999	999	999
30	2	14	4	2	2	1	955	999	999	999
30	2	15	1	3	3	1	1488	999	999	999
30	2	16	1	1	1	1	984	999	999	999
30	2	17	2	1	1	1	1034	999	999	999
30	2	18	3	3	3	1	1264	999	999	999
30	2	19	2	3	3	1	1325	999	999	999
30	2	20	1	1	1	1	760	999	999	999
30	2	21	1	4	4	1	966	999	999	999
30	2	22	4	4	4	1	1024	999	999	999
30	2	23	1	1	1	1	730	999	999	999
30	2	24	2	2	2	1	2299	999	999	999
30	2	25	2	2	2	1	991	999	999	999
30	2	26	1	1	1	1	714	999	999	999
30	2	27	2	2	2	1	1595	999	999	999
30	2	28	2	3	3	1	738	999	999	999
30	2	29	3	2	2	1	5874	2	0	9340
30	2	30	3	3	3	1	1653	3	0	5916
30	2	31	1	2	2	1	1773	1	1	2317
30	2	32	2	4	4	1	1518	1	1	3006
30	3	1	4	4	4	1	767	999	999	999
30	3	2	3	4	4	1	833	3	1	4562
30	3	3	2	4	4	1	955	999	999	999
30	3	4	2	1	1	1	1265	999	999	999
30	3	5	4	4	4	1	975	999	999	999
30	3	6	3	2	2	1	2399	999	999	999
30	3	7	4	1	1	1	1166	999	999	999
30	3	8	3	4	4	1	1533	2	1	3525
30	3	9	2	2	2	1	1078	999	999	999
30	3	10	2	2	2	1	1719	999	999	999
30	3	11	4	2	2	1	2478	999	999	999
30	3	12	1	4	4	1	3118	999	999	999
30	3	13	3	4	4	1	1055	999	999	999
30	3	14	1	1	1	1	1455	999	999	999
30	3	15	4	1	1	1	2477	4	0	7261
30	3	16	1	4	4	1	2375	999	999	999
30	3	17	2	3	3	1	1279	999	999	999
30	3	18	3	1	1	1	1232	999	999	999
30	3	19	1	2	2	1	1112	999	999	999
30	3	20	4	2	2	1	1200	999	999	999
30	3	21	1	3	3	1	1007	999	999	999
30	3	22	3	1	1	1	806	999	999	999
30	3	23	2	2	2	1	816	999	999	999
30	3	24	4	3	3	1	886	999	999	999
30	3	25	3	1	1	1	694	999	999	999
30	3	26	1	3	3	1	990	1	1	2054
30	3	27	2	2	2	1	975	999	999	999
30	3	28	1	1	1	1	710	999	999	999
30	3	29	2	3	3	1	1174	999	999	999
30	3	30	3	3	3	1	1758	999	999	999
30	3	31	4	3	3	1	910	999	999	999
30	3	32	1	3	3	1	1576	999	999	999
30	4	1	3	2	2	1	1088	999	999	999
30	4	2	3	4	4	1	628	999	999	999
30	4	3	2	3	3	1	870	999	999	999
30	4	4	2	2	2	1	2087	999	999	999
30	4	5	4	1	1	1	906	2	1	4854
30	4	6	1	4	4	1	1795	999	999	999
30	4	7	4	2	2	1	2090	999	999	999
30	4	8	2	1	1	1	735	999	999	999
30	4	9	2	2	2	1	899	999	999	999
30	4	10	1	4	4	1	988	999	999	999
30	4	11	1	1	1	1	703	999	999	999
30	4	12	4	3	3	1	1318	1	1	4879
30	4	13	3	4	4	1	882	999	999	999
30	4	14	2	3	3	1	1239	999	999	999
30	4	15	3	1	1	1	843	999	999	999
30	4	16	1	1	1	1	1165	999	999	999
30	4	17	4	2	2	1	1254	4	1	7276
30	4	18	2	4	4	1	783	999	999	999
30	4	19	1	4	4	1	607	999	999	999
30	4	20	3	1	1	1	981	999	999	999
30	4	21	3	3	3	1	996	999	999	999
30	4	22	2	4	4	1	584	999	999	999
30	4	23	1	3	3	1	734	3	1	4973
30	4	24	1	4	4	1	648	999	999	999
30	4	25	3	3	3	1	1564	999	999	999
30	4	26	4	1	1	1	692	999	999	999
30	4	27	4	2	2	1	807	999	999	999
30	4	28	1	2	2	1	543	999	999	999
30	4	29	2	1	1	1	2572	999	999	999
30	4	30	4	2	2	1	732	999	999	999
30	4	31	3	3	3	1	887	999	999	999
30	4	32	4	3	3	1	1340	999	999	999
31	1	1	4	4	4	1	592	999	999	999
31	1	2	3	4	4	1	2526	999	999	999
31	1	3	2	4	4	1	629	999	999	999
31	1	4	2	1	2	0	690	999	999	999
31	1	5	4	4	4	1	403	999	999	999
31	1	6	3	2	2	1	878	999	999	999
31	1	7	4	1	1	1	650	999	999	999
31	1	8	3	4	4	1	583	999	999	999
31	1	9	2	2	2	1	591	999	999	999
31	1	10	2	2	2	1	695	999	999	999
31	1	11	4	2	2	1	731	999	999	999
31	1	12	1	4	4	1	679	999	999	999
31	1	13	3	4	4	1	607	999	999	999
31	1	14	1	1	1	1	727	999	999	999
31	1	15	4	1	1	1	722	999	999	999
31	1	16	1	4	4	1	643	999	999	999
31	1	17	2	3	3	1	811	999	999	999
31	1	18	3	1	1	1	710	999	999	999
31	1	19	1	2	2	1	1079	999	999	999
31	1	20	4	2	2	1	579	999	999	999
31	1	21	1	3	3	1	823	999	999	999
31	1	22	3	1	1	1	739	999	999	999
31	1	23	2	2	2	1	867	999	999	999
31	1	24	4	3	3	1	615	999	999	999
31	1	25	3	1	1	1	707	999	999	999
31	1	26	1	3	3	1	667	999	999	999
31	1	27	2	2	2	1	691	999	999	999
31	1	28	1	1	1	1	539	999	999	999
31	1	29	2	3	3	1	755	999	999	999
31	1	30	3	3	3	1	491	999	999	999
31	1	31	4	3	3	1	503	999	999	999
31	1	32	1	3	3	1	1099	999	999	999
31	2	1	1	4	4	1	744	999	999	999
31	2	2	2	4	4	1	5364	999	999	999
31	2	3	1	2	2	1	985	999	999	999
31	2	4	4	2	2	1	573	999	999	999
31	2	5	2	4	4	1	880	999	999	999
31	2	6	2	1	1	1	640	999	999	999
31	2	7	1	4	4	1	1049	999	999	999
31	2	8	1	3	3	1	561	999	999	999
31	2	9	3	2	2	1	680	999	999	999
31	2	10	4	1	1	1	815	999	999	999
31	2	11	2	2	2	1	631	999	999	999
31	2	12	2	2	2	1	775	999	999	999
31	2	13	1	2	2	1	501	999	999	999
31	2	14	1	1	1	1	575	999	999	999
31	2	15	4	1	1	1	680	999	999	999
31	2	16	1	3	3	1	548	999	999	999
31	2	17	4	4	3	0	481	999	999	999
31	2	18	3	4	4	1	558	999	999	999
31	2	19	2	4	4	1	670	999	999	999
31	2	20	3	3	3	1	912	999	999	999
31	2	21	2	1	1	1	718	999	999	999
31	2	22	3	1	1	1	1241	999	999	999
31	2	23	3	4	4	1	657	999	999	999
31	2	24	4	1	1	1	726	999	999	999
31	2	25	4	3	3	1	574	999	999	999
31	2	26	4	3	3	1	1375	999	999	999
31	2	27	1	2	2	1	1282	999	999	999
31	2	28	2	2	2	1	654	999	999	999
31	2	29	3	3	3	1	3666	2	0	4637
31	2	30	4	1	1	1	2069	3	1	2326
31	2	31	3	3	3	1	911	2	1	2431
31	2	32	3	3	3	1	790	1	1	3338
31	3	1	4	2	2	1	676	999	999	999
31	3	2	3	4	4	1	578	4	1	3817
31	3	3	4	4	4	1	942	999	999	999
31	3	4	4	1	1	1	745	999	999	999
31	3	5	3	3	3	1	751	999	999	999
31	3	6	1	4	4	1	1118	999	999	999
31	3	7	3	3	3	1	485	999	999	999
31	3	8	1	1	1	1	1013	4	1	4268
31	3	9	4	2	2	1	442	999	999	999
31	3	10	4	1	1	1	697	999	999	999
31	3	11	4	1	1	1	527	999	999	999
31	3	12	3	4	4	1	596	999	999	999
31	3	13	1	4	4	1	623	999	999	999
31	3	14	1	3	3	1	657	999	999	999
31	3	15	2	1	1	1	718	3	1	2389
31	3	16	3	3	3	1	1165	999	999	999
31	3	17	4	3	3	1	724	999	999	999
31	3	18	1	1	1	1	583	999	999	999
31	3	19	3	4	4	1	735	999	999	999
31	3	20	1	4	4	1	558	999	999	999
31	3	21	3	4	4	1	661	999	999	999
31	3	22	1	1	1	1	565	999	999	999
31	3	23	2	2	2	1	751	999	999	999
31	3	24	1	3	3	1	591	999	999	999
31	3	25	2	1	1	1	918	999	999	999
31	3	26	2	2	2	1	1702	4	0	4125
31	3	27	3	2	2	1	1158	999	999	999
31	3	28	2	2	2	1	703	999	999	999
31	3	29	4	2	2	1	517	999	999	999
31	3	30	2	2	2	1	525	999	999	999
31	3	31	2	3	3	1	453	999	999	999
31	3	32	2	3	3	1	749	999	999	999
31	4	1	4	4	4	1	610	999	999	999
31	4	2	2	3	3	1	1151	999	999	999
31	4	3	1	2	2	1	605	999	999	999
31	4	4	2	2	2	1	631	999	999	999
31	4	5	3	1	1	1	865	1	0	3178
31	4	6	3	4	4	1	677	999	999	999
31	4	7	1	1	1	1	1106	999	999	999
31	4	8	4	3	3	1	976	999	999	999
31	4	9	3	3	3	1	536	999	999	999
31	4	10	2	4	4	1	971	999	999	999
31	4	11	2	2	2	1	616	999	999	999
31	4	12	1	2	2	1	734	1	1	3873
31	4	13	2	1	1	1	471	999	999	999
31	4	14	4	2	2	1	998	999	999	999
31	4	15	4	3	3	1	780	999	999	999
31	4	16	1	2	2	1	1006	999	999	999
31	4	17	2	2	2	1	597	3	1	4191
31	4	18	3	4	4	1	472	999	999	999
31	4	19	4	1	1	1	1520	999	999	999
31	4	20	4	4	4	1	646	999	999	999
31	4	21	3	4	4	1	694	999	999	999
31	4	22	1	1	1	1	644	999	999	999
31	4	23	2	2	2	1	478	1	1	3620
31	4	24	1	1	1	1	561	999	999	999
31	4	25	2	3	3	1	494	999	999	999
31	4	26	3	3	3	1	830	999	999	999
31	4	27	4	4	4	1	595	999	999	999
31	4	28	1	3	3	1	660	999	999	999
31	4	29	3	4	4	1	539	999	999	999
31	4	30	4	1	1	1	878	999	999	999
31	4	31	3	3	3	1	1227	999	999	999
31	4	32	1	1	1	1	701	999	999	999
32	1	1	2	1	1	1	1013	999	999	999
32	1	2	1	1	1	1	898	999	999	999
32	1	3	1	3	3	1	895	999	999	999
32	1	4	1	4	4	1	1159	999	999	999
32	1	5	4	1	1	1	677	999	999	999
32	1	6	2	2	2	1	719	999	999	999
32	1	7	3	2	2	1	640	999	999	999
32	1	8	3	3	3	1	856	999	999	999
32	1	9	1	4	4	1	621	999	999	999
32	1	10	2	3	3	1	910	999	999	999
32	1	11	4	4	4	1	709	999	999	999
32	1	12	3	1	1	1	533	999	999	999
32	1	13	3	3	3	1	713	999	999	999
32	1	14	4	2	2	1	663	999	999	999
32	1	15	1	1	1	1	681	999	999	999
32	1	16	2	2	2	1	654	999	999	999
32	1	17	2	3	3	1	622	999	999	999
32	1	18	2	1	1	1	630	999	999	999
32	1	19	4	4	4	1	631	999	999	999
32	1	20	3	2	2	1	806	999	999	999
32	1	21	1	4	4	1	785	999	999	999
32	1	22	4	1	1	1	799	999	999	999
32	1	23	3	1	1	1	655	999	999	999
32	1	24	4	4	4	1	666	999	999	999
32	1	25	3	2	2	1	664	999	999	999
32	1	26	1	2	2	1	601	999	999	999
32	1	27	4	2	2	1	729	999	999	999
32	1	28	4	3	3	1	744	999	999	999
32	1	29	2	4	4	1	740	999	999	999
32	1	30	3	3	3	1	686	999	999	999
32	1	31	1	4	4	1	679	999	999	999
32	1	32	2	3	3	1	647	999	999	999
32	2	1	1	3	3	1	2286	999	999	999
32	2	2	1	4	4	1	872	999	999	999
32	2	3	4	1	1	1	876	999	999	999
32	2	4	3	1	1	1	813	999	999	999
32	2	5	1	2	2	1	669	999	999	999
32	2	6	2	2	2	1	701	999	999	999
32	2	7	2	4	4	1	758	999	999	999
32	2	8	2	4	4	1	758	999	999	999
32	2	9	2	1	1	1	869	999	999	999
32	2	10	3	3	3	1	749	999	999	999
32	2	11	1	2	2	1	620	999	999	999
32	2	12	4	1	1	1	758	999	999	999
32	2	13	4	2	2	1	701	999	999	999
32	2	14	2	4	4	1	981	999	999	999
32	2	15	1	2	2	1	717	999	999	999
32	2	16	3	3	3	1	750	999	999	999
32	2	17	3	2	2	1	606	999	999	999
32	2	18	3	4	4	1	661	999	999	999
32	2	19	3	1	1	1	636	999	999	999
32	2	20	3	3	3	1	725	999	999	999
32	2	21	1	3	3	1	621	999	999	999
32	2	22	4	3	3	1	749	999	999	999
32	2	23	2	2	2	1	645	999	999	999
32	2	24	2	1	1	1	852	999	999	999
32	2	25	1	4	4	1	773	999	999	999
32	2	26	2	3	3	1	636	999	999	999
32	2	27	4	1	1	1	1142	999	999	999
32	2	28	4	4	4	1	757	999	999	999
32	2	29	4	2	2	1	1598	1	0	4098
32	2	30	4	3	3	1	1238	3	0	3634
32	2	31	1	4	4	1	1006	2	1	2802
32	2	32	3	1	1	1	790	1	1	2745
32	3	1	4	4	4	1	921	999	999	999
32	3	2	2	3	3	1	798	1	1	3350
32	3	3	4	3	3	1	834	999	999	999
32	3	4	3	2	2	1	855	999	999	999
32	3	5	3	1	1	1	778	999	999	999
32	3	6	4	2	2	1	922	999	999	999
32	3	7	4	2	2	1	732	999	999	999
32	3	8	1	2	2	1	1254	2	1	3562
32	3	9	2	1	1	1	756	999	999	999
32	3	10	2	4	4	1	1959	999	999	999
32	3	11	1	3	3	1	782	999	999	999
32	3	12	4	3	3	1	749	999	999	999
32	3	13	1	3	3	1	708	999	999	999
32	3	14	3	2	2	1	733	999	999	999
32	3	15	1	2	2	1	486	1	1	1987
32	3	16	1	4	4	1	771	999	999	999
32	3	17	4	1	1	1	901	999	999	999
32	3	18	3	2	2	1	628	999	999	999
32	3	19	2	1	1	1	597	999	999	999
32	3	20	1	1	1	1	628	999	999	999
32	3	21	3	4	4	1	778	999	999	999
32	3	22	1	4	4	1	783	999	999	999
32	3	23	2	3	3	1	789	999	999	999
32	3	24	2	4	4	1	605	999	999	999
32	3	25	2	4	4	1	691	999	999	999
32	3	26	3	1	1	1	686	4	1	2306
32	3	27	4	1	1	1	1151	999	999	999
32	3	28	3	4	4	1	644	999	999	999
32	3	29	4	1	1	1	971	999	999	999
32	3	30	3	2	2	1	680	999	999	999
32	3	31	2	3	3	1	821	999	999	999
32	3	32	1	3	3	1	1061	999	999	999
32	4	1	4	3	3	1	604	999	999	999
32	4	2	3	3	3	1	734	999	999	999
32	4	3	3	4	4	1	676	999	999	999
32	4	4	4	4	4	1	2229	999	999	999
32	4	5	3	2	2	1	733	4	1	2418
32	4	6	4	3	3	1	1815	999	999	999
32	4	7	3	1	1	1	815	999	999	999
32	4	8	2	1	1	1	673	999	999	999
32	4	9	1	2	2	1	703	999	999	999
32	4	10	1	4	4	1	730	999	999	999
32	4	11	3	1	1	1	733	999	999	999
32	4	12	4	2	2	1	574	2	0	4013
32	4	13	2	2	2	1	660	999	999	999
32	4	14	2	1	1	1	648	999	999	999
32	4	15	1	3	3	1	969	999	999	999
32	4	16	1	2	2	1	726	999	999	999
32	4	17	3	3	3	1	734	4	1	1482
32	4	18	3	3	3	1	790	999	999	999
32	4	19	2	3	3	1	753	999	999	999
32	4	20	4	2	2	1	681	999	999	999
32	4	21	4	1	1	1	800	999	999	999
32	4	22	1	4	4	1	634	999	999	999
32	4	23	2	4	4	1	638	4	1	3102
32	4	24	1	1	1	1	606	999	999	999
32	4	25	2	2	2	1	616	999	999	999
32	4	26	2	1	1	1	743	999	999	999
32	4	27	1	4	4	1	801	999	999	999
32	4	28	3	4	4	1	1408	999	999	999
32	4	29	4	3	3	1	593	999	999	999
32	4	30	4	1	1	1	641	999	999	999
32	4	31	1	2	2	1	561	999	999	999
32	4	32	2	4	4	1	639	999	999	999
33	1	1	4	4	4	1	2401	999	999	999
33	1	2	1	4	4	1	652	999	999	999
33	1	3	3	3	1	0	923	999	999	999
33	1	4	2	2	2	1	646	999	999	999
33	1	5	3	1	1	1	747	999	999	999
33	1	6	3	1	1	1	564	999	999	999
33	1	7	3	3	3	1	614	999	999	999
33	1	8	1	4	4	1	629	999	999	999
33	1	9	4	1	1	1	499	999	999	999
33	1	10	1	4	4	1	733	999	999	999
33	1	11	4	1	1	1	580	999	999	999
33	1	12	3	2	2	1	612	999	999	999
33	1	13	1	2	2	1	669	999	999	999
33	1	14	2	2	2	1	637	999	999	999
33	1	15	2	4	4	1	652	999	999	999
33	1	16	2	1	1	1	502	999	999	999
33	1	17	2	4	4	1	580	999	999	999
33	1	18	4	3	3	1	1062	999	999	999
33	1	19	3	2	2	1	1021	999	999	999
33	1	20	3	3	3	1	731	999	999	999
33	1	21	4	4	4	1	573	999	999	999
33	1	22	4	1	1	1	589	999	999	999
33	1	23	4	3	3	1	549	999	999	999
33	1	24	2	1	1	1	580	999	999	999
33	1	25	1	2	2	1	615	999	999	999
33	1	26	2	3	3	1	2405	999	999	999
33	1	27	1	1	1	1	613	999	999	999
33	1	28	4	2	2	1	932	999	999	999
33	1	29	2	3	1	0	677	999	999	999
33	1	30	3	2	2	1	685	999	999	999
33	1	31	1	3	3	1	677	999	999	999
33	1	32	1	4	4	1	565	999	999	999
33	2	1	3	3	3	1	540	999	999	999
33	2	2	3	1	1	1	522	999	999	999
33	2	3	3	4	4	1	747	999	999	999
33	2	4	2	2	2	1	550	999	999	999
33	2	5	1	2	2	1	635	999	999	999
33	2	6	2	1	1	1	716	999	999	999
33	2	7	2	4	4	1	715	999	999	999
33	2	8	3	3	3	1	771	999	999	999
33	2	9	2	1	1	1	692	999	999	999
33	2	10	4	1	1	1	587	999	999	999
33	2	11	4	3	3	1	443	999	999	999
33	2	12	2	3	3	1	468	999	999	999
33	2	13	4	1	1	1	578	999	999	999
33	2	14	3	3	3	1	819	999	999	999
33	2	15	3	1	1	1	796	999	999	999
33	2	16	1	2	2	1	764	999	999	999
33	2	17	1	1	1	1	699	999	999	999
33	2	18	2	4	4	1	964	999	999	999
33	2	19	1	2	2	1	795	999	999	999
33	2	20	4	3	3	1	732	999	999	999
33	2	21	1	4	4	1	724	999	999	999
33	2	22	2	3	3	1	740	999	999	999
33	2	23	2	2	2	1	979	999	999	999
33	2	24	4	3	3	1	499	999	999	999
33	2	25	4	2	2	1	811	999	999	999
33	2	26	4	1	1	1	563	999	999	999
33	2	27	3	4	4	1	578	999	999	999
33	2	28	1	4	4	1	588	999	999	999
33	2	29	1	4	4	1	1697	4	1	4156
33	2	30	1	2	2	1	958	4	1	1772
33	2	31	4	4	4	1	806	3	1	3384
33	2	32	3	2	2	1	918	4	0	3841
33	3	1	4	1	1	1	1186	999	999	999
33	3	2	3	4	4	1	714	4	1	4673
33	3	3	4	3	3	1	1387	999	999	999
33	3	4	2	1	1	1	773	999	999	999
33	3	5	3	4	4	1	864	999	999	999
33	3	6	3	2	2	1	809	999	999	999
33	3	7	4	2	2	1	679	999	999	999
33	3	8	4	1	1	1	605	3	1	2003
33	3	9	1	1	1	1	766	999	999	999
33	3	10	2	1	1	1	808	999	999	999
33	3	11	4	4	4	1	808	999	999	999
33	3	12	1	2	2	1	1338	999	999	999
33	3	13	1	1	1	1	607	999	999	999
33	3	14	2	2	2	1	769	999	999	999
33	3	15	4	4	4	1	750	2	0	3460
33	3	16	1	2	2	1	839	999	999	999
33	3	17	2	4	4	1	609	999	999	999
33	3	18	3	4	4	1	600	999	999	999
33	3	19	2	3	3	1	631	999	999	999
33	3	20	2	3	3	1	688	999	999	999
33	3	21	3	4	4	1	640	999	999	999
33	3	22	3	3	3	1	552	999	999	999
33	3	23	1	1	1	1	711	999	999	999
33	3	24	4	1	1	1	1114	999	999	999
33	3	25	1	3	3	1	466	999	999	999
33	3	26	3	2	2	1	750	1	1	3142
33	3	27	4	3	3	1	609	999	999	999
33	3	28	3	3	3	1	479	999	999	999
33	3	29	1	3	3	1	695	999	999	999
33	3	30	2	4	4	1	1024	999	999	999
33	3	31	1	2	2	1	2688	999	999	999
33	3	32	2	2	2	1	1074	999	999	999
33	4	1	2	4	4	1	560	999	999	999
33	4	2	3	1	1	1	678	999	999	999
33	4	3	1	1	1	1	684	999	999	999
33	4	4	1	4	4	1	635	999	999	999
33	4	5	4	1	1	1	626	2	1	2595
33	4	6	2	3	3	1	763	999	999	999
33	4	7	3	2	2	1	1001	999	999	999
33	4	8	3	3	3	1	671	999	999	999
33	4	9	3	2	2	1	855	999	999	999
33	4	10	3	1	1	1	612	999	999	999
33	4	11	1	3	3	1	599	999	999	999
33	4	12	3	4	4	1	502	1	1	2090
33	4	13	3	2	2	1	971	999	999	999
33	4	14	1	3	3	1	528	999	999	999
33	4	15	2	3	3	1	1029	999	999	999
33	4	16	1	2	2	1	524	999	999	999
33	4	17	2	1	1	1	910	1	1	1790
33	4	18	2	1	1	1	476	999	999	999
33	4	19	4	1	1	1	645	999	999	999
33	4	20	4	1	1	1	610	999	999	999
33	4	21	4	4	4	1	583	999	999	999
33	4	22	4	3	3	1	1005	999	999	999
33	4	23	4	2	2	1	750	2	1	2816
33	4	24	2	4	4	1	745	999	999	999
33	4	25	2	4	4	1	625	999	999	999
33	4	26	4	4	4	1	1201	999	999	999
33	4	27	1	4	4	1	639	999	999	999
33	4	28	3	2	2	1	760	999	999	999
33	4	29	1	2	2	1	601	999	999	999
33	4	30	1	3	3	1	819	999	999	999
33	4	31	2	2	2	1	1316	999	999	999
33	4	32	4	3	3	1	941	999	999	999
34	1	1	4	4	4	1	1049	999	999	999
34	1	2	3	4	4	1	637	999	999	999
34	1	3	2	4	4	1	738	999	999	999
34	1	4	2	1	1	1	654	999	999	999
34	1	5	4	4	4	1	705	999	999	999
34	1	6	3	2	2	1	729	999	999	999
34	1	7	4	1	1	1	520	999	999	999
34	1	8	3	4	4	1	602	999	999	999
34	1	9	2	2	2	1	833	999	999	999
34	1	10	2	2	2	1	1466	999	999	999
34	1	11	4	2	2	1	1771	999	999	999
34	1	12	1	4	4	1	652	999	999	999
34	1	13	3	4	4	1	786	999	999	999
34	1	14	1	1	1	1	761	999	999	999
34	1	15	4	1	1	1	731	999	999	999
34	1	16	1	4	4	1	634	999	999	999
34	1	17	2	3	3	1	1409	999	999	999
34	1	18	3	1	1	1	576	999	999	999
34	1	19	1	2	2	1	816	999	999	999
34	1	20	4	2	2	1	634	999	999	999
34	1	21	1	3	3	1	1138	999	999	999
34	1	22	3	1	1	1	595	999	999	999
34	1	23	2	2	2	1	696	999	999	999
34	1	24	4	3	3	1	3251	999	999	999
34	1	25	3	1	1	1	491	999	999	999
34	1	26	1	3	3	1	1882	999	999	999
34	1	27	2	2	2	1	881	999	999	999
34	1	28	1	1	1	1	604	999	999	999
34	1	29	2	3	3	1	1995	999	999	999
34	1	30	3	3	3	1	1571	999	999	999
34	1	31	4	3	3	1	660	999	999	999
34	1	32	1	3	3	1	1193	999	999	999
34	2	1	1	4	4	1	654	999	999	999
34	2	2	2	4	4	1	1149	999	999	999
34	2	3	1	2	2	1	1738	999	999	999
34	2	4	4	2	2	1	780	999	999	999
34	2	5	2	4	4	1	1133	999	999	999
34	2	6	2	1	1	1	628	999	999	999
34	2	7	1	4	4	1	1469	999	999	999
34	2	8	1	3	3	1	942	999	999	999
34	2	9	3	2	2	1	713	999	999	999
34	2	10	4	1	1	1	666	999	999	999
34	2	11	2	2	2	1	726	999	999	999
34	2	12	2	2	2	1	650	999	999	999
34	2	13	1	2	2	1	651	999	999	999
34	2	14	1	1	1	1	590	999	999	999
34	2	15	4	1	1	1	678	999	999	999
34	2	16	1	3	3	1	1491	999	999	999
34	2	17	4	4	4	1	769	999	999	999
34	2	18	3	4	4	1	842	999	999	999
34	2	19	2	4	4	1	706	999	999	999
34	2	20	3	3	3	1	837	999	999	999
34	2	21	2	1	1	1	815	999	999	999
34	2	22	3	1	1	1	845	999	999	999
34	2	23	3	4	4	1	1113	999	999	999
34	2	24	4	1	1	1	647	999	999	999
34	2	25	4	3	3	1	938	999	999	999
34	2	26	4	3	3	1	833	999	999	999
34	2	27	1	2	2	1	810	999	999	999
34	2	28	2	2	2	1	710	999	999	999
34	2	29	3	3	3	1	1306	4	0	4032
34	2	30	4	1	1	1	669	3	1	2732
34	2	31	3	3	3	1	742	2	1	3083
34	2	32	3	3	3	1	709	1	1	1809
34	3	1	4	2	2	1	852	999	999	999
34	3	2	3	4	4	1	570	4	1	1731
34	3	3	4	4	4	1	1511	999	999	999
34	3	4	4	1	1	1	639	999	999	999
34	3	5	3	3	3	1	1473	999	999	999
34	3	6	1	4	4	1	678	999	999	999
34	3	7	3	3	3	1	1278	999	999	999
34	3	8	1	1	1	1	477	4	1	1846
34	3	9	4	2	2	1	774	999	999	999
34	3	10	4	1	1	1	707	999	999	999
34	3	11	4	1	1	1	593	999	999	999
34	3	12	3	4	4	1	619	999	999	999
34	3	13	1	4	4	1	623	999	999	999
34	3	14	1	3	3	1	771	999	999	999
34	3	15	2	1	1	1	454	3	1	2543
[truncated: 4,273 more rows]

## Sheet: FIG-3
The BOLD signal change of the ROIs in the two conditions of the attribute amnesia experiment for each participant.
SMG			DLPFC			SMA			VMPFC
PRE	POST		PRE	POST		PRE	POST		PRE	POST
0.272453	-0.0408676		0.285012	0.481759		0.416483	0.477645		0.117694	0.195866
-0.14701	-0.0931562		0.208708	0.258416		-0.0458116	0.0537532		0.0799723	0.0835043
0.158405	0.0157088		0.170702	0.371782		0.0470165	0.255251		0.0769809	0.227742
0.0718585	0.0498202		0.502356	0.456011		0.153415	0.284715		0.210862	0.296134
-0.0867804	0.0620887		0.183621	0.515049		-0.0145401	0.243148		-0.0560997	0.137865
0.0245556	0.0394495		0.052047	0.124571		0.100025	0.0957829		0.249227	0.0506057
0.134764	0.0750187		0.407585	0.584854		0.161741	0.758827		0.141511	0.206631
0.138152	0.0745298		0.201009	0.270107		0.354059	0.509989		0.116239	0.141196
0.171251	0.173879		0.497638	0.662436		0.377068	0.732375		0.147582	0.264084
0.417218	0.138844		0.469896	0.393124		0.432295	0.380201		-0.0010825	0.177722
0.153129	0.074281		0.380911	0.318381		0.184271	0.165923		0.108429	-0.0534238
0.113361	0.0927696		0.226723	0.477929		0.294483	0.605753		0.027758	0.145153
0.019733	-0.0338629		0.0384561	0.134812		0.0452226	0.103483		0.0864326	0.0743466
0.0977232	-0.0156159		0.211828	0.372363		0.504291	0.919044		-0.163993	-0.028183
0.013713	0.089858		-0.0287543	0.122202		0.0613119	0.270841		-0.114575	-0.0357138
0.10934	0.0614278		0.160347	0.259244		0.0036741	0.0890668		-0.0113529	0.0202673
-0.00498744	0.015725		0.284743	0.292022		0.255166	0.384407		0.0324894	0.238099
0.179509	0.0929422		0.289574	0.344177		0.245915	0.314689		0.134372	0.178375
0.124602	0.0493675		0.622615	0.503408		0.102388	0.189589		-0.0299	0.14995
0.0963955	0.022412		0.159907	0.306062		0.122285	0.320465		0.0045109	0.118469
0.0354635	-0.194667		0.130514	0.217412		0.131504	0.106216		0.00859506	0.164796
0.0639637	-0.00735735		0.318495	0.38284		0.0700114	0.170588		0.0454616	0.174347
0.0193391	-0.0166537		0.157717	0.334692		0.0947112	0.16532		0.0565003	0.266099
0.23888	0.165567		0.494742	0.467266		0.397871	0.544471		0.15536	-0.053269
0.120917	-0.0391941		0.369812	0.36006		0.43923	0.424045		0.0310217	0.345498
0.195446	0.169611		0.304992	0.589583		0.171708	0.471707		0.165298	0.160965
0.0212761	-0.00230795		0.40491	0.212625		0.26033	0.240258		0.0399964	0.180577
0.339112	0.247037		0.469013	0.521338		0.370712	0.496705		-0.0299386	0.10099
0.141156	-0.0734987		0.553461	0.643668		0.447782	0.492355		-0.052204	0.231815
0.0903856	-0.126935		0.502589	0.495636		0.1706	0.416024		0.396095	0.500147
0.0932553	-0.0215111		0.191609	0.380218		0.294533	0.69645		-0.0396133	-0.069505
0.290575	0.0561755		0.0674949	0.0538904		0.0386462	0.103558		-0.190453	0.0852434
0.317708	0.0916006		0.110591	0.357066		0.439009	0.661383		-0.0298305	0.175027
0.0444367	0.0458625		0.0737217	0.230267		0.203926	0.521344		0.0405977	0.141857
0.0299116	0.0463894		0.0852142	0.48768		0.0103081	0.424474		0.015603	0.112233
0.0291556	0.0662297		0.234424	0.523126		0.423145	0.617222		0.0492714	0.31381
0.021302	-0.0216133		0.534779	0.476267		0.556814	0.55537		0.257721	0.301362
0.0491175	0.0831347		0.285297	0.527864		0.451633	0.781858		0.270593	0.245103
0.0825822	0.158848		0.444665	0.659053		0.301637	0.727057		0.0823706	0.389071
0.0595646	-0.0486961		0.34833	0.3444		0.106502	0.490179		0.0258694	0.108766
-0.0362573	-0.0414117		0.242695	0.316035		0.0766094	0.165147		0.0434626	0.141509
0.0984056	0.0144556		0.462295	0.492936		0.404307	0.362968		0.132535	0.218499
0.0621038	0.101501		0.149347	0.137156		0.356875	0.379215		0.0430248	0.0525309
-0.0354942	-0.00682927		0.26478	0.306155		0.32392	0.406577		0.0710578	0.0277882
0.0655476	-0.0284921		0.203551	0.204275		0.333039	0.32403		0.0222054	0.142444
0.0422177	0.0789953		0.364506	0.333852		0.338893	0.288885		-0.049787	0.0531715
-0.0760039	0.00897545		0.235206	0.399134		0.311713	0.362728		-0.020153	0.149803
-0.0274588	-0.0701194		0.148444	0.142269		0.0821747	0.307823		0.0846771	0.252569
-0.0571489	-0.0609157		0.174895	0.470782		0.287451	0.508373		-0.114133	0.21272

## Sheet: FIG-4
The ROIs' beta values extracted from the results of attribute amnesia experiment
left_ATL
Time(s)	PRE(mean)	PRE(SD)	PRE(SEM)	POST(mean)	POST(SD)	POST(SEM)	h	p_value	df	T_stat	SD
0	0.0223859	0.13622	0.01946	-0.00129402	0.114016	0.016288	0	0.320597	48	1.00362	0.165163
2	0.0714641	0.127878	0.0182682	0.0533558	0.136851	0.0195501	0	0.449	48	0.763334	0.166058
4	0.126478	0.150193	0.0214561	0.130088	0.154835	0.0221192	0	0.894148	48	-0.133765	0.188906
6	0.0771316	0.146629	0.020947	0.140932	0.15178	0.0216829	1	0.0195053	48	-2.41685	0.184787
8	-0.052276	0.155201	0.0221715	0.0039683	0.144317	0.0206167	1	0.040367	48	-2.10702	0.186857
10	-0.0532924	0.14544	0.0207772	-0.0107212	0.119106	0.0170151	0	0.0984197	48	-1.68531	0.176821
12	0.0190043	0.13392	0.0191314	0.00597532	0.102841	0.0146916	0	0.551114	48	0.600324	0.151923
right_ATL
Time(s)	PRE(mean)	PRE(SD)	PRE(SEM)	POST(mean)	POST(SD)	POST(SEM)	h	p_value	df	T_stat	SD
0	0.00317149	0.0940994	0.0134428	0.0058623	0.0704516	0.0100645	0	0.868332	48	-0.166667	0.113014
2	0.0349733	0.13518	0.0193114	0.0184808	0.145859	0.020837	0	0.491888	48	0.692616	0.166683
4	0.0910811	0.134972	0.0192817	0.100544	0.147296	0.0210423	0	0.674587	48	-0.422445	0.156799
6	0.0680794	0.167448	0.0239212	0.134743	0.146354	0.0209078	1	0.0137519	48	-2.55765	0.182451
8	-0.0419944	0.129797	0.0185424	0.0206347	0.124862	0.0178375	1	0.00301425	48	-3.12505	0.140287
10	-0.066148	0.139298	0.0198997	-0.0272701	0.117643	0.0168061	1	0.0479945	48	-2.02928	0.134109
12	-0.00494332	0.100545	0.0143636	-0.00216339	0.0827598	0.0118228	0	0.873586	48	-0.159957	0.121655
left_FFA
Time(s)	PRE(mean)	PRE(SD)	PRE(SEM)	POST(mean)	POST(SD)	POST(SEM)	h	p_value	df	T_stat	SD
0	-0.0402641	0.112492	0.0160704	-0.0213253	0.0919168	0.013131	0	0.344489	48	-0.954748	0.138855
2	-0.0332524	0.147315	0.021045	-0.0438103	0.131455	0.0187793	0	0.638513	48	0.47278	0.156321
4	0.256606	0.266791	0.038113	0.205105	0.263689	0.0376699	0	0.0764479	48	1.8107	0.199099
6	0.405947	0.298762	0.0426803	0.383667	0.294813	0.0421162	0	0.464661	48	0.737081	0.211588
8	0.112549	0.233262	0.0333231	0.143976	0.226507	0.0323582	0	0.323695	48	-0.997144	0.220614
10	-0.074298	0.157083	0.0224404	-0.0576783	0.171325	0.024475	0	0.517126	48	-0.652603	0.178267
12	-0.0393131	0.13069	0.01867	-0.0534591	0.119674	0.0170963	0	0.551959	48	0.599046	0.1653
right_FFA
Time(s)	PRE(mean)	PRE(SD)	PRE(SEM)	POST(mean)	POST(SD)	POST(SEM)	h	p_value	df	T_stat	SD
0	-0.037063	0.0869832	0.0124262	-0.0473336	0.106843	0.0152633	0	0.571448	48	0.569833	0.126168
2	-0.0107018	0.101945	0.0145635	-0.0269832	0.134198	0.0191711	0	0.426131	48	0.802654	0.141991
4	0.32636	0.23881	0.0341157	0.327739	0.241432	0.0344903	0	0.956464	48	-0.0548772	0.175909
6	0.54377	0.303957	0.0434224	0.554879	0.320143	0.0457347	0	0.698606	48	-0.389532	0.199628
8	0.247103	0.305824	0.0436891	0.223663	0.261193	0.0373133	0	0.51105	48	0.662137	0.247808
10	-0.013271	0.177524	0.0253605	-0.0533718	0.149677	0.0213825	0	0.149001	48	1.46662	0.191396
12	-0.0364199	0.0979178	0.0139883	-0.0581755	0.104529	0.0149327	0	0.29441	48	1.06009	0.143658
Note: There are 49 participants.The p value is calculated by a paired T test between PRE and POST. h(1 means p<0.05; 0 means p>=0.05.)

## Sheet: FIG-5
The exceedance probability of each model
left_ATL
model1	model2	model3	model4	model5	model6	model7	model8	model9	model10	model11	model12	model13	model14	model15
0.0086	0.0302	0.0035	0.0619	0.0072	0.0105	0.0055	0.0454	0.0157	0.0037	0.0918	0.0139	0.0212	0.007	0.6739
right_ATL
model1	model2	model3	model4	model5	model6	model7	model8	model9	model10	model11	model12	model13	model14	model15
0.0061	0.0141	0.0006	0.0003	0.006	0.0073	0.001	0.022	0.0056	0.0024	0.0122	0.0147	0.0037	0.0005	0.9035
The modulatory effect on each inter-regional connection
left_ATL
Connection	mean	SEM	h	p_value	df	T_stat	SD
ATL-SMG	0.11019	0.113537	0	0.336651	48	0.970523	0.79476
SMG-ATL	-0.20859	0.0847143	1	0.0174472	48	-2.46228	0.593
SMG-DLPFC	0.0346346	0.0976642	0	0.724421	48	0.354629	0.683649
DLPFC-SMG	0.0239334	0.0431293	0	0.581524	48	0.554923	0.301905
right_ATL
Connection	mean	SEM	h	p_value	df	T_stat	SD
ATL-SMG	0.0895587	0.116623	0	0.446289	48	0.767933	0.816362
SMG-ATL	-0.238311	0.108357	1	0.032706	48	-2.19931	0.758501
SMG-DLPFC	-0.0870912	0.114934	0	0.452304	48	-0.757752	0.804536
DLPFC-SMG	-0.00682367	0.0291977	0	0.816208	48	-0.233705	0.204384
Note: There are 49 participants.The p value is calculated by a one-sample T test of each connections of all subjects. h(1 means p<0.05; 0 means p>=0.05.)

## Sheet: FIG-6
The results of the first tDCS experiment with the face task
ANODE															CATHODE															SHAM
Name	Id	Sex	Age	Block	Trial	targetcolor	targetshape	target_change	irre_change	testcolor	testtshape	memRT	memACC		Name	Id	Sex	Age	Block	Trial	targetcolor	targetshape	target_change	irre_change	testcolor	testtshape	memRT	memACC		Name	Id	Sex	Age	Block	Trial	targetcolor	targetshape	target_change	irre_change	testcolor	testtshape	memRT	memACC
zhengzerong	19	1	23	1	1	2	3	1	2	2	1	0.76	1		wuzeyi	102	2	23	1	1	1	1	1	2	1	3	0.639	1		chenjiahe	104	1	21	1	1	3	1	2	1	2	1	0.629	1
zhengzerong	19	1	23	1	2	1	1	1	2	1	3	0.711	1		wuzeyi	102	2	23	1	2	3	1	2	1	5	1	0.725	1		chenjiahe	104	1	21	1	2	2	5	1	1	2	5	0.521	1
zhengzerong	19	1	23	1	3	3	4	2	1	4	4	0.463	1		wuzeyi	102	2	23	1	3	5	5	2	1	3	5	0.774	1		chenjiahe	104	1	21	1	3	4	3	1	1	4	3	0.584	1
zhengzerong	19	1	23	1	4	4	2	1	1	4	2	0.434	1		wuzeyi	102	2	23	1	4	3	3	2	2	1	4	0.677	1		chenjiahe	104	1	21	1	4	2	5	2	2	4	4	0.438	1
zhengzerong	19	1	23	1	5	3	4	2	2	5	5	0.405	1		wuzeyi	102	2	23	1	5	5	2	1	1	5	2	0.514	1		chenjiahe	104	1	21	1	5	4	5	1	2	4	4	0.665	1
zhengzerong	19	1	23	1	6	1	1	2	1	4	1	0.65	1		wuzeyi	102	2	23	1	6	1	1	2	2	3	5	0.547	1		chenjiahe	104	1	21	1	6	1	4	1	2	1	3	0.652	1
zhengzerong	19	1	23	1	7	2	1	1	1	2	1	0.541	1		wuzeyi	102	2	23	1	7	1	2	1	1	1	2	0.774	1		chenjiahe	104	1	21	1	7	4	2	2	1	1	2	0.735	1
zhengzerong	19	1	23	1	8	2	3	1	2	2	1	0.58	1		wuzeyi	102	2	23	1	8	5	1	2	2	3	5	0.454	1		chenjiahe	104	1	21	1	8	2	2	2	1	4	2	0.63	1
zhengzerong	19	1	23	1	9	5	2	2	1	1	2	0.874	1		wuzeyi	102	2	23	1	9	4	4	2	1	2	4	0.596	1		chenjiahe	104	1	21	1	9	5	2	1	2	5	4	0.562	1
zhengzerong	19	1	23	1	10	5	2	1	2	5	5	0.517	1		wuzeyi	102	2	23	1	10	2	3	1	2	2	4	1.159	0		chenjiahe	104	1	21	1	10	4	2	2	1	5	2	0.584	1
zhengzerong	19	1	23	1	11	3	4	2	1	1	4	0.693	1		wuzeyi	102	2	23	1	11	2	5	2	2	1	4	0.614	1		chenjiahe	104	1	21	1	11	1	4	2	2	2	3	0.551	1
zhengzerong	19	1	23	1	12	3	4	1	2	3	3	1.062	1		wuzeyi	102	2	23	1	12	2	5	2	1	4	5	0.55	1		chenjiahe	104	1	21	1	12	2	5	1	1	2	5	0.581	1
zhengzerong	19	1	23	1	13	2	1	2	1	5	1	0.76	0		wuzeyi	102	2	23	1	13	5	3	1	1	5	3	0.742	1		chenjiahe	104	1	21	1	13	5	5	1	2	5	4	0.507	1
zhengzerong	19	1	23	1	14	1	4	1	1	1	4	0.753	1		wuzeyi	102	2	23	1	14	2	4	1	2	2	3	0.79	1		chenjiahe	104	1	21	1	14	3	3	1	1	3	3	0.476	1
zhengzerong	19	1	23	1	15	2	4	1	2	2	5	0.464	1		wuzeyi	102	2	23	1	15	5	4	1	1	5	4	0.631	1		chenjiahe	104	1	21	1	15	3	3	2	1	2	3	0.726	0
zhengzerong	19	1	23	1	16	2	2	1	1	2	2	0.715	1		wuzeyi	102	2	23	1	16	2	3	2	2	4	4	0.484	1		chenjiahe	104	1	21	1	16	2	2	1	2	2	5	1.008	1
zhengzerong	19	1	23	1	17	3	1	2	2	4	4	0.708	1		wuzeyi	102	2	23	1	17	1	3	1	2	1	4	0.711	1		chenjiahe	104	1	21	1	17	3	4	2	2	1	1	0.557	1
zhengzerong	19	1	23	1	18	5	1	1	2	5	5	0.533	1		wuzeyi	102	2	23	1	18	4	4	2	1	3	4	0.614	1		chenjiahe	104	1	21	1	18	2	4	1	1	2	4	0.515	1
zhengzerong	19	1	23	1	19	4	5	2	1	3	5	0.756	1		wuzeyi	102	2	23	1	19	4	4	2	1	5	4	0.455	1		chenjiahe	104	1	21	1	19	3	1	2	2	5	5	0.5	1
zhengzerong	19	1	23	1	20	4	5	2	2	1	1	0.651	1		wuzeyi	102	2	23	1	20	2	2	1	2	2	3	0.807	1		chenjiahe	104	1	21	1	20	3	5	2	1	2	5	0.525	1
zhengzerong	19	1	23	1	21	3	3	1	1	3	3	0.774	1		wuzeyi	102	2	23	1	21	2	3	1	1	2	3	0.567	1		chenjiahe	104	1	21	1	21	4	5	2	2	3	3	0.764	1
zhengzerong	19	1	23	1	22	3	5	2	1	1	5	0.539	1		wuzeyi	102	2	23	1	22	3	2	1	1	3	2	0.565	1		chenjiahe	104	1	21	1	22	1	4	1	1	1	4	0.467	1
zhengzerong	19	1	23	1	23	5	5	2	1	4	5	0.563	1		wuzeyi	102	2	23	1	23	3	3	2	2	4	1	0.565	1		chenjiahe	104	1	21	1	23	1	2	1	2	1	4	0.614	1
zhengzerong	19	1	23	1	24	4	4	2	2	3	1	0.529	1		wuzeyi	102	2	23	1	24	5	2	1	1	5	2	0.598	1		chenjiahe	104	1	21	1	24	5	2	2	2	1	1	0.65	1
zhengzerong	19	1	23	1	25	4	1	1	1	4	1	0.689	1		wuzeyi	102	2	23	1	25	1	3	1	1	1	3	0.598	1		chenjiahe	104	1	21	1	25	4	4	2	1	2	4	0.54	1
zhengzerong	19	1	23	1	26	3	4	2	1	2	4	0.555	1		wuzeyi	102	2	23	1	26	2	5	1	2	2	3	1.093	1		chenjiahe	104	1	21	1	26	1	5	1	1	1	5	0.588	1
zhengzerong	19	1	23	1	27	5	4	1	2	5	5	0.762	1		wuzeyi	102	2	23	1	27	4	4	2	2	2	3	0.455	1		chenjiahe	104	1	21	1	27	1	3	2	1	2	3	0.418	1
zhengzerong	19	1	23	1	28	1	1	2	2	2	3	0.44	1		wuzeyi	102	2	23	1	28	2	4	2	1	1	4	0.551	1		chenjiahe	104	1	21	1	28	3	4	1	2	3	3	0.773	1
zhengzerong	19	1	23	1	29	3	3	1	2	3	1	0.396	1		wuzeyi	102	2	23	1	29	5	3	1	2	5	5	0.614	1		chenjiahe	104	1	21	1	29	4	5	2	1	3	5	0.98	1
zhengzerong	19	1	23	1	30	4	3	1	1	4	3	0.697	1		wuzeyi	102	2	23	1	30	4	2	1	2	4	4	0.518	1		chenjiahe	104	1	21	1	30	2	3	2	2	1	5	0.57	1
zhengzerong	19	1	23	1	31	5	2	2	2	1	3	0.514	1		wuzeyi	102	2	23	1	31	1	3	2	2	5	1	0.631	1		chenjiahe	104	1	21	1	31	4	3	2	1	5	3	0.743	1
zhengzerong	19	1	23	1	32	5	2	1	1	5	2	0.427	1		wuzeyi	102	2	23	1	32	3	4	1	1	3	4	0.581	1		chenjiahe	104	1	21	1	32	4	2	1	1	4	2	0.502	1
zhengzerong	19	1	23	1	33	2	1	1	1	2	1	0.543	1		wuzeyi	102	2	23	1	33	3	2	2	2	5	5	0.691	1		chenjiahe	104	1	21	1	33	4	1	2	2	5	5	0.823	1
zhengzerong	19	1	23	1	34	4	5	2	2	5	4	0.59	1		wuzeyi	102	2	23	1	34	4	3	2	2	1	5	0.47	1		chenjiahe	104	1	21	1	34	3	2	2	2	2	4	0.82	1
zhengzerong	19	1	23	1	35	2	3	2	2	3	4	0.5	1		wuzeyi	102	2	23	1	35	2	1	2	1	5	1	0.582	1		chenjiahe	104	1	21	1	35	4	5	1	2	4	1	1.215	1
zhengzerong	19	1	23	1	36	3	4	1	1	3	4	0.684	1		wuzeyi	102	2	23	1	36	2	1	1	2	2	3	0.789	0		chenjiahe	104	1	21	1	36	4	2	1	1	4	2	0.443	1
zhengzerong	19	1	23	1	37	3	2	2	2	2	3	0.55	1		wuzeyi	102	2	23	1	37	4	4	1	2	4	1	0.572	1		chenjiahe	104	1	21	1	37	2	4	1	2	2	3	0.543	1
zhengzerong	19	1	23	1	38	3	2	2	1	4	2	0.821	1		wuzeyi	102	2	23	1	38	3	4	2	1	5	4	0.566	1		chenjiahe	104	1	21	1	38	4	4	2	2	5	1	0.67	1
zhengzerong	19	1	23	1	39	1	3	2	2	5	1	0.737	1		wuzeyi	102	2	23	1	39	3	1	1	1	3	1	0.389	1		chenjiahe	104	1	21	1	39	1	4	1	1	1	4	0.593	1
zhengzerong	19	1	23	1	40	4	3	1	2	4	4	0.56	0		wuzeyi	102	2	23	1	40	1	1	2	1	2	1	0.454	1		chenjiahe	104	1	21	1	40	2	1	1	2	2	5	0.437	1
zhengzerong	19	1	23	2	41	5	3	1	2	5	1	0.443	1		wuzeyi	102	2	23	2	41	4	4	2	2	5	1	0.483	1		chenjiahe	104	1	21	2	41	1	4	2	2	4	3	0.639	1
zhengzerong	19	1	23	2	42	1	2	2	1	5	2	0.638	1		wuzeyi	102	2	23	2	42	3	1	2	1	5	1	0.469	1		chenjiahe	104	1	21	2	42	5	5	1	2	5	1	0.626	1
zhengzerong	19	1	23	2	43	4	2	2	2	2	1	0.449	1		wuzeyi	102	2	23	2	43	1	3	1	1	1	3	0.534	1		chenjiahe	104	1	21	2	43	3	3	2	1	4	3	0.686	1
zhengzerong	19	1	23	2	44	4	5	1	2	4	3	0.636	1		wuzeyi	102	2	23	2	44	3	4	2	2	5	5	0.534	1		chenjiahe	104	1	21	2	44	3	5	2	1	1	5	0.696	1
zhengzerong	19	1	23	2	45	5	5	2	2	4	3	0.791	1		wuzeyi	102	2	23	2	45	1	2	1	1	1	2	0.63	1		chenjiahe	104	1	21	2	45	2	1	1	2	2	5	0.738	1
zhengzerong	19	1	23	2	46	1	1	1	1	1	1	0.765	1		wuzeyi	102	2	23	2	46	4	1	1	2	4	3	0.405	1		chenjiahe	104	1	21	2	46	3	5	2	2	4	1	0.504	1
zhengzerong	19	1	23	2	47	5	4	1	2	5	3	0.492	1		wuzeyi	102	2	23	2	47	2	4	2	2	5	1	0.486	1		chenjiahe	104	1	21	2	47	2	1	1	2	2	4	0.449	1
zhengzerong	19	1	23	2	48	1	5	1	1	1	5	0.5	1		wuzeyi	102	2	23	2	48	4	4	1	1	4	4	0.391	1		chenjiahe	104	1	21	2	48	5	5	1	1	5	5	0.516	1
zhengzerong	19	1	23	2	49	4	2	2	1	3	2	0.47	1		wuzeyi	102	2	23	2	49	1	2	1	1	1	2	0.501	1		chenjiahe	104	1	21	2	49	1	3	2	2	2	5	0.796	1
zhengzerong	19	1	23	2	50	2	1	2	1	3	1	0.784	1		wuzeyi	102	2	23	2	50	2	4	2	1	5	4	0.471	1		chenjiahe	104	1	21	2	50	5	2	2	2	2	1	0.545	1
zhengzerong	19	1	23	2	51	5	3	1	2	5	5	0.613	1		wuzeyi	102	2	23	2	51	5	3	2	2	4	1	0.502	1		chenjiahe	104	1	21	2	51	1	4	2	2	3	3	0.801	1
zhengzerong	19	1	23	2	52	5	3	2	2	2	4	0.673	1		wuzeyi	102	2	23	2	52	5	3	1	1	5	3	0.597	1		chenjiahe	104	1	21	2	52	3	1	1	1	3	1	0.517	1
zhengzerong	19	1	23	2	53	2	1	1	2	2	5	0.699	1		wuzeyi	102	2	23	2	53	2	5	2	1	5	5	0.535	1		chenjiahe	104	1	21	2	53	1	2	1	1	1	2	0.437	1
zhengzerong	19	1	23	2	54	3	3	2	1	5	3	0.748	1		wuzeyi	102	2	23	2	54	1	5	1	2	1	4	0.5	1		chenjiahe	104	1	21	2	54	2	2	1	1	2	2	0.489	1
zhengzerong	19	1	23	2	55	4	2	1	2	4	4	0.547	1		wuzeyi	102	2	23	2	55	5	5	2	2	1	3	0.487	1		chenjiahe	104	1	21	2	55	1	2	2	2	4	5	0.57	1
zhengzerong	19	1	23	2	56	2	2	1	1	2	2	0.451	1		wuzeyi	102	2	23	2	56	5	3	1	1	5	3	0.421	1		chenjiahe	104	1	21	2	56	2	3	2	2	4	5	0.544	1
zhengzerong	19	1	23	2	57	4	3	2	2	1	4	0.878	1		wuzeyi	102	2	23	2	57	4	3	1	2	4	5	0.484	1		chenjiahe	104	1	21	2	57	1	4	1	1	1	4	0.52	1
zhengzerong	19	1	23	2	58	5	5	1	1	5	5	0.64	1		wuzeyi	102	2	23	2	58	2	5	2	2	4	3	0.469	1		chenjiahe	104	1	21	2	58	1	3	2	1	5	3	0.928	0
zhengzerong	19	1	23	2	59	4	2	2	1	5	2	0.555	1		wuzeyi	102	2	23	2	59	3	5	2	2	1	1	0.519	1		chenjiahe	104	1	21	2	59	4	5	1	2	4	3	0.674	1
zhengzerong	19	1	23	2	60	2	5	2	2	5	4	0.538	1		wuzeyi	102	2	23	2	60	4	3	1	1	4	3	0.469	1		chenjiahe	104	1	21	2	60	1	2	1	1	1	2	0.58	1
zhengzerong	19	1	23	2	61	3	4	1	2	3	1	0.562	1		wuzeyi	102	2	23	2	61	2	5	2	2	5	1	0.469	1		chenjiahe	104	1	21	2	61	2	1	2	1	5	1	0.755	1
zhengzerong	19	1	23	2	62	3	1	2	1	4	1	0.44	1		wuzeyi	102	2	23	2	62	3	5	1	2	3	3	0.501	1		chenjiahe	104	1	21	2	62	3	1	2	2	5	4	0.729	1
zhengzerong	19	1	23	2	63	4	1	2	1	2	1	0.595	1		wuzeyi	102	2	23	2	63	4	5	2	1	2	5	0.518	1		chenjiahe	104	1	21	2	63	3	3	2	1	1	3	0.514	1
zhengzerong	19	1	23	2	64	5	4	1	1	5	4	0.641	1		wuzeyi	102	2	23	2	64	2	4	2	1	4	4	0.566	1		chenjiahe	104	1	21	2	64	1	5	1	2	1	3	0.506	1
zhengzerong	19	1	23	2	65	3	2	1	2	3	1	0.572	0		wuzeyi	102	2	23	2	65	2	2	2	1	3	2	0.47	1		chenjiahe	104	1	21	2	65	5	1	2	1	2	1	0.658	1
zhengzerong	19	1	23	2	66	5	5	2	1	3	5	0.621	1		wuzeyi	102	2	23	2	66	4	2	1	2	4	5	0.533	1		chenjiahe	104	1	21	2	66	2	5	1	1	2	5	0.758	1
zhengzerong	19	1	23	2	67	2	1	1	2	2	5	0.641	1		wuzeyi	102	2	23	2	67	4	3	2	1	2	3	0.68	1		chenjiahe	104	1	21	2	67	3	4	1	2	3	3	0.484	1
zhengzerong	19	1	23	2	68	4	4	1	1	4	4	0.452	1		wuzeyi	102	2	23	2	68	3	1	1	2	3	5	0.551	1		chenjiahe	104	1	21	2	68	5	5	2	1	3	5	0.541	1
zhengzerong	19	1	23	2	69	3	5	2	2	2	3	0.454	1		wuzeyi	102	2	23	2	69	5	4	2	2	1	5	0.437	1		chenjiahe	104	1	21	2	69	5	1	2	2	1	5	0.757	1
zhengzerong	19	1	23	2	70	1	3	2	1	3	3	0.658	1		wuzeyi	102	2	23	2	70	5	4	1	1	5	4	0.534	1		chenjiahe	104	1	21	2	70	4	3	1	1	4	3	0.491	1
zhengzerong	19	1	23	2	71	3	1	1	2	3	4	0.788	1		wuzeyi	102	2	23	2	71	1	4	2	2	2	3	0.455	1		chenjiahe	104	1	21	2	71	4	1	1	2	4	4	0.421	1
zhengzerong	19	1	23	2	72	3	1	2	2	5	4	0.482	1		wuzeyi	102	2	23	2	72	3	4	2	1	4	4	0.485	1		chenjiahe	104	1	21	2	72	5	5	1	1	5	5	0.529	1
zhengzerong	19	1	23	2	73	4	2	1	1	4	2	0.467	1		wuzeyi	102	2	23	2	73	3	5	2	1	2	5	0.423	1		chenjiahe	104	1	21	2	73	3	3	2	1	1	3	0.464	1
zhengzerong	19	1	23	2	74	2	4	2	2	5	5	0.502	1		wuzeyi	102	2	23	2	74	3	3	1	2	3	1	0.519	1		chenjiahe	104	1	21	2	74	5	1	1	1	5	1	0.5	1
zhengzerong	19	1	23	2	75	2	2	1	1	2	2	0.527	1		wuzeyi	102	2	23	2	75	5	4	1	2	5	1	0.486	1		chenjiahe	104	1	21	2	75	4	2	2	2	1	3	0.556	1
zhengzerong	19	1	23	2	76	4	2	2	2	3	3	0.447	1		wuzeyi	102	2	23	2	76	1	3	1	1	1	3	0.374	1		chenjiahe	104	1	21	2	76	4	5	2	1	5	5	0.803	1
zhengzerong	19	1	23	2	77	5	1	1	1	5	1	0.49	1		wuzeyi	102	2	23	2	77	3	4	2	1	4	4	0.487	1		chenjiahe	104	1	21	2	77	5	5	2	1	3	5	0.679	1
zhengzerong	19	1	23	2	78	4	2	2	1	5	2	0.507	1		wuzeyi	102	2	23	2	78	1	5	1	2	1	1	0.39	1		chenjiahe	104	1	21	2	78	4	2	1	2	4	4	0.53	1
zhengzerong	19	1	23	2	79	3	4	2	2	1	5	0.516	1		wuzeyi	102	2	23	2	79	3	5	1	2	3	3	0.438	1		chenjiahe	104	1	21	2	79	4	5	1	2	4	1	0.522	1
zhengzerong	19	1	23	2	80	1	5	1	1	1	5	0.5	1		wuzeyi	102	2	23	2	80	2	3	1	1	2	3	0.391	1		chenjiahe	104	1	21	2	80	2	4	1	2	2	3	0.537	1
zhengzerong	19	1	23	3	81	2	5	1	2	2	3	0.714	1		wuzeyi	102	2	23	3	81	1	5	2	2	2	1	0.55	1		chenjiahe	104	1	21	3	81	3	2	2	1	4	2	0.499	0
zhengzerong	19	1	23	3	82	5	3	2	2	3	4	0.475	1		wuzeyi	102	2	23	3	82	2	4	2	2	1	3	0.451	1		chenjiahe	104	1	21	3	82	2	1	2	2	4	3	0.487	1
zhengzerong	19	1	23	3	83	4	4	1	1	4	4	0.596	1		wuzeyi	102	2	23	3	83	2	3	2	1	1	3	0.39	1		chenjiahe	104	1	21	3	83	5	3	1	2	5	1	0.728	1
zhengzerong	19	1	23	3	84	3	3	2	2	5	5	0.522	1		wuzeyi	102	2	23	3	84	2	2	1	1	2	2	0.485	1		chenjiahe	104	1	21	3	84	5	5	2	2	1	1	0.512	1
zhengzerong	19	1	23	3	85	3	3	2	1	2	3	0.45	1		wuzeyi	102	2	23	3	85	2	2	2	1	3	2	0.405	0		chenjiahe	104	1	21	3	85	1	2	1	1	1	2	0.521	1
zhengzerong	19	1	23	3	86	4	2	1	1	4	2	0.549	1		wuzeyi	102	2	23	3	86	4	5	1	2	4	4	0.589	1		chenjiahe	104	1	21	3	86	3	1	2	2	5	5	0.473	1
zhengzerong	19	1	23	3	87	1	5	2	1	2	5	0.787	1		wuzeyi	102	2	23	3	87	5	5	2	2	2	3	0.503	1		chenjiahe	104	1	21	3	87	3	1	1	1	3	1	0.627	1
zhengzerong	19	1	23	3	88	2	5	1	2	2	3	0.529	1		wuzeyi	102	2	23	3	88	5	5	1	1	5	5	0.455	1		chenjiahe	104	1	21	3	88	3	3	2	1	2	3	0.584	1
zhengzerong	19	1	23	3	89	2	2	1	2	2	4	0.465	1		wuzeyi	102	2	23	3	89	5	1	2	1	1	1	0.407	1		chenjiahe	104	1	21	3	89	4	1	1	2	4	5	0.388	1
zhengzerong	19	1	23	3	90	3	1	2	1	4	1	0.78	1		wuzeyi	102	2	23	3	90	1	4	1	1	1	4	0.407	1		chenjiahe	104	1	21	3	90	2	5	1	2	2	4	0.602	1
zhengzerong	19	1	23	3	91	2	5	2	1	4	5	0.457	1		wuzeyi	102	2	23	3	91	3	3	1	2	3	4	0.501	1		chenjiahe	104	1	21	3	91	2	5	2	1	3	5	0.375	1
zhengzerong	19	1	23	3	92	1	3	1	2	1	1	0.484	1		wuzeyi	102	2	23	3	92	3	5	2	2	5	1	0.407	1		chenjiahe	104	1	21	3	92	2	1	1	2	2	3	0.525	1
zhengzerong	19	1	23	3	93	4	3	2	1	3	3	0.518	1		wuzeyi	102	2	23	3	93	2	1	2	1	5	1	0.471	1		chenjiahe	104	1	21	3	93	4	3	1	2	4	5	0.405	1
zhengzerong	19	1	23	3	94	4	3	2	1	3	3	0.565	1		wuzeyi	102	2	23	3	94	2	2	2	1	4	2	0.615	1		chenjiahe	104	1	21	3	94	4	1	2	2	5	5	0.577	1
zhengzerong	19	1	23	3	95	1	5	1	1	1	5	0.42	1		wuzeyi	102	2	23	3	95	2	1	1	1	2	1	0.503	1		chenjiahe	104	1	21	3	95	5	1	2	1	3	1	0.479	1
zhengzerong	19	1	23	3	96	3	1	1	2	3	3	0.496	1		wuzeyi	102	2	23	3	96	3	2	1	2	3	4	0.486	1		chenjiahe	104	1	21	3	96	1	1	2	2	2	4	0.585	1
zhengzerong	19	1	23	3	97	2	3	2	2	3	5	0.449	1		wuzeyi	102	2	23	3	97	5	4	1	2	5	3	0.388	1		chenjiahe	104	1	21	3	97	1	3	1	1	1	3	0.438	1
zhengzerong	19	1	23	3	98	2	4	2	1	1	4	0.483	1		wuzeyi	102	2	23	3	98	5	2	2	2	2	1	0.549	1		chenjiahe	104	1	21	3	98	2	4	2	2	5	3	0.442	1
zhengzerong	19	1	23	3	99	5	1	1	2	5	3	0.677	1		wuzeyi	102	2	23	3	99	2	3	1	1	2	3	0.439	1		chenjiahe	104	1	21	3	99	4	4	2	1	3	4	0.965	1
zhengzerong	19	1	23	3	100	4	1	2	2	3	4	0.535	1		wuzeyi	102	2	23	3	100	4	3	2	2	5	4	0.582	1		chenjiahe	104	1	21	3	100	5	1	2	1	4	1	0.524	1
zhengzerong	19	1	23	3	101	2	3	1	1	2	3	0.702	1		wuzeyi	102	2	23	3	101	4	5	2	2	2	3	0.581	1		chenjiahe	104	1	21	3	101	2	5	1	2	2	3	0.667	1
zhengzerong	19	1	23	3	102	3	4	1	2	3	5	0.551	1		wuzeyi	102	2	23	3	102	2	5	2	1	4	5	0.486	1		chenjiahe	104	1	21	3	102	2	4	2	2	3	1	0.733	1
zhengzerong	19	1	23	3	103	4	4	2	2	3	5	0.478	1		wuzeyi	102	2	23	3	103	2	2	1	2	2	5	0.565	1		chenjiahe	104	1	21	3	103	2	3	1	1	2	3	0.732	1
zhengzerong	19	1	23	3	104	5	5	1	1	5	5	0.568	1		wuzeyi	102	2	23	3	104	2	5	1	1	2	5	0.375	1		chenjiahe	104	1	21	3	104	3	1	1	1	3	1	0.556	1
zhengzerong	19	1	23	3	105	3	3	1	2	3	4	0.43	1		wuzeyi	102	2	23	3	105	4	1	1	1	4	1	0.502	1		chenjiahe	104	1	21	3	105	3	4	1	1	3	4	0.395	1
zhengzerong	19	1	23	3	106	1	4	1	1	1	4	0.498	1		wuzeyi	102	2	23	3	106	1	4	2	2	5	1	0.503	1		chenjiahe	104	1	21	3	106	1	5	2	2	5	3	0.576	1
zhengzerong	19	1	23	3	107	4	5	2	2	3	3	0.452	1		wuzeyi	102	2	23	3	107	5	2	1	1	5	2	0.486	1		chenjiahe	104	1	21	3	107	2	3	2	1	3	3	0.574	1
zhengzerong	19	1	23	3	108	2	3	2	2	1	5	0.502	1		wuzeyi	102	2	23	3	108	5	2	1	2	5	3	0.773	0		chenjiahe	104	1	21	3	108	5	1	2	2	2	4	0.476	1
zhengzerong	19	1	23	3	109	2	5	1	1	2	5	0.591	1		wuzeyi	102	2	23	3	109	5	1	1	2	5	3	0.498	1		chenjiahe	104	1	21	3	109	3	2	1	2	3	1	0.526	1
zhengzerong	19	1	23	3	110	5	3	1	1	5	3	0.468	1		wuzeyi	102	2	23	3	110	5	3	2	1	3	3	0.598	1		chenjiahe	104	1	21	3	110	1	5	2	2	2	4	0.63	0
zhengzerong	19	1	23	3	111	2	5	1	2	2	1	0.494	1		wuzeyi	102	2	23	3	111	4	5	1	2	4	3	0.549	1		chenjiahe	104	1	21	3	111	3	5	1	1	3	5	0.605	1
zhengzerong	19	1	23	3	112	4	2	2	2	2	1	0.407	1		wuzeyi	102	2	23	3	112	5	2	1	2	5	1	0.711	1		chenjiahe	104	1	21	3	112	5	1	2	1	2	1	0.569	1
zhengzerong	19	1	23	3	113	4	2	2	1	2	2	0.428	1		wuzeyi	102	2	23	3	113	2	5	2	1	4	5	0.663	1		chenjiahe	104	1	21	3	113	5	5	1	1	5	5	0.775	1
zhengzerong	19	1	23	3	114	3	5	2	1	4	5	0.512	1		wuzeyi	102	2	23	3	114	4	2	1	2	4	5	0.548	1		chenjiahe	104	1	21	3	114	3	5	1	2	3	1	0.446	1
zhengzerong	19	1	23	3	115	1	3	1	2	1	1	0.569	1		wuzeyi	102	2	23	3	115	3	2	2	2	1	3	0.63	1		chenjiahe	104	1	21	3	115	4	4	1	1	4	4	0.505	1
zhengzerong	19	1	23	3	116	3	3	2	2	2	4	0.567	1		wuzeyi	102	2	23	3	116	4	5	2	1	5	5	0.502	1		chenjiahe	104	1	21	3	116	5	1	2	1	2	1	0.458	1
zhengzerong	19	1	23	3	117	3	4	1	1	3	4	0.534	1		wuzeyi	102	2	23	3	117	1	4	1	1	1	4	0.469	1		chenjiahe	104	1	21	3	117	2	2	2	1	5	2	0.548	1
zhengzerong	19	1	23	3	118	4	5	2	1	5	5	0.404	1		wuzeyi	102	2	23	3	118	1	2	2	2	2	4	0.552	1		chenjiahe	104	1	21	3	118	3	5	1	2	3	3	0.587	1
zhengzerong	19	1	23	3	119	1	4	1	1	1	4	0.473	1		wuzeyi	102	2	23	3	119	1	5	1	1	1	5	0.533	1		chenjiahe	104	1	21	3	119	1	4	1	1	1	4	0.385	1
zhengzerong	19	1	23	3	120	4	3	2	2	1	5	0.42	1		wuzeyi	102	2	23	3	120	3	5	2	1	5	5	0.438	1		chenjiahe	104	1	21	3	120	2	2	1	2	2	1	0.679	1
lidongxin	20	1	21	1	1	2	5	1	2	2	4	0.715	1		heziyang	47	1	21	1	1	1	3	2	2	5	4	0.602	1		ranxiao	106	1	22	1	1	3	1	2	2	4	4	0.366	1
lidongxin	20	1	21	1	2	5	3	1	1	5	3	0.666	1		heziyang	47	1	21	1	2	3	3	2	2	2	5	0.454	1		ranxiao	106	1	22	1	2	1	1	1	2	1	4	0.373	1
lidongxin	20	1	21	1	3	2	5	1	2	2	1	0.701	1		heziyang	47	1	21	1	3	5	5	1	1	5	5	0.417	1		ranxiao	106	1	22	1	3	1	4	1	1	1	4	0.534	1
lidongxin	20	1	21	1	4	3	3	2	1	4	3	1.022	1		heziyang	47	1	21	1	4	2	4	2	1	1	4	0.58	0		ranxiao	106	1	22	1	4	3	3	1	2	3	1	0.454	1
lidongxin	20	1	21	1	5	2	5	2	1	3	5	1.769	1		heziyang	47	1	21	1	5	2	4	2	1	5	4	0.614	1		ranxiao	106	1	22	1	5	4	5	2	2	5	4	0.42	1
lidongxin	20	1	21	1	6	4	4	1	2	4	5	0.791	1		heziyang	47	1	21	1	6	3	1	1	2	3	3	0.522	1		ranxiao	106	1	22	1	6	2	4	1	2	2	1	0.373	1
lidongxin	20	1	21	1	7	3	1	1	1	3	1	0.877	1		heziyang	47	1	21	1	7	3	3	2	1	5	3	0.458	1		ranxiao	106	1	22	1	7	3	1	1	1	3	1	0.373	1
lidongxin	20	1	21	1	8	4	3	1	1	4	3	1.631	1		heziyang	47	1	21	1	8	4	2	2	2	2	1	0.477	1		ranxiao	106	1	22	1	8	5	2	2	1	2	2	0.406	0
lidongxin	20	1	21	1	9	1	4	2	2	4	3	1.835	1		heziyang	47	1	21	1	9	2	4	2	1	3	4	0.622	1		ranxiao	106	1	22	1	9	5	3	1	1	5	3	0.378	1
lidongxin	20	1	21	1	10	3	3	1	2	3	4	0.534	1		heziyang	47	1	21	1	10	4	1	1	2	4	5	0.483	0		ranxiao	106	1	22	1	10	5	5	2	2	3	3	0.547	1
lidongxin	20	1	21	1	11	3	2	1	2	3	3	0.91	1		heziyang	47	1	21	1	11	2	4	1	2	2	1	0.478	1		ranxiao	106	1	22	1	11	3	3	1	2	3	1	0.439	1
lidongxin	20	1	21	1	12	1	5	2	1	2	5	1.638	1		heziyang	47	1	21	1	12	3	3	2	1	5	3	0.633	1		ranxiao	106	1	22	1	12	3	3	1	1	3	3	0.439	1
lidongxin	20	1	21	1	13	1	3	2	2	2	1	1.066	1		heziyang	47	1	21	1	13	3	4	2	2	2	3	0.429	1		ranxiao	106	1	22	1	13	3	1	2	1	5	1	0.407	1
lidongxin	20	1	21	1	14	4	5	1	2	4	1	0.979	1		heziyang	47	1	21	1	14	4	2	1	1	4	2	0.384	1		ranxiao	106	1	22	1	14	4	4	2	2	3	3	0.405	1
lidongxin	20	1	21	1	15	4	3	1	1	4	3	1.721	1		heziyang	47	1	21	1	15	1	4	1	2	1	1	0.71	0		ranxiao	106	1	22	1	15	5	5	1	1	5	5	0.516	1
lidongxin	20	1	21	1	16	1	2	1	2	1	4	0.69	1		heziyang	47	1	21	1	16	2	5	2	2	3	4	0.665	1		ranxiao	106	1	22	1	16	2	2	1	2	2	1	0.471	1
lidongxin	20	1	21	1	17	5	4	2	1	4	4	1.171	1		heziyang	47	1	21	1	17	4	5	2	1	2	5	0.467	1		ranxiao	106	1	22	1	17	5	5	1	1	5	5	0.631	1
lidongxin	20	1	21	1	18	3	2	2	1	2	2	0.577	1		heziyang	47	1	21	1	18	5	5	1	2	5	1	0.645	0		ranxiao	106	1	22	1	18	4	5	2	1	1	5	0.534	1
lidongxin	20	1	21	1	19	4	1	1	1	4	1	1.135	0		heziyang	47	1	21	1	19	4	1	1	2	4	5	0.659	1		ranxiao	106	1	22	1	19	5	2	2	1	3	2	0.501	1
lidongxin	20	1	21	1	20	5	3	1	2	5	1	1.161	1		heziyang	47	1	21	1	20	1	1	2	1	5	1	0.606	1		ranxiao	106	1	22	1	20	2	3	2	2	3	4	0.551	1
lidongxin	20	1	21	1	21	5	1	1	1	5	1	1.44	1		heziyang	47	1	21	1	21	3	2	1	2	3	4	0.522	1		ranxiao	106	1	22	1	21	1	5	1	1	1	5	0.999	0
lidongxin	20	1	21	1	22	4	5	2	2	5	1	1.371	1		heziyang	47	1	21	1	22	3	1	2	2	1	5	0.739	1		ranxiao	106	1	22	1	22	3	5	1	1	3	5	0.563	1
lidongxin	20	1	21	1	23	4	5	2	2	3	1	0.761	1		heziyang	47	1	21	1	23	5	5	2	2	1	3	0.713	1		ranxiao	106	1	22	1	23	3	1	2	1	1	1	0.918	1
lidongxin	20	1	21	1	24	5	3	2	2	2	1	0.672	1		heziyang	47	1	21	1	24	1	3	1	1	1	3	0.642	1		ranxiao	106	1	22	1	24	2	4	2	2	4	1	0.951	1
lidongxin	20	1	21	1	25	2	3	1	1	2	3	0.754	0		heziyang	47	1	21	1	25	3	3	1	1	3	3	0.67	1		ranxiao	106	1	22	1	25	5	4	1	2	5	3	0.645	1
lidongxin	20	1	21	1	26	3	1	2	2	4	4	0.731	1		heziyang	47	1	21	1	26	4	2	1	2	4	3	0.88	1		ranxiao	106	1	22	1	26	3	4	2	1	5	4	0.645	1
lidongxin	20	1	21	1	27	3	5	2	1	5	5	0.675	1		heziyang	47	1	21	1	27	1	2	2	1	4	2	0.594	1		ranxiao	106	1	22	1	27	5	3	2	2	3	5	0.519	1
lidongxin	20	1	21	1	28	2	4	2	1	3	4	0.837	1		heziyang	47	1	21	1	28	1	4	1	1	1	4	0.767	1		ranxiao	106	1	22	1	28	2	4	2	2	5	1	0.567	1
lidongxin	20	1	21	1	29	2	1	1	2	2	4	0.817	1		heziyang	47	1	21	1	29	4	4	2	2	5	1	0.845	1		ranxiao	106	1	22	1	29	5	2	1	1	5	2	0.471	1
lidongxin	20	1	21	1	30	3	2	2	1	2	2	0.565	1		heziyang	47	1	21	1	30	4	3	2	2	1	5	0.808	1		ranxiao	106	1	22	1	30	2	5	1	2	2	4	0.66	1
lidongxin	20	1	21	1	31	3	2	2	1	4	2	0.515	1		heziyang	47	1	21	1	31	1	5	1	1	1	5	0.381	1		ranxiao	106	1	22	1	31	2	5	1	1	2	5	0.374	1
lidongxin	20	1	21	1	32	5	1	1	2	5	3	0.667	1		heziyang	47	1	21	1	32	4	5	1	1	4	5	0.588	1		ranxiao	106	1	22	1	32	2	4	2	1	5	4	0.519	1
lidongxin	20	1	21	1	33	4	4	2	2	2	1	1.341	0		heziyang	47	1	21	1	33	5	1	1	2	5	5	0.688	0		ranxiao	106	1	22	1	33	1	4	1	2	1	3	0.502	1
lidongxin	20	1	21	1	34	3	5	1	1	3	5	1.096	1		heziyang	47	1	21	1	34	4	1	2	1	3	1	0.853	1		ranxiao	106	1	22	1	34	5	5	2	1	3	5	0.39	1
lidongxin	20	1	21	1	35	5	4	2	2	4	5	0.977	1		heziyang	47	1	21	1	35	5	5	2	2	4	3	0.6	1		ranxiao	106	1	22	1	35	5	4	2	2	3	5	0.422	1
lidongxin	20	1	21	1	36	4	5	2	2	1	3	0.823	1		heziyang	47	1	21	1	36	1	1	1	1	1	1	0.42	0		ranxiao	106	1	22	1	36	1	3	1	2	1	5	0.438	1
lidongxin	20	1	21	1	37	5	5	1	1	5	5	0.747	1		heziyang	47	1	21	1	37	2	5	1	1	2	5	0.579	1		ranxiao	106	1	22	1	37	4	1	2	1	2	1	0.439	1
lidongxin	20	1	21	1	38	5	4	2	1	3	4	1.619	1		heziyang	47	1	21	1	38	4	2	2	1	5	2	0.529	1		ranxiao	106	1	22	1	38	1	4	1	2	1	3	0.421	1
lidongxin	20	1	21	1	39	4	2	2	2	2	1	0.646	1		heziyang	47	1	21	1	39	4	3	1	2	4	4	0.552	0		ranxiao	106	1	22	1	39	4	1	2	2	2	3	0.471	1
lidongxin	20	1	21	1	40	5	5	1	1	5	5	0.53	1		heziyang	47	1	21	1	40	4	1	1	1	4	1	0.386	1		ranxiao	106	1	22	1	40	1	4	2	1	5	4	0.437	1
lidongxin	20	1	21	2	41	1	1	1	1	1	1	1.469	1		heziyang	47	1	21	2	41	3	2	1	1	3	2	0.372	1		ranxiao	106	1	22	2	41	4	3	1	1	4	3	0.489	1
lidongxin	20	1	21	2	42	1	2	2	2	5	5	1.469	0		heziyang	47	1	21	2	42	3	2	2	2	2	5	0.522	1		ranxiao	106	1	22	2	42	2	5	1	1	2	5	0.453	1
lidongxin	20	1	21	2	43	2	5	2	1	4	5	1.375	1		heziyang	47	1	21	2	43	4	2	1	1	4	2	0.435	1		ranxiao	106	1	22	2	43	5	2	2	2	3	4	0.469	1
lidongxin	20	1	21	2	44	2	5	2	2	1	4	0.9	1		heziyang	47	1	21	2	44	2	5	2	2	1	4	0.454	1		ranxiao	106	1	22	2	44	1	2	1	2	1	4	0.519	0
lidongxin	20	1	21	2	45	1	2	1	2	1	5	1.061	1		heziyang	47	1	21	2	45	4	3	2	1	3	3	0.608	1		ranxiao	106	1	22	2	45	4	4	2	1	3	4	0.513	1
lidongxin	20	1	21	2	46	1	2	2	1	5	2	0.576	1		heziyang	47	1	21	2	46	1	5	2	2	5	3	0.645	1		ranxiao	106	1	22	2	46	1	3	2	2	4	1	0.373	1
lidongxin	20	1	21	2	47	4	3	1	2	4	4	0.998	1		heziyang	47	1	21	2	47	4	4	1	2	4	5	0.608	1		ranxiao	106	1	22	2	47	4	1	1	1	4	1	0.421	1
lidongxin	20	1	21	2	48	1	5	1	1	1	5	1.38	1		heziyang	47	1	21	2	48	2	4	1	2	2	1	0.709	1		ranxiao	106	1	22	2	48	4	4	1	2	4	1	0.455	1
lidongxin	20	1	21	2	49	2	3	1	1	2	3	0.794	1		heziyang	47	1	21	2	49	3	5	2	1	5	5	0.43	1		ranxiao	106	1	22	2	49	1	1	2	1	5	1	0.678	1
lidongxin	20	1	21	2	50	1	4	2	1	3	4	0.99	1		heziyang	47	1	21	2	50	3	2	2	2	4	5	0.618	1		ranxiao	106	1	22	2	50	2	3	2	1	5	3	0.742	1
lidongxin	20	1	21	2	51	4	4	1	2	4	5	1.212	1		heziyang	47	1	21	2	51	5	4	1	2	5	3	0.51	1		ranxiao	106	1	22	2	51	1	4	2	2	4	5	0.487	1
lidongxin	20	1	21	2	52	3	1	1	1	3	1	1.153	1		heziyang	47	1	21	2	52	5	5	2	1	2	5	0.606	1		ranxiao	106	1	22	2	52	4	1	1	1	4	1	0.372	1
lidongxin	20	1	21	2	53	4	5	1	2	4	3	1.088	1		heziyang	47	1	21	2	53	2	1	1	1	2	1	0.587	1		ranxiao	106	1	22	2	53	4	1	1	2	4	3	0.406	1
lidongxin	20	1	21	2	54	2	3	2	1	3	3	0.817	1		heziyang	47	1	21	2	54	2	1	1	1	2	1	0.384	1		ranxiao	106	1	22	2	54	3	4	2	2	5	1	0.583	1
lidongxin	20	1	21	2	55	2	5	1	1	2	5	0.613	1		heziyang	47	1	21	2	55	4	5	2	2	1	4	0.55	1		ranxiao	106	1	22	2	55	5	4	1	1	5	4	0.454	1
lidongxin	20	1	21	2	56	3	5	2	1	1	5	1.162	1		heziyang	47	1	21	2	56	3	2	1	1	3	2	0.692	1		ranxiao	106	1	22	2	56	4	1	2	1	2	1	0.437	1
lidongxin	20	1	21	2	57	4	4	1	2	4	1	1.464	1		heziyang	47	1	21	2	57	3	4	1	2	3	3	0.606	1		ranxiao	106	1	22	2	57	3	5	1	1	3	5	0.421	1
lidongxin	20	1	21	2	58	2	4	2	2	5	5	1.155	1		heziyang	47	1	21	2	58	1	4	1	1	1	4	0.587	1		ranxiao	106	1	22	2	58	2	2	1	2	2	4	0.548	1
lidongxin	20	1	21	2	59	4	1	1	2	4	3	0.586	1		heziyang	47	1	21	2	59	1	3	2	2	3	4	0.4	1		ranxiao	106	1	22	2	59	1	3	1	2	1	5	0.407	1
lidongxin	20	1	21	2	60	3	2	2	1	2	2	0.711	1		heziyang	47	1	21	2	60	3	5	1	2	3	1	0.476	1		ranxiao	106	1	22	2	60	1	5	2	1	4	5	0.375	1
lidongxin	20	1	21	2	61	1	3	2	2	3	5	1.032	1		heziyang	47	1	21	2	61	1	5	2	1	3	5	0.815	1		ranxiao	106	1	22	2	61	5	3	2	2	4	5	0.533	1
lidongxin	20	1	21	2	62	1	1	2	2	5	3	0.636	1		heziyang	47	1	21	2	62	3	5	2	2	4	4	0.803	1		ranxiao	106	1	22	2	62	5	1	1	1	5	1	0.422	1
lidongxin	20	1	21	2	63	2	5	1	2	2	3	0.558	1		heziyang	47	1	21	2	63	5	4	1	1	5	4	0.552	1		ranxiao	106	1	22	2	63	1	4	2	1	4	4	0.389	1
lidongxin	20	1	21	2	64	5	2	1	1	5	2	0.581	1		heziyang	47	1	21	2	64	5	4	2	1	2	4	0.519	1		ranxiao	106	1	22	2	64	2	2	2	2	4	3	0.469	1
lidongxin	20	1	21	2	65	3	5	2	1	1	5	0.676	1		heziyang	47	1	21	2	65	3	4	1	2	3	3	0.775	0		ranxiao	106	1	22	2	65	2	1	2	2	5	4	0.407	1
lidongxin	20	1	21	2	66	2	4	2	1	1	4	0.941	1		heziyang	47	1	21	2	66	1	5	2	1	3	5	0.551	1		ranxiao	106	1	22	2	66	3	2	1	1	3	2	0.388	1
lidongxin	20	1	21	2	67	4	2	1	2	4	5	0.684	1		heziyang	47	1	21	2	67	2	2	1	2	2	4	0.502	1		ranxiao	106	1	22	2	67	1	3	2	2	2	4	0.406	1
lidongxin	20	1	21	2	68	1	4	2	2	4	5	0.646	1		heziyang	47	1	21	2	68	1	2	1	1	1	2	0.526	1		ranxiao	106	1	22	2	68	4	1	2	1	5	1	0.359	1
lidongxin	20	1	21	2	69	1	4	1	1	1	4	0.818	1		heziyang	47	1	21	2	69	1	4	2	2	2	3	0.439	1		ranxiao	106	1	22	2	69	5	5	1	1	5	5	0.391	1
lidongxin	20	1	21	2	70	3	5	2	2	1	1	0.597	1		heziyang	47	1	21	2	70	5	5	2	2	3	3	0.85	1		ranxiao	106	1	22	2	70	3	4	2	2	2	3	0.389	1
lidongxin	20	1	21	2	71	2	3	1	1	2	3	1.131	1		heziyang	47	1	21	2	71	2	5	2	1	3	5	0.645	0		ranxiao	106	1	22	2	71	4	1	1	2	4	3	0.39	1
lidongxin	20	1	21	2	72	5	4	2	1	2	4	1.226	1		heziyang	47	1	21	2	72	4	4	1	2	4	5	0.963	1		ranxiao	106	1	22	2	72	2	2	1	1	2	2	0.406	1
lidongxin	20	1	21	2	73	4	3	2	2	3	1	0.775	1		heziyang	47	1	21	2	73	5	5	1	2	5	4	0.722	1		ranxiao	106	1	22	2	73	1	1	1	2	1	3	0.534	0
lidongxin	20	1	21	2	74	2	3	1	1	2	3	1.253	1		heziyang	47	1	21	2	74	4	2	2	1	5	2	0.721	0		ranxiao	106	1	22	2	74	4	1	2	1	3	1	0.481	1
lidongxin	20	1	21	2	75	3	5	2	2	2	3	0.504	1		heziyang	47	1	21	2	75	3	4	2	1	5	4	0.716	1		ranxiao	106	1	22	2	75	2	1	2	2	1	4	0.517	1
lidongxin	20	1	21	2	76	3	5	2	2	5	3	0.944	1		heziyang	47	1	21	2	76	1	3	2	2	4	5	0.933	1		ranxiao	106	1	22	2	76	4	3	1	2	4	5	0.421	1
lidongxin	20	1	21	2	77	4	4	1	1	4	4	0.688	1		heziyang	47	1	21	2	77	3	3	1	2	3	1	0.652	1		ranxiao	106	1	22	2	77	1	3	1	2	1	5	0.438	1
lidongxin	20	1	21	2	78	4	3	1	2	4	5	0.849	1		heziyang	47	1	21	2	78	1	4	1	1	1	4	0.558	1		ranxiao	106	1	22	2	78	2	3	2	1	1	3	0.47	1
lidongxin	20	1	21	2	79	4	5	2	1	5	5	0.828	1		heziyang	47	1	21	2	79	3	4	1	1	3	4	0.581	1		ranxiao	106	1	22	2	79	5	4	2	1	4	4	0.423	1
lidongxin	20	1	21	2	80	1	5	1	2	1	4	0.704	1		heziyang	47	1	21	2	80	5	5	2	1	4	5	0.795	1		ranxiao	106	1	22	2	80	2	2	1	2	2	1	0.567	1
lidongxin	20	1	21	3	81	5	4	1	2	5	3	1.014	1		heziyang	47	1	21	3	81	4	4	2	2	5	5	0.684	1		ranxiao	106	1	22	3	81	5	2	1	2	5	5	0.45	1
lidongxin	20	1	21	3	82	4	3	2	2	3	4	0.531	1		heziyang	47	1	21	3	82	5	4	1	2	5	1	0.573	1		ranxiao	106	1	22	3	82	2	5	1	1	2	5	0.646	1
lidongxin	20	1	21	3	83	5	2	2	1	1	2	0.683	1		heziyang	47	1	21	3	83	5	4	1	1	5	4	0.603	1		ranxiao	106	1	22	3	83	5	4	2	1	4	4	0.471	1
lidongxin	20	1	21	3	84	1	4	1	2	1	5	0.388	1		heziyang	47	1	21	3	84	4	5	1	2	4	4	0.68	1		ranxiao	106	1	22	3	84	4	3	1	2	4	4	0.47	1
lidongxin	20	1	21	3	85	1	2	1	2	1	1	0.682	1		heziyang	47	1	21	3	85	4	4	2	1	5	4	0.442	1		ranxiao	106	1	22	3	85	2	4	2	1	1	4	0.422	1
lidongxin	20	1	21	3	86	5	1	2	1	3	1	0.539	1		heziyang	47	1	21	3	86	4	1	2	1	5	1	0.653	1		ranxiao	106	1	22	3	86	3	2	2	2	1	3	0.407	1
lidongxin	20	1	21	3	87	3	3	2	1	5	3	0.683	1		heziyang	47	1	21	3	87	2	3	2	2	3	4	0.568	1		ranxiao	106	1	22	3	87	1	3	1	2	1	1	0.405	1
lidongxin	20	1	21	3	88	5	1	1	2	5	4	0.58	1		heziyang	47	1	21	3	88	1	1	1	2	1	3	0.614	1		ranxiao	106	1	22	3	88	1	3	1	1	1	3	0.694	1
lidongxin	20	1	21	3	89	5	3	2	2	2	1	0.578	1		heziyang	47	1	21	3	89	5	5	2	1	1	5	0.635	1		ranxiao	106	1	22	3	89	5	4	1	1	5	4	0.373	0
lidongxin	20	1	21	3	90	2	1	1	2	2	3	0.76	1		heziyang	47	1	21	3	90	5	5	2	2	4	4	0.686	1		ranxiao	106	1	22	3	90	1	1	2	2	3	3	0.424	1
lidongxin	20	1	21	3	91	2	4	2	1	5	4	0.502	1		heziyang	47	1	21	3	91	1	5	1	1	1	5	0.591	1		ranxiao	106	1	22	3	91	2	2	1	1	2	2	0.357	1
lidongxin	20	1	21	3	92	5	3	2	2	1	4	0.64	1		heziyang	47	1	21	3	92	4	3	2	1	2	3	0.701	1		ranxiao	106	1	22	3	92	5	3	1	2	5	5	0.375	1
lidongxin	20	1	21	3	93	4	1	1	1	4	1	0.61	1		heziyang	47	1	21	3	93	4	4	1	2	4	3	0.821	0		ranxiao	106	1	22	3	93	5	2	1	1	5	2	0.391	1
lidongxin	20	1	21	3	94	4	5	1	1	4	5	0.503	1		heziyang	47	1	21	3	94	5	4	1	1	5	4	0.604	1		ranxiao	106	1	22	3	94	5	4	2	2	1	3	0.535	1
lidongxin	20	1	21	3	95	4	2	1	2	4	4	1.209	1		heziyang	47	1	21	3	95	4	3	2	1	5	3	0.489	1		ranxiao	106	1	22	3	95	2	2	1	2	2	1	0.646	1
lidongxin	20	1	21	3	96	5	4	2	1	3	4	0.94	0		heziyang	47	1	21	3	96	1	2	2	2	4	3	0.682	1		ranxiao	106	1	22	3	96	3	2	2	2	4	4	0.519	1
lidongxin	20	1	21	3	97	1	1	2	1	5	1	0.855	1		heziyang	47	1	21	3	97	4	4	2	2	2	3	0.916	1		ranxiao	106	1	22	3	97	1	3	2	1	4	3	0.502	1
lidongxin	20	1	21	3	98	1	4	1	1	1	4	0.858	1		heziyang	47	1	21	3	98	3	4	1	1	3	4	0.868	1		ranxiao	106	1	22	3	98	3	3	1	1	3	3	0.438	1
lidongxin	20	1	21	3	99	1	1	2	2	4	4	0.684	1		heziyang	47	1	21	3	99	5	5	2	2	3	4	0.702	1		ranxiao	106	1	22	3	99	5	4	1	2	5	1	0.39	1
lidongxin	20	1	21	3	100	4	4	1	1	4	4	0.39	1		heziyang	47	1	21	3	100	3	2	1	2	3	4	0.815	0		ranxiao	106	1	22	3	100	3	2	2	1	1	2	0.775	1
lidongxin	20	1	21	3	101	2	3	1	1	2	3	0.828	1		heziyang	47	1	21	3	101	1	4	1	2	1	3	0.982	1		ranxiao	106	1	22	3	101	2	2	1	2	2	3	0.565	1
lidongxin	20	1	21	3	102	3	4	2	1	5	4	0.855	0		heziyang	47	1	21	3	102	3	4	1	1	3	4	0.451	1		ranxiao	106	1	22	3	102	2	1	1	2	2	4	0.453	1
lidongxin	20	1	21	3	103	2	5	1	2	2	3	0.796	1		heziyang	47	1	21	3	103	4	4	2	1	1	4	0.398	1		ranxiao	106	1	22	3	103	1	4	2	2	5	3	0.567	1
lidongxin	20	1	21	3	104	2	2	1	2	2	3	1.202	1		heziyang	47	1	21	3	104	3	1	2	2	2	4	0.492	1		ranxiao	106	1	22	3	104	2	3	1	1	2	3	0.438	1
lidongxin	20	1	21	3	105	2	1	1	2	2	5	0.542	1		heziyang	47	1	21	3	105	3	4	1	2	3	3	0.628	1		ranxiao	106	1	22	3	105	4	3	2	1	2	3	0.439	1
lidongxin	20	1	21	3	106	5	2	2	1	3	2	0.669	1		heziyang	47	1	21	3	106	3	2	2	1	1	2	0.729	1		ranxiao	106	1	22	3	106	1	2	1	1	1	2	0.421	1
lidongxin	20	1	21	3	107	2	2	2	2	3	4	0.648	1		heziyang	47	1	21	3	107	5	1	2	2	2	4	1.089	1		ranxiao	106	1	22	3	107	2	4	2	2	1	3	0.631	1
lidongxin	20	1	21	3	108	3	5	1	1	3	5	0.723	1		heziyang	47	1	21	3	108	2	5	1	2	2	4	0.707	1		ranxiao	106	1	22	3	108	5	3	2	1	2	3	0.646	1
lidongxin	20	1	21	3	109	3	3	2	2	1	5	0.883	0		heziyang	47	1	21	3	109	4	4	1	1	4	4	0.427	1		ranxiao	106	1	22	3	109	1	4	2	1	4	4	0.437	1
lidongxin	20	1	21	3	110	2	2	2	2	4	4	1.151	1		heziyang	47	1	21	3	110	2	2	2	2	1	3	0.511	1		ranxiao	106	1	22	3	110	2	3	1	2	2	5	0.63	1
lidongxin	20	1	21	3	111	4	2	2	2	1	4	0.734	1		heziyang	47	1	21	3	111	5	3	1	1	5	3	0.576	1		ranxiao	106	1	22	3	111	5	4	2	1	2	4	0.502	1
lidongxin	20	1	21	3	112	4	5	1	1	4	5	0.765	1		heziyang	47	1	21	3	112	3	5	1	1	3	5	0.374	1		ranxiao	106	1	22	3	112	2	3	2	2	1	5	0.485	1
lidongxin	20	1	21	3	113	4	1	1	2	4	4	0.603	1		heziyang	47	1	21	3	113	2	2	2	2	1	3	0.587	1		ranxiao	106	1	22	3	113	5	1	2	2	3	4	0.581	1
lidongxin	20	1	21	3	114	4	2	2	1	3	2	0.536	1		heziyang	47	1	21	3	114	2	2	1	2	2	3	0.473	1		ranxiao	106	1	22	3	114	2	4	1	1	2	4	0.342	1
lidongxin	20	1	21	3	115	3	1	1	1	3	1	0.743	1		heziyang	47	1	21	3	115	2	4	2	1	3	4	0.548	1		ranxiao	106	1	22	3	115	1	4	2	1	2	4	0.487	1
lidongxin	20	1	21	3	116	5	1	2	2	2	3	0.71	1		heziyang	47	1	21	3	116	1	3	2	1	5	3	0.475	0		ranxiao	106	1	22	3	116	5	4	1	2	5	3	0.437	1
lidongxin	20	1	21	3	117	2	4	1	1	2	4	0.96	1		heziyang	47	1	21	3	117	1	5	1	2	1	3	0.415	1		ranxiao	106	1	22	3	117	3	3	2	2	1	1	0.407	1
lidongxin	20	1	21	3	118	2	1	1	1	2	1	0.703	1		heziyang	47	1	21	3	118	2	5	1	1	2	5	0.523	1		ranxiao	106	1	22	3	118	3	5	2	1	5	5	0.389	1
lidongxin	20	1	21	3	119	3	2	2	2	4	1	0.511	1		heziyang	47	1	21	3	119	3	3	2	1	4	3	0.756	1		ranxiao	106	1	22	3	119	3	5	1	1	3	5	0.374	1
lidongxin	20	1	21	3	120	5	1	2	1	3	1	0.816	0		heziyang	47	1	21	3	120	1	3	1	1	1	3	0.69	1		ranxiao	106	1	22	3	120	4	1	2	2	1	5	0.487	1
xuziyang	21	1	19	1	1	1	1	1	1	1	1	0.388	1		xiejiayu	52	1	20	1	1	3	4	1	1	3	4	0.571	1		shidaixin	107	2	19	1	1	3	2	1	2	3	5	0.974	1
xuziyang	21	1	19	1	2	5	3	1	1	5	3	0.409	1		xiejiayu	52	1	20	1	2	5	3	2	1	4	3	1	1		shidaixin	107	2	19	1	2	1	3	2	1	2	3	0.565	1
xuziyang	21	1	19	1	3	4	2	2	2	3	4	0.455	1		xiejiayu	52	1	20	1	3	4	2	2	2	3	1	1.141	0		shidaixin	107	2	19	1	3	4	2	2	1	3	2	0.405	1
xuziyang	21	1	19	1	4	5	3	2	1	2	3	0.417	1		xiejiayu	52	1	20	1	4	3	5	2	2	5	1	0.504	1		shidaixin	107	2	19	1	4	1	1	1	1	1	1	0.484	1
xuziyang	21	1	19	1	5	1	1	1	1	1	1	0.405	1		xiejiayu	52	1	20	1	5	4	3	1	2	4	1	0.48	1		shidaixin	107	2	19	1	5	5	4	2	2	2	1	0.466	1
xuziyang	21	1	19	1	6	5	3	2	2	1	4	0.361	1		xiejiayu	52	1	20	1	6	1	1	2	1	5	1	0.474	1		shidaixin	107	2	19	1	6	5	4	2	2	4	3	0.389	1
xuziyang	21	1	19	1	7	1	4	1	1	1	4	0.361	1		xiejiayu	52	1	20	1	7	5	2	1	2	5	5	0.644	0		shidaixin	107	2	19	1	7	1	4	1	1	1	4	0.325	1
xuziyang	21	1	19	1	8	1	3	1	2	1	1	0.487	0		xiejiayu	52	1	20	1	8	1	4	2	2	3	5	0.738	1		shidaixin	107	2	19	1	8	5	1	1	1	5	1	0.341	1
xuziyang	21	1	19	1	9	1	1	2	2	2	4	0.379	1		xiejiayu	52	1	20	1	9	1	2	1	2	1	1	0.937	0		shidaixin	107	2	19	1	9	2	5	1	2	2	3	0.358	1
xuziyang	21	1	19	1	10	4	5	2	2	5	3	0.521	1		xiejiayu	52	1	20	1	10	1	1	1	1	1	1	1.011	1		shidaixin	107	2	19	1	10	2	4	2	1	3	4	0.421	1
xuziyang	21	1	19	1	11	1	5	2	1	5	5	0.433	1		xiejiayu	52	1	20	1	11	3	5	2	2	5	1	0.816	1		shidaixin	107	2	19	1	11	3	5	1	2	3	3	0.422	1
xuziyang	21	1	19	1	12	4	4	1	2	4	1	0.293	1		xiejiayu	52	1	20	1	12	1	4	1	1	1	4	0.74	1		shidaixin	107	2	19	1	12	2	4	1	2	2	3	0.661	0
xuziyang	21	1	19	1	13	3	3	1	2	3	5	0.365	1		xiejiayu	52	1	20	1	13	4	4	2	1	3	4	1.107	1		shidaixin	107	2	19	1	13	3	2	2	1	4	2	0.514	1
xuziyang	21	1	19	1	14	1	4	2	2	2	5	0.38	1		xiejiayu	52	1	20	1	14	4	3	1	2	4	1	1.012	1		shidaixin	107	2	19	1	14	4	1	2	1	3	1	0.693	1
xuziyang	21	1	19	1	15	3	1	2	1	4	1	0.434	1		xiejiayu	52	1	20	1	15	1	1	1	1	1	1	0.601	1		shidaixin	107	2	19	1	15	3	4	1	1	3	4	0.726	0
xuziyang	21	1	19	1	16	1	5	1	2	1	4	0.414	1		xiejiayu	52	1	20	1	16	1	5	1	2	1	4	0.55	1		shidaixin	107	2	19	1	16	1	3	1	2	1	5	0.652	1
xuziyang	21	1	19	1	17	5	3	1	1	5	3	0.482	1		xiejiayu	52	1	20	1	17	2	2	2	1	5	2	1.189	0		shidaixin	107	2	19	1	17	2	3	2	1	3	3	0.487	1
xuziyang	21	1	19	1	18	4	3	1	2	4	5	0.34	1		xiejiayu	52	1	20	1	18	5	2	1	1	5	2	0.493	1		shidaixin	107	2	19	1	18	2	3	1	2	2	1	0.358	1
xuziyang	21	1	19	1	19	4	2	2	2	1	4	0.499	1		xiejiayu	52	1	20	1	19	1	5	2	1	2	5	0.893	1		shidaixin	107	2	19	1	19	1	4	1	2	1	5	0.838	1
xuziyang	21	1	19	1	20	1	5	1	1	1	5	0.524	1		xiejiayu	52	1	20	1	20	4	5	1	2	4	4	1.295	0		shidaixin	107	2	19	1	20	2	1	2	1	1	1	0.744	1
xuziyang	21	1	19	1	21	4	3	1	2	4	4	0.356	1		xiejiayu	52	1	20	1	21	5	5	2	2	2	3	0.819	1		shidaixin	107	2	19	1	21	1	2	2	2	2	4	0.583	1
xuziyang	21	1	19	1	22	1	5	1	1	1	5	0.362	1		xiejiayu	52	1	20	1	22	5	2	2	2	2	3	1.135	1		shidaixin	107	2	19	1	22	5	2	1	1	5	2	0.39	1
xuziyang	21	1	19	1	23	2	2	2	1	3	2	0.369	1		xiejiayu	52	1	20	1	23	3	2	1	1	3	2	0.559	1		shidaixin	107	2	19	1	23	4	3	2	2	5	5	0.695	1
xuziyang	21	1	19	1	24	1	4	2	1	3	4	0.527	1		xiejiayu	52	1	20	1	24	4	5	2	1	3	5	1.029	1		shidaixin	107	2	19	1	24	2	1	2	2	4	5	0.47	1
xuziyang	21	1	19	1	25	3	3	1	2	3	4	0.416	1		xiejiayu	52	1	20	1	25	2	3	1	2	2	1	0.89	0		shidaixin	107	2	19	1	25	4	4	1	1	4	4	0.423	1
xuziyang	21	1	19	1	26	4	4	2	2	1	1	0.372	1		xiejiayu	52	1	20	1	26	2	1	1	1	2	1	0.533	1		shidaixin	107	2	19	1	26	5	1	1	2	5	5	0.31	1
xuziyang	21	1	19	1	27	1	4	2	1	2	4	0.433	1		xiejiayu	52	1	20	1	27	3	2	2	2	5	4	0.565	1		shidaixin	107	2	19	1	27	3	5	2	2	4	4	0.438	1
xuziyang	21	1	19	1	28	3	4	1	2	3	1	0.317	1		xiejiayu	52	1	20	1	28	3	3	1	1	3	3	0.46	1		shidaixin	107	2	19	1	28	1	4	1	2	1	5	0.328	1
xuziyang	21	1	19	1	29	1	2	2	2	4	1	0.397	1		xiejiayu	52	1	20	1	29	4	1	2	2	3	3	0.598	1		shidaixin	107	2	19	1	29	5	1	2	1	3	1	0.613	1
xuziyang	21	1	19	1	30	4	1	2	1	3	1	0.586	1		xiejiayu	52	1	20	1	30	5	2	1	1	5	2	0.531	1		shidaixin	107	2	19	1	30	2	5	2	2	1	4	0.486	1
xuziyang	21	1	19	1	31	2	2	2	1	3	2	0.471	1		xiejiayu	52	1	20	1	31	4	1	2	1	5	1	1.067	1		shidaixin	107	2	19	1	31	4	1	1	1	4	1	0.597	1
xuziyang	21	1	19	1	32	2	2	1	1	2	2	0.441	1		xiejiayu	52	1	20	1	32	5	4	1	2	5	3	1.246	1		shidaixin	107	2	19	1	32	4	4	2	1	2	4	0.758	1
xuziyang	21	1	19	1	33	5	2	2	2	2	3	0.413	1		xiejiayu	52	1	20	1	33	2	1	2	2	3	4	0.68	1		shidaixin	107	2	19	1	33	1	1	2	2	3	5	0.742	1
xuziyang	21	1	19	1	34	3	3	2	1	4	3	0.394	1		xiejiayu	52	1	20	1	34	5	1	2	1	4	1	0.995	1		shidaixin	107	2	19	1	34	4	3	2	1	3	3	0.375	1
xuziyang	21	1	19	1	35	1	2	1	1	1	2	0.407	1		xiejiayu	52	1	20	1	35	2	4	2	2	5	1	0.8	1		shidaixin	107	2	19	1	35	5	5	1	1	5	5	0.295	1
xuziyang	21	1	19	1	36	3	2	2	2	5	5	0.403	1		xiejiayu	52	1	20	1	36	5	2	1	1	5	2	0.588	1		shidaixin	107	2	19	1	36	1	3	1	2	1	4	0.423	0
xuziyang	21	1	19	1	37	5	2	2	1	2	2	0.481	1		xiejiayu	52	1	20	1	37	1	2	2	1	5	2	0.499	1		shidaixin	107	2	19	1	37	3	4	2	2	1	5	0.619	1
xuziyang	21	1	19	1	38	5	3	1	2	5	4	0.394	0		xiejiayu	52	1	20	1	38	1	2	1	2	1	1	0.531	1		shidaixin	107	2	19	1	38	2	4	2	2	5	3	1.095	1
xuziyang	21	1	19	1	39	2	1	1	1	2	1	0.386	1		xiejiayu	52	1	20	1	39	2	2	1	2	2	5	0.716	1		shidaixin	107	2	19	1	39	3	4	1	1	3	4	0.391	1
xuziyang	21	1	19	1	40	5	4	1	2	5	1	0.392	1		xiejiayu	52	1	20	1	40	2	5	2	1	4	5	1.076	1		shidaixin	107	2	19	1	40	1	4	1	1	1	4	0.422	0
xuziyang	21	1	19	2	41	3	4	2	1	4	4	0.364	1		xiejiayu	52	1	20	2	41	5	1	1	1	5	1	1.013	1		shidaixin	107	2	19	2	41	4	4	2	1	2	4	0.823	0
xuziyang	21	1	19	2	42	4	2	2	2	5	4	0.419	1		xiejiayu	52	1	20	2	42	1	4	2	1	3	4	0.851	1		shidaixin	107	2	19	2	42	2	4	1	2	2	5	0.715	1
xuziyang	21	1	19	2	43	3	2	1	1	3	2	0.391	1		xiejiayu	52	1	20	2	43	2	4	1	2	2	5	0.645	1		shidaixin	107	2	19	2	43	5	2	2	2	3	1	0.487	1
xuziyang	21	1	19	2	44	4	5	1	2	4	3	0.348	1		xiejiayu	52	1	20	2	44	5	4	1	1	5	4	0.545	1		shidaixin	107	2	19	2	44	5	4	2	1	4	4	0.725	1
xuziyang	21	1	19	2	45	2	3	1	1	2	3	0.379	1		xiejiayu	52	1	20	2	45	1	1	2	1	2	1	0.528	1		shidaixin	107	2	19	2	45	5	5	1	2	5	4	0.389	1
xuziyang	21	1	19	2	46	1	4	2	1	4	4	0.353	1		xiejiayu	52	1	20	2	46	2	1	1	2	2	4	0.712	1		shidaixin	107	2	19	2	46	4	3	2	2	3	1	0.454	1
xuziyang	21	1	19	2	47	2	3	1	2	2	5	0.344	1		xiejiayu	52	1	20	2	47	2	2	2	2	1	5	0.904	1		shidaixin	107	2	19	2	47	5	4	2	2	4	1	0.405	1
xuziyang	21	1	19	2	48	3	3	1	2	3	5	0.344	1		xiejiayu	52	1	20	2	48	5	4	1	1	5	4	0.633	1		shidaixin	107	2	19	2	48	2	5	1	1	2	5	0.422	1
xuziyang	21	1	19	2	49	4	3	2	2	5	5	0.35	1		xiejiayu	52	1	20	2	49	3	1	2	1	2	1	0.732	1		shidaixin	107	2	19	2	49	5	3	1	2	5	1	0.375	1
xuziyang	21	1	19	2	50	2	1	1	1	2	1	0.325	1		xiejiayu	52	1	20	2	50	4	2	1	1	4	2	0.708	1		shidaixin	107	2	19	2	50	1	5	2	1	4	5	0.343	1
xuziyang	21	1	19	2	51	2	5	1	2	2	4	0.413	1		xiejiayu	52	1	20	2	51	1	3	1	2	1	5	0.805	1		shidaixin	107	2	19	2	51	2	1	2	2	5	4	0.358	1
xuziyang	21	1	19	2	52	1	3	1	2	1	1	0.426	1		xiejiayu	52	1	20	2	52	4	3	1	2	4	1	0.689	1		shidaixin	107	2	19	2	52	5	2	1	2	5	3	0.983	1
xuziyang	21	1	19	2	53	2	3	2	1	3	3	0.374	1		xiejiayu	52	1	20	2	53	3	5	2	2	4	3	0.579	1		shidaixin	107	2	19	2	53	1	2	1	2	1	1	1.19	1
xuziyang	21	1	19	2	54	5	1	1	1	5	1	0.38	1		xiejiayu	52	1	20	2	54	3	4	1	1	3	4	0.513	1		shidaixin	107	2	19	2	54	3	3	2	1	2	3	0.421	1
xuziyang	21	1	19	2	55	4	4	2	2	1	3	0.49	1		xiejiayu	52	1	20	2	55	1	2	1	2	1	4	0.521	1		shidaixin	107	2	19	2	55	1	3	2	1	3	3	0.406	1
xuziyang	21	1	19	2	56	5	4	1	1	5	4	0.364	1		xiejiayu	52	1	20	2	56	3	2	2	2	4	5	0.641	1		shidaixin	107	2	19	2	56	4	3	1	1	4	3	0.325	1
xuziyang	21	1	19	2	57	1	3	2	2	2	4	0.522	1		xiejiayu	52	1	20	2	57	1	4	2	2	2	1	0.581	1		shidaixin	107	2	19	2	57	1	2	2	2	5	1	0.486	1
xuziyang	21	1	19	2	58	5	2	1	1	5	2	0.378	1		xiejiayu	52	1	20	2	58	1	4	2	1	5	4	1.274	1		shidaixin	107	2	19	2	58	3	4	1	1	3	4	0.423	1
xuziyang	21	1	19	2	59	2	3	2	2	1	4	0.344	1		xiejiayu	52	1	20	2	59	3	3	1	2	3	5	1.133	0		shidaixin	107	2	19	2	59	1	1	2	2	3	3	0.358	1
xuziyang	21	1	19	2	60	3	5	1	2	3	4	0.4	1		xiejiayu	52	1	20	2	60	4	4	1	2	4	5	0.766	1		shidaixin	107	2	19	2	60	4	2	1	1	4	2	0.454	1
xuziyang	21	1	19	2	61	1	2	1	2	1	3	0.452	1		xiejiayu	52	1	20	2	61	5	1	2	1	3	1	0.732	1		shidaixin	107	2	19	2	61	3	1	1	1	3	1	0.71	0
xuziyang	21	1	19	2	62	3	5	2	1	5	5	0.407	1		xiejiayu	52	1	20	2	62	2	1	2	2	1	3	0.74	1		shidaixin	107	2	19	2	62	4	1	1	2	4	3	0.383	1
xuziyang	21	1	19	2	63	5	1	2	2	1	5	0.492	1		xiejiayu	52	1	20	2	63	5	4	2	1	4	4	0.676	1		shidaixin	107	2	19	2	63	5	3	2	1	3	3	0.344	1
xuziyang	21	1	19	2	64	4	1	2	1	1	1	0.413	1		xiejiayu	52	1	20	2	64	5	2	1	1	5	2	0.518	1		shidaixin	107	2	19	2	64	1	1	1	2	1	4	0.388	1
xuziyang	21	1	19	2	65	3	1	1	2	3	4	0.362	1		xiejiayu	52	1	20	2	65	4	2	2	1	3	2	0.574	1		shidaixin	107	2	19	2	65	3	2	2	1	5	2	0.551	1
xuziyang	21	1	19	2	66	1	5	2	2	2	1	0.48	1		xiejiayu	52	1	20	2	66	2	3	2	2	3	1	0.572	1		shidaixin	107	2	19	2	66	2	1	1	1	2	1	0.406	1
xuziyang	21	1	19	2	67	3	3	2	1	2	3	0.499	1		xiejiayu	52	1	20	2	67	5	1	1	1	5	1	0.522	1		shidaixin	107	2	19	2	67	3	5	2	2	5	1	0.677	1
xuziyang	21	1	19	2	68	2	1	2	1	3	1	0.412	1		xiejiayu	52	1	20	2	68	5	3	1	2	5	4	0.658	1		shidaixin	107	2	19	2	68	5	2	2	2	4	3	0.647	1
xuziyang	21	1	19	2	69	2	2	1	2	2	5	0.44	1		xiejiayu	52	1	20	2	69	4	2	2	2	1	4	0.605	1		shidaixin	107	2	19	2	69	1	3	1	1	1	3	0.373	1
xuziyang	21	1	19	2	70	5	1	2	1	3	1	0.491	1		xiejiayu	52	1	20	2	70	4	2	2	1	1	2	0.665	1		shidaixin	107	2	19	2	70	4	5	2	2	2	1	0.423	1
xuziyang	21	1	19	2	71	1	3	2	2	5	4	0.373	1		xiejiayu	52	1	20	2	71	3	5	1	1	3	5	0.388	1		shidaixin	107	2	19	2	71	1	3	1	1	1	3	0.455	1
xuziyang	21	1	19	2	72	4	3	2	2	2	5	0.499	1		xiejiayu	52	1	20	2	72	2	5	1	2	2	3	0.353	1		shidaixin	107	2	19	2	72	5	2	1	2	5	3	0.566	1
xuziyang	21	1	19	2	73	2	5	1	1	2	5	0.355	1		xiejiayu	52	1	20	2	73	5	3	2	1	1	3	0.416	1		shidaixin	107	2	19	2	73	1	4	2	1	2	4	0.727	1
xuziyang	21	1	19	2	74	3	4	1	1	3	4	0.314	1		xiejiayu	52	1	20	2	74	3	4	1	2	3	5	0.331	1		shidaixin	107	2	19	2	74	5	3	2	2	4	4	0.661	1
xuziyang	21	1	19	2	75	1	4	2	2	2	3	0.435	1		xiejiayu	52	1	20	2	75	4	2	1	1	4	2	0.444	1		shidaixin	107	2	19	2	75	1	1	1	1	1	1	1.525	1
xuziyang	21	1	19	2	76	4	1	1	1	4	1	0.382	1		xiejiayu	52	1	20	2	76	3	4	2	2	2	1	0.552	1		shidaixin	107	2	19	2	76	2	1	1	2	2	4	0.743	1
xuziyang	21	1	19	2	77	3	4	1	2	3	1	0.356	1		xiejiayu	52	1	20	2	77	1	2	1	1	1	2	0.39	1		shidaixin	107	2	19	2	77	4	3	2	1	2	3	0.533	1
xuziyang	21	1	19	2	78	1	3	2	1	3	3	0.41	1		xiejiayu	52	1	20	2	78	5	3	2	1	1	3	0.643	1		shidaixin	107	2	19	2	78	3	2	1	1	3	2	0.376	1
xuziyang	21	1	19	2	79	3	5	2	1	5	5	0.416	1		xiejiayu	52	1	20	2	79	5	4	2	2	3	3	0.463	1		shidaixin	107	2	19	2	79	4	4	1	2	4	1	0.486	1
xuziyang	21	1	19	2	80	5	3	1	1	5	3	0.38	1		xiejiayu	52	1	20	2	80	5	5	2	2	2	1	0.537	1		shidaixin	107	2	19	2	80	3	4	2	1	4	4	0.437	1
xuziyang	21	1	19	3	81	2	2	1	2	2	1	0.354	1		xiejiayu	52	1	20	3	81	2	5	1	1	2	5	0.79	1		shidaixin	107	2	19	3	81	4	3	2	2	2	4	0.437	0
xuziyang	21	1	19	3	82	1	2	2	1	5	2	0.394	1		xiejiayu	52	1	20	3	82	4	5	1	2	4	4	0.452	1		shidaixin	107	2	19	3	82	2	1	1	2	2	4	0.526	1
xuziyang	21	1	19	3	83	3	4	2	2	5	1	0.415	1		xiejiayu	52	1	20	3	83	3	1	2	2	1	3	0.398	1		shidaixin	107	2	19	3	83	2	1	2	1	3	1	0.742	1
xuziyang	21	1	19	3	84	5	4	1	1	5	4	0.452	0		xiejiayu	52	1	20	3	84	5	1	1	1	5	1	0.371	1		shidaixin	107	2	19	3	84	3	1	2	1	5	1	0.486	1
xuziyang	21	1	19	3	85	4	1	2	1	3	1	0.497	1		xiejiayu	52	1	20	3	85	4	1	2	2	3	4	0.418	1		shidaixin	107	2	19	3	85	3	2	2	1	4	2	0.454	1
xuziyang	21	1	19	3	86	1	1	2	2	4	5	0.41	1		xiejiayu	52	1	20	3	86	4	5	1	2	4	3	0.717	1		shidaixin	107	2	19	3	86	1	4	1	2	1	3	0.71	0
xuziyang	21	1	19	3	87	2	5	2	2	5	1	0.391	1		xiejiayu	52	1	20	3	87	2	5	2	2	5	1	0.325	1		shidaixin	107	2	19	3	87	1	1	1	2	1	3	1.058	1
xuziyang	21	1	19	3	88	4	4	1	1	4	4	0.324	1		xiejiayu	52	1	20	3	88	3	2	2	1	2	2	0.381	1		shidaixin	107	2	19	3	88	1	3	2	2	4	5	0.806	1
xuziyang	21	1	19	3	89	3	1	2	1	4	1	0.404	1		xiejiayu	52	1	20	3	89	2	2	2	1	5	2	0.459	1		shidaixin	107	2	19	3	89	5	1	2	1	1	1	0.726	1
xuziyang	21	1	19	3	90	4	3	1	1	4	3	0.377	1		xiejiayu	52	1	20	3	90	5	3	1	2	5	5	0.39	1		shidaixin	107	2	19	3	90	5	2	1	1	5	2	0.471	1
xuziyang	21	1	19	3	91	3	2	2	2	4	3	0.415	1		xiejiayu	52	1	20	3	91	2	5	1	1	2	5	0.356	1		shidaixin	107	2	19	3	91	1	1	1	1	1	1	0.582	1
xuziyang	21	1	19	3	92	1	5	1	2	1	3	0.372	1		xiejiayu	52	1	20	3	92	1	4	1	1	1	4	0.363	1		shidaixin	107	2	19	3	92	2	1	2	2	3	5	0.407	1
xuziyang	21	1	19	3	93	2	2	1	1	2	2	0.401	1		xiejiayu	52	1	20	3	93	1	3	2	2	5	5	0.449	1		shidaixin	107	2	19	3	93	4	1	2	2	2	5	0.407	1
xuziyang	21	1	19	3	94	1	1	2	1	5	1	0.502	1		xiejiayu	52	1	20	3	94	3	1	2	1	5	1	0.659	1		shidaixin	107	2	19	3	94	5	1	1	1	5	1	0.597	1
xuziyang	21	1	19	3	95	4	5	1	2	4	4	0.423	1		xiejiayu	52	1	20	3	95	2	5	2	2	1	1	0.526	1		shidaixin	107	2	19	3	95	4	4	2	1	5	4	0.422	1
xuziyang	21	1	19	3	96	2	4	2	2	4	5	0.595	1		xiejiayu	52	1	20	3	96	1	4	1	1	1	4	0.486	1		shidaixin	107	2	19	3	96	1	5	2	2	3	3	0.422	1
xuziyang	21	1	19	3	97	4	1	1	2	4	5	0.377	1		xiejiayu	52	1	20	3	97	3	3	2	2	4	1	0.472	1		shidaixin	107	2	19	3	97	5	4	1	1	5	4	0.343	1
xuziyang	21	1	19	3	98	5	3	2	1	4	3	0.382	1		xiejiayu	52	1	20	3	98	5	3	2	1	4	3	0.585	1		shidaixin	107	2	19	3	98	1	3	1	1	1	3	0.455	1
xuziyang	21	1	19	3	99	4	5	1	2	4	1	0.371	1		xiejiayu	52	1	20	3	99	3	1	1	2	3	4	0.527	1		shidaixin	107	2	19	3	99	1	5	2	1	4	5	0.838	1
xuziyang	21	1	19	3	100	2	3	2	2	3	5	0.386	1		xiejiayu	52	1	20	3	100	1	3	2	2	5	1	0.471	1		shidaixin	107	2	19	3	100	5	3	2	2	3	4	0.583	1
xuziyang	21	1	19	3	101	3	2	2	1	1	2	0.464	1		xiejiayu	52	1	20	3	101	3	1	1	2	3	4	0.385	1		shidaixin	107	2	19	3	101	1	3	1	2	1	4	0.534	1
xuziyang	21	1	19	3	102	3	3	2	1	2	3	0.362	1		xiejiayu	52	1	20	3	102	2	2	2	1	4	2	0.591	1		shidaixin	107	2	19	3	102	5	1	1	1	5	1	0.374	1
xuziyang	21	1	19	3	103	1	5	1	2	1	1	0.345	1		xiejiayu	52	1	20	3	103	2	5	1	2	2	1	0.46	1		shidaixin	107	2	19	3	103	1	5	2	1	3	5	0.791	1
xuziyang	21	1	19	3	104	1	5	1	1	1	5	0.4	1		xiejiayu	52	1	20	3	104	1	2	2	2	3	3	0.59	1		shidaixin	107	2	19	3	104	5	3	2	2	3	4	0.438	1
xuziyang	21	1	19	3	105	4	1	2	1	2	1	0.445	1		xiejiayu	52	1	20	3	105	1	4	2	1	4	4	0.556	1		shidaixin	107	2	19	3	105	4	2	1	2	4	1	0.566	1
xuziyang	21	1	19	3	106	1	4	2	2	4	1	0.385	1		xiejiayu	52	1	20	3	106	5	2	2	1	4	2	0.498	1		shidaixin	107	2	19	3	106	4	3	1	1	4	3	0.391	1
xuziyang	21	1	19	3	107	2	4	1	2	2	1	0.357	1		xiejiayu	52	1	20	3	107	3	2	1	2	3	1	0.484	1		shidaixin	107	2	19	3	107	2	2	2	1	1	2	0.438	1
xuziyang	21	1	19	3	108	3	2	2	2	4	3	0.436	1		xiejiayu	52	1	20	3	108	4	2	1	1	4	2	0.421	1		shidaixin	107	2	19	3	108	1	3	1	2	1	5	0.454	1
xuziyang	21	1	19	3	109	4	2	1	1	4	2	0.375	1		xiejiayu	52	1	20	3	109	3	3	2	2	1	1	0.689	1		shidaixin	107	2	19	3	109	3	1	1	2	3	4	0.567	1
xuziyang	21	1	19	3	110	2	1	1	1	2	1	0.534	1		xiejiayu	52	1	20	3	110	3	1	1	1	3	1	0.49	1		shidaixin	107	2	19	3	110	4	3	2	2	2	5	0.661	1
xuziyang	21	1	19	3	111	1	4	2	2	2	1	0.404	1		xiejiayu	52	1	20	3	111	2	5	1	2	2	3	0.707	1		shidaixin	107	2	19	3	111	1	3	1	1	1	3	0.375	1
xuziyang	21	1	19	3	112	1	2	2	2	3	1	0.498	1		xiejiayu	52	1	20	3	112	1	3	2	2	4	1	0.629	1		shidaixin	107	2	19	3	112	5	5	1	1	5	5	0.422	1
xuziyang	21	1	19	3	113	2	3	1	2	2	5	0.395	1		xiejiayu	52	1	20	3	113	5	3	1	1	5	3	0.416	1		shidaixin	107	2	19	3	113	1	1	2	1	4	1	0.582	1
xuziyang	21	1	19	3	114	2	1	1	1	2	1	0.376	1		xiejiayu	52	1	20	3	114	5	1	1	1	5	1	0.461	1		shidaixin	107	2	19	3	114	5	1	1	2	5	5	0.711	1
xuziyang	21	1	19	3	115	4	3	1	1	4	3	0.414	1		xiejiayu	52	1	20	3	115	1	2	1	2	1	5	0.52	1		shidaixin	107	2	19	3	115	2	3	1	1	2	3	0.389	1
xuziyang	21	1	19	3	116	1	1	2	1	4	1	0.403	1		xiejiayu	52	1	20	3	116	3	5	2	1	4	5	0.479	0		shidaixin	107	2	19	3	116	2	4	2	2	4	3	0.39	1
xuziyang	21	1	19	3	117	3	5	1	2	3	1	0.359	1		xiejiayu	52	1	20	3	117	2	4	1	1	2	4	0.404	1		shidaixin	107	2	19	3	117	1	4	1	2	1	3	0.375	1
xuziyang	21	1	19	3	118	2	2	1	2	2	1	0.478	1		xiejiayu	52	1	20	3	118	5	4	2	1	1	4	0.473	1		shidaixin	107	2	19	3	118	5	5	2	1	4	5	0.421	1
xuziyang	21	1	19	3	119	5	4	2	1	1	4	0.393	1		xiejiayu	52	1	20	3	119	4	3	1	2	4	1	0.794	1		shidaixin	107	2	19	3	119	1	5	2	2	5	1	0.501	1
xuziyang	21	1	19	3	120	5	2	1	1	5	2	0.39	1		xiejiayu	52	1	20	3	120	4	3	2	1	1	3	0.704	1		shidaixin	107	2	19	3	120	2	5	1	2	2	4	0.472	0
zhangdepeng	22	1	18	1	1	2	1	1	1	2	1	0.673	1		yangruoting	54	2	20	1	1	2	3	1	2	2	1	0.483	1		kangxiangxuan	114	1	20	1	1	2	5	1	2	2	4	0.351	1
zhangdepeng	22	1	18	1	2	4	5	2	2	2	1	0.579	1		yangruoting	54	2	20	1	2	2	4	1	1	2	4	0.571	1		kangxiangxuan	114	1	20	1	2	5	3	1	1	5	3	0.357	1
zhangdepeng	22	1	18	1	3	4	4	2	2	1	1	0.656	1		yangruoting	54	2	20	1	3	2	4	2	2	5	1	0.409	1		kangxiangxuan	114	1	20	1	3	2	5	1	2	2	1	0.356	1
zhangdepeng	22	1	18	1	4	2	5	1	1	2	5	0.843	1		yangruoting	54	2	20	1	4	3	5	2	1	4	5	0.382	0		kangxiangxuan	114	1	20	1	4	3	3	2	1	4	3	0.443	1
zhangdepeng	22	1	18	1	5	4	1	2	2	5	3	0.839	1		yangruoting	54	2	20	1	5	4	1	1	2	4	3	0.798	1		kangxiangxuan	114	1	20	1	5	2	5	2	1	3	5	0.549	1
zhangdepeng	22	1	18	1	6	3	1	1	2	3	5	0.61	1		yangruoting	54	2	20	1	6	1	4	1	1	1	4	0.499	1		kangxiangxuan	114	1	20	1	6	4	4	1	2	4	5	0.372	1
zhangdepeng	22	1	18	1	7	5	1	1	1	5	1	0.559	1		yangruoting	54	2	20	1	7	1	5	2	1	5	5	0.445	1		kangxiangxuan	114	1	20	1	7	3	1	1	1	3	1	0.347	1
zhangdepeng	22	1	18	1	8	5	4	1	2	5	5	0.517	1		yangruoting	54	2	20	1	8	4	4	2	2	3	3	0.528	1		kangxiangxuan	114	1	20	1	8	4	3	1	1	4	3	0.378	1
zhangdepeng	22	1	18	1	9	5	4	2	1	1	4	0.75	1		yangruoting	54	2	20	1	9	1	2	2	1	5	2	0.512	1		kangxiangxuan	114	1	20	1	9	1	4	2	2	4	3	0.4	1
zhangdepeng	22	1	18	1	10	4	5	2	1	5	5	0.532	1		yangruoting	54	2	20	1	10	4	4	1	2	4	5	0.393	1		kangxiangxuan	114	1	20	1	10	3	3	1	2	3	4	0.389	1
zhangdepeng	22	1	18	1	11	2	1	1	2	2	5	0.708	0		yangruoting	54	2	20	1	11	5	2	2	2	4	4	0.558	1		kangxiangxuan	114	1	20	1	11	3	2	1	2	3	3	0.466	1
zhangdepeng	22	1	18	1	12	1	3	1	2	1	5	0.671	1		yangruoting	54	2	20	1	12	2	3	2	1	1	3	0.924	1		kangxiangxuan	114	1	20	1	12	1	5	2	1	2	5	0.436	1
zhangdepeng	22	1	18	1	13	3	1	2	2	4	4	0.577	1		yangruoting	54	2	20	1	13	1	3	2	1	3	3	0.589	1		kangxiangxuan	114	1	20	1	13	1	3	2	2	2	1	0.431	1
zhangdepeng	22	1	18	1	14	2	4	1	1	2	4	0.895	1		yangruoting	54	2	20	1	14	4	1	1	2	4	3	0.553	1		kangxiangxuan	114	1	20	1	14	4	5	1	2	4	1	0.403	1
zhangdepeng	22	1	18	1	15	1	2	2	2	5	4	0.593	1		yangruoting	54	2	20	1	15	5	5	2	2	3	4	0.697	1		kangxiangxuan	114	1	20	1	15	4	3	1	1	4	3	0.368	1
zhangdepeng	22	1	18	1	16	2	5	2	1	3	5	0.702	0		yangruoting	54	2	20	1	16	5	4	2	1	4	4	0.562	1		kangxiangxuan	114	1	20	1	16	1	2	1	2	1	4	0.438	1
zhangdepeng	22	1	18	1	17	3	5	1	2	3	1	1.026	1		yangruoting	54	2	20	1	17	4	3	1	2	4	5	0.672	1		kangxiangxuan	114	1	20	1	17	5	4	2	1	4	4	0.417	1
zhangdepeng	22	1	18	1	18	4	1	2	1	2	1	1.093	0		yangruoting	54	2	20	1	18	5	2	1	1	5	2	0.507	1		kangxiangxuan	114	1	20	1	18	3	2	2	1	2	2	0.422	1
zhangdepeng	22	1	18	1	19	1	5	2	1	2	5	1.073	1		yangruoting	54	2	20	1	19	2	3	2	1	4	3	0.379	1		kangxiangxuan	114	1	20	1	19	4	1	1	1	4	1	0.337	1
zhangdepeng	22	1	18	1	20	3	2	2	2	5	4	0.683	1		yangruoting	54	2	20	1	20	5	3	2	1	3	3	0.609	1		kangxiangxuan	114	1	20	1	20	5	3	1	2	5	1	0.409	1
zhangdepeng	22	1	18	1	21	2	1	1	1	2	1	0.677	1		yangruoting	54	2	20	1	21	1	2	1	2	1	1	0.558	1		kangxiangxuan	114	1	20	1	21	5	1	1	1	5	1	0.381	1
zhangdepeng	22	1	18	1	22	4	1	1	1	4	1	0.598	1		yangruoting	54	2	20	1	22	5	5	1	1	5	5	0.365	1		kangxiangxuan	114	1	20	1	22	4	5	2	2	5	1	0.396	1
zhangdepeng	22	1	18	1	23	1	5	1	2	1	1	0.42	1		yangruoting	54	2	20	1	23	1	1	2	1	4	1	0.387	1		kangxiangxuan	114	1	20	1	23	4	5	2	2	3	1	0.465	1
zhangdepeng	22	1	18	1	24	2	5	2	2	4	3	0.504	1		yangruoting	54	2	20	1	24	4	2	2	2	2	4	0.64	1		kangxiangxuan	114	1	20	1	24	5	3	2	2	2	1	0.443	1
zhangdepeng	22	1	18	1	25	4	1	1	1	4	1	0.761	1		yangruoting	54	2	20	1	25	4	5	1	1	4	5	0.596	1		kangxiangxuan	114	1	20	1	25	2	3	1	1	2	3	0.359	1
zhangdepeng	22	1	18	1	26	1	1	1	2	1	4	0.535	0		yangruoting	54	2	20	1	26	3	5	2	2	5	1	1.185	1		kangxiangxuan	114	1	20	1	26	3	1	2	2	4	4	0.486	1
zhangdepeng	22	1	18	1	27	5	5	2	2	3	1	0.689	1		yangruoting	54	2	20	1	27	5	4	1	1	5	4	0.439	1		kangxiangxuan	114	1	20	1	27	3	5	2	1	5	5	0.455	1
zhangdepeng	22	1	18	1	28	3	1	1	1	3	1	0.586	1		yangruoting	54	2	20	1	28	3	1	1	2	3	3	0.386	1		kangxiangxuan	114	1	20	1	28	2	4	2	1	3	4	0.345	1
zhangdepeng	22	1	18	1	29	5	1	2	1	3	1	0.807	0		yangruoting	54	2	20	1	29	1	4	2	1	3	4	0.4	1		kangxiangxuan	114	1	20	1	29	2	1	1	2	2	4	0.592	0
zhangdepeng	22	1	18	1	30	5	1	1	1	5	1	0.695	1		yangruoting	54	2	20	1	30	4	4	2	2	3	5	1.004	1		kangxiangxuan	114	1	20	1	30	3	2	2	1	2	2	0.521	1
zhangdepeng	22	1	18	1	31	2	4	1	2	2	5	0.552	1		yangruoting	54	2	20	1	31	4	5	1	2	4	1	0.497	1		kangxiangxuan	114	1	20	1	31	3	2	2	1	4	2	0.584	1
zhangdepeng	22	1	18	1	32	4	5	2	2	5	1	0.711	1		yangruoting	54	2	20	1	32	4	2	1	1	4	2	0.714	1		kangxiangxuan	114	1	20	1	32	5	1	1	2	5	3	0.374	1
zhangdepeng	22	1	18	1	33	2	1	2	1	1	1	0.887	0		yangruoting	54	2	20	1	33	2	4	1	2	2	5	0.891	1		kangxiangxuan	114	1	20	1	33	4	4	2	2	2	1	0.493	1
zhangdepeng	22	1	18	1	34	3	3	1	2	3	4	0.667	1		yangruoting	54	2	20	1	34	4	1	2	2	2	4	0.684	1		kangxiangxuan	114	1	20	1	34	3	5	1	1	3	5	0.357	1
zhangdepeng	22	1	18	1	35	4	5	2	1	2	5	0.454	1		yangruoting	54	2	20	1	35	4	2	1	1	4	2	0.374	1		kangxiangxuan	114	1	20	1	35	5	4	2	2	4	5	0.436	1
zhangdepeng	22	1	18	1	36	2	2	1	2	2	4	0.712	0		yangruoting	54	2	20	1	36	1	3	1	1	1	3	0.42	1		kangxiangxuan	114	1	20	1	36	4	5	2	2	1	3	0.4	1
zhangdepeng	22	1	18	1	37	2	4	2	1	5	4	0.411	1		yangruoting	54	2	20	1	37	5	4	1	2	5	5	0.44	1		kangxiangxuan	114	1	20	1	37	5	5	1	1	5	5	0.396	1
zhangdepeng	22	1	18	1	38	1	2	2	1	4	2	0.617	1		yangruoting	54	2	20	1	38	2	2	2	2	4	4	0.475	1		kangxiangxuan	114	1	20	1	38	5	4	2	1	3	4	0.69	1
zhangdepeng	22	1	18	1	39	1	2	1	1	1	2	0.581	1		yangruoting	54	2	20	1	39	2	2	2	2	5	5	0.741	1		kangxiangxuan	114	1	20	1	39	4	2	2	2	2	1	0.475	1
zhangdepeng	22	1	18	1	40	1	5	2	2	2	3	0.53	1		yangruoting	54	2	20	1	40	5	1	1	1	5	1	0.364	1		kangxiangxuan	114	1	20	1	40	5	5	1	1	5	5	0.382	1
zhangdepeng	22	1	18	2	41	4	2	1	1	4	2	0.456	1		yangruoting	54	2	20	2	41	2	2	2	2	4	5	0.975	1		kangxiangxuan	114	1	20	2	41	1	1	1	1	1	1	0.363	1
zhangdepeng	22	1	18	2	42	1	2	2	1	3	2	0.506	1		yangruoting	54	2	20	2	42	2	1	2	2	3	5	0.717	1		kangxiangxuan	114	1	20	2	42	1	2	2	2	5	5	0.401	1
zhangdepeng	22	1	18	2	43	1	1	1	2	1	3	0.956	0		yangruoting	54	2	20	2	43	2	3	1	1	2	3	0.316	1		kangxiangxuan	114	1	20	2	43	2	5	2	1	4	5	0.414	1
zhangdepeng	22	1	18	2	44	1	1	2	2	2	5	0.836	1		yangruoting	54	2	20	2	44	1	5	2	2	3	4	0.564	1		kangxiangxuan	114	1	20	2	44	2	5	2	2	1	4	0.451	1
zhangdepeng	22	1	18	2	45	5	1	1	2	5	5	0.792	1		yangruoting	54	2	20	2	45	1	5	2	1	5	5	0.852	1		kangxiangxuan	114	1	20	2	45	1	2	1	2	1	5	0.421	1
zhangdepeng	22	1	18	2	46	1	1	2	1	3	1	0.621	1		yangruoting	54	2	20	2	46	1	5	1	1	1	5	0.326	1		kangxiangxuan	114	1	20	2	46	1	2	2	1	5	2	0.401	1
zhangdepeng	22	1	18	2	47	1	2	2	2	3	5	0.569	1		yangruoting	54	2	20	2	47	1	4	2	1	5	4	0.95	1		kangxiangxuan	114	1	20	2	47	4	3	1	2	4	4	0.35	1
zhangdepeng	22	1	18	2	48	5	2	1	2	5	3	0.575	1		yangruoting	54	2	20	2	48	4	5	1	2	4	3	0.821	1		kangxiangxuan	114	1	20	2	48	1	5	1	1	1	5	0.365	1
zhangdepeng	22	1	18	2	49	2	1	2	2	1	5	0.725	1		yangruoting	54	2	20	2	49	5	4	2	1	2	4	0.321	1		kangxiangxuan	114	1	20	2	49	2	3	1	1	2	3	0.347	1
zhangdepeng	22	1	18	2	50	3	1	1	1	3	1	0.837	1		yangruoting	54	2	20	2	50	3	5	1	2	3	4	0.432	1		kangxiangxuan	114	1	20	2	50	1	4	2	1	3	4	0.395	1
zhangdepeng	22	1	18	2	51	3	5	1	1	3	5	1.065	1		yangruoting	54	2	20	2	51	2	2	2	2	1	4	0.42	1		kangxiangxuan	114	1	20	2	51	4	4	1	2	4	5	0.496	1
zhangdepeng	22	1	18	2	52	1	3	1	2	1	1	0.476	1		yangruoting	54	2	20	2	52	2	5	1	1	2	5	0.568	1		kangxiangxuan	114	1	20	2	52	3	1	1	1	3	1	0.362	1
zhangdepeng	22	1	18	2	53	2	3	2	1	1	3	0.582	1		yangruoting	54	2	20	2	53	1	4	2	1	3	4	0.735	1		kangxiangxuan	114	1	20	2	53	4	5	1	2	4	3	0.36	1
zhangdepeng	22	1	18	2	54	3	1	1	1	3	1	0.571	1		yangruoting	54	2	20	2	54	4	2	1	1	4	2	0.438	1		kangxiangxuan	114	1	20	2	54	2	3	2	1	3	3	0.551	1
zhangdepeng	22	1	18	2	55	4	1	2	1	2	1	0.705	1		yangruoting	54	2	20	2	55	3	4	2	2	4	5	0.817	0		kangxiangxuan	114	1	20	2	55	2	5	1	1	2	5	0.342	1
zhangdepeng	22	1	18	2	56	2	2	1	2	2	1	0.578	1		yangruoting	54	2	20	2	56	3	1	2	1	1	1	0.64	1		kangxiangxuan	114	1	20	2	56	3	5	2	1	1	5	0.397	1
zhangdepeng	22	1	18	2	57	2	4	2	1	5	4	0.792	1		yangruoting	54	2	20	2	57	4	3	1	2	4	5	0.563	1		kangxiangxuan	114	1	20	2	57	4	4	1	2	4	1	0.363	1
zhangdepeng	22	1	18	2	58	5	5	1	2	5	1	0.621	1		yangruoting	54	2	20	2	58	4	5	1	1	4	5	0.474	1		kangxiangxuan	114	1	20	2	58	2	4	2	2	5	5	0.593	1
zhangdepeng	22	1	18	2	59	5	4	2	1	3	4	0.849	1		yangruoting	54	2	20	2	59	3	5	2	2	4	3	0.779	1		kangxiangxuan	114	1	20	2	59	4	1	1	2	4	3	0.35	1
zhangdepeng	22	1	18	2	60	1	3	2	2	2	1	0.691	1		yangruoting	54	2	20	2	60	3	5	2	1	5	5	0.529	0		kangxiangxuan	114	1	20	2	60	3	2	2	1	2	2	0.502	0
zhangdepeng	22	1	18	2	61	1	2	1	2	1	1	1.157	1		yangruoting	54	2	20	2	61	1	2	1	2	1	4	0.493	1		kangxiangxuan	114	1	20	2	61	1	3	2	2	3	5	0.585	1
zhangdepeng	22	1	18	2	62	4	3	1	1	4	3	0.428	1		yangruoting	54	2	20	2	62	1	1	2	2	5	4	0.606	1		kangxiangxuan	114	1	20	2	62	1	1	2	2	5	3	0.423	1
zhangdepeng	22	1	18	2	63	4	1	2	1	2	1	0.536	1		yangruoting	54	2	20	2	63	2	3	2	1	1	3	0.41	1		kangxiangxuan	114	1	20	2	63	2	5	1	2	2	3	0.37	1
zhangdepeng	22	1	18	2	64	4	3	1	1	4	3	0.744	1		yangruoting	54	2	20	2	64	4	1	1	2	4	3	0.487	1		kangxiangxuan	114	1	20	2	64	5	2	1	1	5	2	0.353	1
zhangdepeng	22	1	18	2	65	2	1	2	2	3	4	0.671	1		yangruoting	54	2	20	2	65	4	1	1	2	4	5	0.617	1		kangxiangxuan	114	1	20	2	65	3	5	2	1	1	5	0.463	1
zhangdepeng	22	1	18	2	66	2	5	1	2	2	3	0.816	1		yangruoting	54	2	20	2	66	1	4	2	2	3	5	0.581	1		kangxiangxuan	114	1	20	2	66	2	4	2	1	1	4	0.537	1
zhangdepeng	22	1	18	2	67	3	4	1	2	3	3	0.748	1		yangruoting	54	2	20	2	67	5	4	2	1	4	4	0.707	1		kangxiangxuan	114	1	20	2	67	4	2	1	2	4	5	0.473	1
zhangdepeng	22	1	18	2	68	5	4	1	1	5	4	0.5	1		yangruoting	54	2	20	2	68	4	5	1	1	4	5	0.531	1		kangxiangxuan	114	1	20	2	68	1	4	2	2	4	5	0.395	1
zhangdepeng	22	1	18	2	69	1	4	2	1	2	4	0.669	1		yangruoting	54	2	20	2	69	4	1	1	1	4	1	0.42	1		kangxiangxuan	114	1	20	2	69	1	4	1	1	1	4	0.368	1
zhangdepeng	22	1	18	2	70	1	4	2	2	5	3	0.639	1		yangruoting	54	2	20	2	70	1	5	1	2	1	4	0.495	1		kangxiangxuan	114	1	20	2	70	3	5	2	2	1	1	0.494	1
zhangdepeng	22	1	18	2	71	3	5	2	2	4	3	0.578	1		yangruoting	54	2	20	2	71	5	5	2	1	2	5	0.649	1		kangxiangxuan	114	1	20	2	71	2	3	1	1	2	3	0.416	1
zhangdepeng	22	1	18	2	72	2	1	1	1	2	1	0.608	1		yangruoting	54	2	20	2	72	3	1	1	2	3	5	0.595	1		kangxiangxuan	114	1	20	2	72	5	4	2	1	2	4	0.892	1
zhangdepeng	22	1	18	2	73	4	4	2	2	2	1	0.605	1		yangruoting	54	2	20	2	73	4	5	1	1	4	5	0.401	1		kangxiangxuan	114	1	20	2	73	4	3	2	2	3	1	0.494	1
zhangdepeng	22	1	18	2	74	3	4	2	2	1	5	0.537	1		yangruoting	54	2	20	2	74	4	1	1	2	4	3	0.438	1		kangxiangxuan	114	1	20	2	74	2	3	1	1	2	3	0.391	1
zhangdepeng	22	1	18	2	75	5	2	2	2	2	5	0.6	1		yangruoting	54	2	20	2	75	1	5	2	1	5	5	0.609	1		kangxiangxuan	114	1	20	2	75	3	5	2	2	2	3	0.404	1
zhangdepeng	22	1	18	2	76	3	2	1	1	3	2	0.485	1		yangruoting	54	2	20	2	76	3	4	2	2	4	1	0.846	1		kangxiangxuan	114	1	20	2	76	3	5	2	2	5	3	0.424	1
zhangdepeng	22	1	18	2	77	3	1	1	2	3	4	0.774	1		yangruoting	54	2	20	2	77	1	2	1	1	1	2	0.345	1		kangxiangxuan	114	1	20	2	77	4	4	1	1	4	4	0.357	1
zhangdepeng	22	1	18	2	78	5	1	2	1	4	1	0.661	1		yangruoting	54	2	20	2	78	2	4	1	1	2	4	0.577	1		kangxiangxuan	114	1	20	2	78	4	3	1	2	4	5	0.372	1
zhangdepeng	22	1	18	2	79	4	4	2	1	2	4	0.48	1		yangruoting	54	2	20	2	79	3	1	1	2	3	3	0.814	1		kangxiangxuan	114	1	20	2	79	4	5	2	1	5	5	0.498	1
zhangdepeng	22	1	18	2	80	2	5	1	1	2	5	0.833	1		yangruoting	54	2	20	2	80	3	4	2	2	5	1	0.803	1		kangxiangxuan	114	1	20	2	80	1	5	1	2	1	4	0.37	1
zhangdepeng	22	1	18	3	81	2	1	2	2	3	3	0.494	1		yangruoting	54	2	20	3	81	4	4	1	1	4	4	0.535	1		kangxiangxuan	114	1	20	3	81	5	4	1	2	5	3	0.389	1
zhangdepeng	22	1	18	3	82	2	2	1	1	2	2	0.448	1		yangruoting	54	2	20	3	82	4	3	1	2	4	5	0.543	1		kangxiangxuan	114	1	20	3	82	4	3	2	2	3	4	0.506	1
zhangdepeng	22	1	18	3	83	5	2	2	1	4	2	0.571	1		yangruoting	54	2	20	3	83	1	5	2	2	5	3	0.51	1		kangxiangxuan	114	1	20	3	83	5	2	2	1	1	2	0.467	1
zhangdepeng	22	1	18	3	84	4	1	1	2	4	4	0.385	1		yangruoting	54	2	20	3	84	2	2	2	1	5	2	0.414	1		kangxiangxuan	114	1	20	3	84	1	4	1	2	1	5	0.365	1
zhangdepeng	22	1	18	3	85	1	3	2	1	3	3	1.031	1		yangruoting	54	2	20	3	85	1	4	2	2	5	5	0.539	1		kangxiangxuan	114	1	20	3	85	1	2	1	2	1	1	0.475	1
zhangdepeng	22	1	18	3	86	3	5	1	1	3	5	0.402	1		yangruoting	54	2	20	3	86	4	2	1	1	4	2	0.347	1		kangxiangxuan	114	1	20	3	86	5	1	2	1	3	1	0.502	1
zhangdepeng	22	1	18	3	87	4	1	2	1	3	1	0.655	1		yangruoting	54	2	20	3	87	3	4	2	2	1	1	0.881	1		kangxiangxuan	114	1	20	3	87	3	3	2	1	5	3	0.414	1
zhangdepeng	22	1	18	3	88	3	4	1	2	3	3	0.722	1		yangruoting	54	2	20	3	88	1	4	2	1	5	4	0.796	1		kangxiangxuan	114	1	20	3	88	5	1	1	2	5	4	0.419	1
zhangdepeng	22	1	18	3	89	1	2	1	2	1	3	0.546	1		yangruoting	54	2	20	3	89	4	4	1	1	4	4	0.521	1		kangxiangxuan	114	1	20	3	89	5	3	2	2	2	1	0.471	1
zhangdepeng	22	1	18	3	90	4	2	1	2	4	3	0.505	1		yangruoting	54	2	20	3	90	3	1	2	2	4	3	0.578	1		kangxiangxuan	114	1	20	3	90	2	1	1	2	2	3	0.377	1
zhangdepeng	22	1	18	3	91	1	3	2	1	4	3	0.818	1		yangruoting	54	2	20	3	91	2	3	2	2	4	4	0.488	1		kangxiangxuan	114	1	20	3	91	2	4	2	1	5	4	0.528	1
zhangdepeng	22	1	18	3	92	5	2	1	2	5	1	0.566	1		yangruoting	54	2	20	3	92	2	5	1	2	2	3	0.585	1		kangxiangxuan	114	1	20	3	92	5	3	2	2	1	4	0.487	1
zhangdepeng	22	1	18	3	93	3	1	2	2	4	5	0.652	1		yangruoting	54	2	20	3	93	5	3	2	1	4	3	0.598	1		kangxiangxuan	114	1	20	3	93	4	1	1	1	4	1	0.384	1
zhangdepeng	22	1	18	3	94	4	5	2	2	2	1	0.655	1		yangruoting	54	2	20	3	94	1	2	1	2	1	1	0.924	0		kangxiangxuan	114	1	20	3	94	4	5	1	1	4	5	0.382	1
zhangdepeng	22	1	18	3	95	1	4	1	1	1	4	0.954	1		yangruoting	54	2	20	3	95	1	1	2	2	3	3	0.502	1		kangxiangxuan	114	1	20	3	95	4	2	1	2	4	4	0.412	1
zhangdepeng	22	1	18	3	96	5	3	2	2	4	1	1.209	1		yangruoting	54	2	20	3	96	5	3	2	1	2	3	0.671	0		kangxiangxuan	114	1	20	3	96	5	4	2	1	3	4	0.528	1
zhangdepeng	22	1	18	3	97	4	4	2	1	5	4	0.78	1		yangruoting	54	2	20	3	97	5	5	1	1	5	5	0.771	1		kangxiangxuan	114	1	20	3	97	1	1	2	1	5	1	0.648	1
zhangdepeng	22	1	18	3	98	3	5	1	2	3	4	0.778	1		yangruoting	54	2	20	3	98	4	2	2	2	3	1	0.81	1		kangxiangxuan	114	1	20	3	98	1	4	1	1	1	4	0.356	1
zhangdepeng	22	1	18	3	99	4	2	1	2	4	3	0.577	1		yangruoting	54	2	20	3	99	2	4	1	2	2	3	0.87	1		kangxiangxuan	114	1	20	3	99	1	1	2	2	4	4	0.395	1
zhangdepeng	22	1	18	3	100	4	5	1	1	4	5	0.479	1		yangruoting	54	2	20	3	100	4	2	2	2	5	4	0.48	1		kangxiangxuan	114	1	20	3	100	4	4	1	1	4	4	0.423	1
zhangdepeng	22	1	18	3	101	1	4	2	2	4	1	0.489	1		yangruoting	54	2	20	3	101	4	5	1	1	4	5	0.531	1		kangxiangxuan	114	1	20	3	101	2	3	1	1	2	3	0.42	1
zhangdepeng	22	1	18	3	102	3	4	1	1	3	4	0.755	1		yangruoting	54	2	20	3	102	2	1	1	2	2	3	0.866	1		kangxiangxuan	114	1	20	3	102	3	4	2	1	5	4	0.416	1
zhangdepeng	22	1	18	3	103	4	5	1	1	4	5	0.713	1		yangruoting	54	2	20	3	103	1	2	2	1	3	2	0.444	1		kangxiangxuan	114	1	20	3	103	2	5	1	2	2	3	0.379	1
zhangdepeng	22	1	18	3	104	5	5	2	1	3	5	0.682	1		yangruoting	54	2	20	3	104	4	3	1	2	4	4	0.944	1		kangxiangxuan	114	1	20	3	104	2	2	1	2	2	3	0.434	1
zhangdepeng	22	1	18	3	105	2	1	2	2	5	3	0.516	1		yangruoting	54	2	20	3	105	2	2	2	2	5	3	0.855	1		kangxiangxuan	114	1	20	3	105	2	1	1	2	2	5	0.366	1
zhangdepeng	22	1	18	3	106	2	5	1	2	2	1	0.692	1		yangruoting	54	2	20	3	106	3	3	1	2	3	1	0.77	1		kangxiangxuan	114	1	20	3	106	5	2	2	1	3	2	0.555	1
zhangdepeng	22	1	18	3	107	5	3	2	1	3	3	0.677	1		yangruoting	54	2	20	3	107	3	2	2	1	4	2	0.848	1		kangxiangxuan	114	1	20	3	107	2	2	2	2	3	4	0.386	1
zhangdepeng	22	1	18	3	108	1	3	1	1	1	3	0.751	1		yangruoting	54	2	20	3	108	1	5	2	1	3	5	0.691	0		kangxiangxuan	114	1	20	3	108	3	5	1	1	3	5	0.383	1
zhangdepeng	22	1	18	3	109	3	5	1	1	3	5	0.662	1		yangruoting	54	2	20	3	109	5	3	1	1	5	3	0.311	1		kangxiangxuan	114	1	20	3	109	3	3	2	2	1	5	0.5	1
zhangdepeng	22	1	18	3	110	5	3	2	2	4	4	0.592	1		yangruoting	54	2	20	3	110	2	4	1	2	2	1	0.752	1		kangxiangxuan	114	1	20	3	110	2	2	2	2	4	4	0.974	1
zhangdepeng	22	1	18	3	111	4	3	1	2	4	4	0.462	1		yangruoting	54	2	20	3	111	5	4	2	1	3	4	1.247	1		kangxiangxuan	114	1	20	3	111	4	2	2	2	1	4	0.492	1
zhangdepeng	22	1	18	3	112	4	3	2	2	1	4	0.577	1		yangruoting	54	2	20	3	112	4	4	1	1	4	4	0.521	1		kangxiangxuan	114	1	20	3	112	4	5	1	1	4	5	0.349	1
zhangdepeng	22	1	18	3	113	3	2	2	1	1	2	0.575	1		yangruoting	54	2	20	3	113	2	4	1	1	2	4	0.603	1		kangxiangxuan	114	1	20	3	113	4	1	1	2	4	4	0.363	1
zhangdepeng	22	1	18	3	114	1	1	1	1	1	1	0.517	1		yangruoting	54	2	20	3	114	3	4	1	2	3	3	0.758	1		kangxiangxuan	114	1	20	3	114	4	2	2	1	3	2	0.459	1
zhangdepeng	22	1	18	3	115	3	3	2	1	2	3	0.604	1		yangruoting	54	2	20	3	115	3	3	2	1	5	3	0.701	1		kangxiangxuan	114	1	20	3	115	3	1	1	1	3	1	0.373	1
zhangdepeng	22	1	18	3	116	5	1	1	2	5	5	0.505	1		yangruoting	54	2	20	3	116	2	5	1	1	2	5	0.622	1		kangxiangxuan	114	1	20	3	116	5	1	2	2	2	3	0.483	1
zhangdepeng	22	1	18	3	117	2	5	2	1	4	5	0.594	0		yangruoting	54	2	20	3	117	5	5	1	2	5	4	0.706	1		kangxiangxuan	114	1	20	3	117	2	4	1	1	2	4	0.364	1
zhangdepeng	22	1	18	3	118	4	2	2	2	3	4	0.563	1		yangruoting	54	2	20	3	118	5	1	1	1	5	1	0.531	1		kangxiangxuan	114	1	20	3	118	2	1	1	1	2	1	0.379	1
zhangdepeng	22	1	18	3	119	1	4	2	2	2	3	0.592	1		yangruoting	54	2	20	3	119	3	5	2	1	1	5	0.666	1		kangxiangxuan	114	1	20	3	119	3	2	2	2	4	1	0.498	1
zhangdepeng	22	1	18	3	120	2	5	1	1	2	5	0.55	1		yangruoting	54	2	20	3	120	1	1	2	2	2	4	0.524	1		kangxiangxuan	114	1	20	3	120	5	1	2	1	3	1	0.674	1
gankunyi	27	2	20	1	1	1	2	2	1	2	2	0.53	1		yeyuheng	55	1	22	1	1	3	3	2	2	1	5	0.619	1		lizhengshu	123	1	21	1	1	1	2	1	1	1	2	0.589	1
gankunyi	27	2	20	1	2	1	5	1	2	1	4	0.362	1		yeyuheng	55	1	22	1	2	5	4	1	1	5	4	0.431	1		lizhengshu	123	1	21	1	2	5	5	2	2	2	3	0.474	1
gankunyi	27	2	20	1	3	4	2	2	2	2	4	0.473	1		yeyuheng	55	1	22	1	3	1	5	2	1	3	5	0.603	1		lizhengshu	123	1	21	1	3	3	3	1	1	3	3	0.532	1
gankunyi	27	2	20	1	4	3	2	2	1	5	2	0.467	1		yeyuheng	55	1	22	1	4	1	2	2	1	3	2	0.375	1		lizhengshu	123	1	21	1	4	5	3	2	2	4	5	0.451	1
gankunyi	27	2	20	1	5	3	5	2	1	1	5	0.461	1		yeyuheng	55	1	22	1	5	1	4	1	2	1	5	0.373	1		lizhengshu	123	1	21	1	5	2	4	1	2	2	5	0.878	1
gankunyi	27	2	20	1	6	4	3	1	2	4	4	0.336	1		yeyuheng	55	1	22	1	6	3	3	1	2	3	5	0.956	1		lizhengshu	123	1	21	1	6	1	3	2	2	2	1	0.384	1
gankunyi	27	2	20	1	7	1	1	2	2	5	5	0.455	1		yeyuheng	55	1	22	1	7	3	3	2	1	4	3	0.434	1		lizhengshu	123	1	21	1	7	3	2	2	1	2	2	0.446	1
gankunyi	27	2	20	1	8	5	3	1	1	5	3	0.402	1		yeyuheng	55	1	22	1	8	4	2	1	2	4	3	0.51	1		lizhengshu	123	1	21	1	8	5	5	2	1	2	5	0.473	1
gankunyi	27	2	20	1	9	3	2	1	1	3	2	0.455	1		yeyuheng	55	1	22	1	9	5	1	1	1	5	1	0.783	1		lizhengshu	123	1	21	1	9	5	1	1	2	5	4	0.644	1
gankunyi	27	2	20	1	10	2	3	2	1	3	3	0.378	1		yeyuheng	55	1	22	1	10	3	3	1	2	3	1	0.772	1		lizhengshu	123	1	21	1	10	4	3	2	1	5	3	0.407	1
gankunyi	27	2	20	1	11	3	4	2	2	4	1	0.511	1		yeyuheng	55	1	22	1	11	2	5	2	2	4	4	0.457	1		lizhengshu	123	1	21	1	11	4	1	2	1	2	1	0.492	1
gankunyi	27	2	20	1	12	1	4	2	1	3	4	0.592	1		yeyuheng	55	1	22	1	12	5	2	2	1	4	2	0.453	0		lizhengshu	123	1	21	1	12	4	3	2	2	1	5	0.436	1
gankunyi	27	2	20	1	13	5	1	1	2	5	3	0.397	1		yeyuheng	55	1	22	1	13	4	5	1	2	4	1	0.897	1		lizhengshu	123	1	21	1	13	1	1	1	2	1	5	0.464	1
gankunyi	27	2	20	1	14	2	5	1	1	2	5	0.394	1		yeyuheng	55	1	22	1	14	4	4	2	2	3	1	0.883	1		lizhengshu	123	1	21	1	14	1	4	2	1	5	4	0.403	1
gankunyi	27	2	20	1	15	2	5	2	1	3	5	0.408	1		yeyuheng	55	1	22	1	15	2	1	2	2	1	3	0.565	1		lizhengshu	123	1	21	1	15	5	3	1	1	5	3	0.511	1
gankunyi	27	2	20	1	16	3	3	1	2	3	1	0.508	1		yeyuheng	55	1	22	1	16	1	1	1	1	1	1	0.579	1		lizhengshu	123	1	21	1	16	5	1	1	1	5	1	0.536	1
gankunyi	27	2	20	1	17	4	1	1	1	4	1	0.462	1		yeyuheng	55	1	22	1	17	4	3	1	2	4	1	1.009	1		lizhengshu	123	1	21	1	17	4	4	1	2	4	5	0.52	1
gankunyi	27	2	20	1	18	2	3	1	2	2	5	0.472	1		yeyuheng	55	1	22	1	18	2	3	1	1	2	3	0.374	1		lizhengshu	123	1	21	1	18	4	5	2	2	5	3	0.439	1
gankunyi	27	2	20	1	19	3	2	2	2	1	3	0.442	1		yeyuheng	55	1	22	1	19	2	1	2	1	3	1	0.427	1		lizhengshu	123	1	21	1	19	2	2	2	2	1	5	0.515	1
gankunyi	27	2	20	1	20	1	5	1	1	1	5	0.397	1		yeyuheng	55	1	22	1	20	1	5	2	2	4	4	0.44	1		lizhengshu	123	1	21	1	20	5	3	2	1	4	3	0.42	1
gankunyi	27	2	20	1	21	2	2	1	1	2	2	0.475	1		yeyuheng	55	1	22	1	21	1	3	1	1	1	3	0.339	1		lizhengshu	123	1	21	1	21	1	1	1	2	1	3	0.663	1
gankunyi	27	2	20	1	22	5	3	2	2	1	4	0.429	1		yeyuheng	55	1	22	1	22	1	4	2	1	5	4	0.394	1		lizhengshu	123	1	21	1	22	3	4	1	1	3	4	0.419	1
gankunyi	27	2	20	1	23	4	1	2	2	2	4	0.425	1		yeyuheng	55	1	22	1	23	2	2	2	2	5	5	0.464	1		lizhengshu	123	1	21	1	23	1	4	1	1	1	4	0.431	1
gankunyi	27	2	20	1	24	5	3	2	1	3	3	0.549	1		yeyuheng	55	1	22	1	24	3	1	1	1	3	1	0.882	1		lizhengshu	123	1	21	1	24	3	4	2	2	4	1	0.426	1
gankunyi	27	2	20	1	25	2	5	1	1	2	5	0.395	1		yeyuheng	55	1	22	1	25	3	3	1	2	3	4	0.34	1		lizhengshu	123	1	21	1	25	3	4	1	2	3	5	0.375	1
gankunyi	27	2	20	1	26	4	4	1	2	4	3	0.353	1		yeyuheng	55	1	22	1	26	3	3	2	1	4	3	0.931	1		lizhengshu	123	1	21	1	26	5	3	1	2	5	4	0.469	1
gankunyi	27	2	20	1	27	3	4	2	1	5	4	0.416	1		yeyuheng	55	1	22	1	27	5	4	1	2	5	5	0.443	1		lizhengshu	123	1	21	1	27	1	1	2	1	4	1	0.534	1
gankunyi	27	2	20	1	28	4	1	1	2	4	3	0.38	1		yeyuheng	55	1	22	1	28	4	3	2	2	3	4	0.59	1		lizhengshu	123	1	21	1	28	4	2	1	2	4	3	0.534	1
gankunyi	27	2	20	1	29	5	4	2	1	2	4	0.513	1		yeyuheng	55	1	22	1	29	3	1	2	1	2	1	0.668	0		lizhengshu	123	1	21	1	29	5	2	2	1	4	2	0.414	1
gankunyi	27	2	20	1	30	2	2	1	1	2	2	0.482	1		yeyuheng	55	1	22	1	30	1	4	2	1	4	4	0.577	1		lizhengshu	123	1	21	1	30	1	1	2	2	5	5	0.474	1
gankunyi	27	2	20	1	31	4	5	2	2	5	3	0.451	1		yeyuheng	55	1	22	1	31	1	2	1	2	1	1	0.415	1		lizhengshu	123	1	21	1	31	4	5	1	1	4	5	0.46	1
gankunyi	27	2	20	1	32	4	3	1	1	4	3	0.391	1		yeyuheng	55	1	22	1	32	1	3	2	1	5	3	0.643	1		lizhengshu	123	1	21	1	32	5	2	1	1	5	2	0.391	1
gankunyi	27	2	20	1	33	3	4	1	2	3	1	0.388	1		yeyuheng	55	1	22	1	33	2	2	2	2	1	1	0.471	1		lizhengshu	123	1	21	1	33	1	1	2	2	3	3	0.564	1
gankunyi	27	2	20	1	34	3	1	2	2	2	4	0.449	1		yeyuheng	55	1	22	1	34	1	5	1	1	1	5	0.8	1		lizhengshu	123	1	21	1	34	2	3	1	2	2	1	0.371	1
gankunyi	27	2	20	1	35	3	4	1	2	3	3	0.412	1		yeyuheng	55	1	22	1	35	2	2	1	1	2	2	0.342	1		lizhengshu	123	1	21	1	35	2	4	2	2	4	1	0.569	1
gankunyi	27	2	20	1	36	3	4	1	1	3	4	0.377	1		yeyuheng	55	1	22	1	36	4	1	2	2	2	4	0.908	1		lizhengshu	123	1	21	1	36	5	2	1	1	5	2	0.471	1
gankunyi	27	2	20	1	37	5	2	2	2	3	3	0.478	1		yeyuheng	55	1	22	1	37	3	5	2	2	5	4	0.397	1		lizhengshu	123	1	21	1	37	4	3	1	2	4	5	0.481	0
gankunyi	27	2	20	1	38	5	1	2	1	1	1	0.432	1		yeyuheng	55	1	22	1	38	4	5	1	2	4	3	0.355	1		lizhengshu	123	1	21	1	38	3	1	2	1	2	1	0.782	0
gankunyi	27	2	20	1	39	2	2	1	2	2	5	0.612	1		yeyuheng	55	1	22	1	39	5	2	1	1	5	2	0.386	1		lizhengshu	123	1	21	1	39	3	2	2	1	2	2	0.591	1
gankunyi	27	2	20	1	40	2	3	2	2	3	5	0.417	1		yeyuheng	55	1	22	1	40	5	4	1	1	5	4	0.479	1		lizhengshu	123	1	21	1	40	5	2	1	1	5	2	0.388	1
gankunyi	27	2	20	2	41	3	4	1	1	3	4	0.416	1		yeyuheng	55	1	22	2	41	4	3	2	2	2	1	0.47	1		lizhengshu	123	1	21	2	41	5	2	2	2	2	4	0.563	1
gankunyi	27	2	20	2	42	3	1	2	1	5	1	0.428	1		yeyuheng	55	1	22	2	42	1	5	2	1	4	5	0.697	1		lizhengshu	123	1	21	2	42	2	4	1	1	2	4	0.514	1
gankunyi	27	2	20	2	43	4	1	1	2	4	4	0.608	1		yeyuheng	55	1	22	2	43	2	4	2	2	1	3	0.497	1		lizhengshu	123	1	21	2	43	3	5	2	1	4	5	0.443	1
gankunyi	27	2	20	2	44	1	5	1	2	1	4	0.373	1		yeyuheng	55	1	22	2	44	5	3	1	2	5	1	0.459	0		lizhengshu	123	1	21	2	44	3	4	2	2	4	3	0.47	1
gankunyi	27	2	20	2	45	1	4	2	1	2	4	0.475	1		yeyuheng	55	1	22	2	45	5	3	1	2	5	1	0.376	1		lizhengshu	123	1	21	2	45	4	5	2	2	2	4	0.441	1
gankunyi	27	2	20	2	46	5	3	1	1	5	3	0.493	1		yeyuheng	55	1	22	2	46	1	4	2	1	5	4	0.655	1		lizhengshu	123	1	21	2	46	5	2	1	2	5	5	0.548	1
gankunyi	27	2	20	2	47	5	2	2	1	1	2	0.751	1		yeyuheng	55	1	22	2	47	2	3	2	1	1	3	0.545	1		lizhengshu	123	1	21	2	47	2	3	2	1	4	3	0.403	1
gankunyi	27	2	20	2	48	4	2	2	2	3	4	0.453	1		yeyuheng	55	1	22	2	48	3	5	1	2	3	3	0.512	1		lizhengshu	123	1	21	2	48	2	2	2	1	5	2	0.416	1
gankunyi	27	2	20	2	49	1	5	1	2	1	1	0.359	1		yeyuheng	55	1	22	2	49	2	4	2	1	1	4	0.681	1		lizhengshu	123	1	21	2	49	1	5	2	2	3	4	0.436	1
gankunyi	27	2	20	2	50	2	1	2	2	1	4	0.446	1		yeyuheng	55	1	22	2	50	1	3	1	1	1	3	0.699	1		lizhengshu	123	1	21	2	50	4	1	1	2	4	4	0.472	1
gankunyi	27	2	20	2	51	1	5	2	1	3	5	0.666	1		yeyuheng	55	1	22	2	51	2	3	2	1	4	3	0.564	1		lizhengshu	123	1	21	2	51	2	2	2	1	3	2	0.417	1
gankunyi	27	2	20	2	52	4	2	1	2	4	3	0.492	1		yeyuheng	55	1	22	2	52	4	2	1	2	4	3	0.602	1		lizhengshu	123	1	21	2	52	2	3	2	1	4	3	0.677	1
gankunyi	27	2	20	2	53	1	3	1	1	1	3	0.445	1		yeyuheng	55	1	22	2	53	5	4	1	2	5	1	0.919	0		lizhengshu	123	1	21	2	53	2	2	2	2	4	5	0.671	1
gankunyi	27	2	20	2	54	2	2	2	2	4	3	0.424	1		yeyuheng	55	1	22	2	54	2	3	2	1	5	3	0.73	1		lizhengshu	123	1	21	2	54	3	2	1	1	3	2	0.409	1
gankunyi	27	2	20	2	55	2	3	2	1	5	3	0.549	1		yeyuheng	55	1	22	2	55	1	5	1	1	1	5	0.354	1		lizhengshu	123	1	21	2	55	2	3	1	2	2	4	0.518	1
gankunyi	27	2	20	2	56	5	1	2	1	1	1	0.411	1		yeyuheng	55	1	22	2	56	4	1	1	1	4	1	0.305	1		lizhengshu	123	1	21	2	56	4	3	2	2	1	4	0.39	1
gankunyi	27	2	20	2	57	1	4	1	2	1	3	0.432	1		yeyuheng	55	1	22	2	57	3	2	2	2	4	5	0.505	1		lizhengshu	123	1	21	2	57	4	3	1	2	4	4	0.396	1
gankunyi	27	2	20	2	58	2	5	2	2	3	3	0.499	1		yeyuheng	55	1	22	2	58	4	3	2	1	1	3	0.434	1		lizhengshu	123	1	21	2	58	3	2	2	1	1	2	0.417	1
gankunyi	27	2	20	2	59	1	3	1	1	1	3	0.445	1		yeyuheng	55	1	22	2	59	3	4	1	1	3	4	0.766	1		lizhengshu	123	1	21	2	59	3	2	1	2	3	3	0.509	1
gankunyi	27	2	20	2	60	3	5	1	1	3	5	0.384	1		yeyuheng	55	1	22	2	60	1	5	1	1	1	5	0.324	1		lizhengshu	123	1	21	2	60	5	4	1	2	5	5	0.413	1
gankunyi	27	2	20	2	61	1	5	1	1	1	5	0.389	1		yeyuheng	55	1	22	2	61	2	3	1	2	2	5	0.475	1		lizhengshu	123	1	21	2	61	2	3	2	1	1	3	0.459	1
gankunyi	27	2	20	2	62	2	4	2	2	3	1	0.45	1		yeyuheng	55	1	22	2	62	5	2	2	1	4	2	0.726	1		lizhengshu	123	1	21	2	62	2	2	1	1	2	2	0.557	1
gankunyi	27	2	20	2	63	1	1	2	2	4	4	0.389	1		yeyuheng	55	1	22	2	63	2	5	1	2	2	1	0.422	1		lizhengshu	123	1	21	2	63	5	1	2	2	3	4	0.532	1
gankunyi	27	2	20	2	64	1	2	1	1	1	2	0.635	1		yeyuheng	55	1	22	2	64	1	5	1	1	1	5	0.553	1		lizhengshu	123	1	21	2	64	5	1	1	2	5	3	0.396	1
gankunyi	27	2	20	2	65	2	3	1	2	2	1	0.358	1		yeyuheng	55	1	22	2	65	1	4	1	1	1	4	0.448	1		lizhengshu	123	1	21	2	65	5	3	1	2	5	5	0.369	1
gankunyi	27	2	20	2	66	4	5	1	2	4	1	0.356	1		yeyuheng	55	1	22	2	66	5	4	2	2	1	1	0.427	1		lizhengshu	123	1	21	2	66	4	3	1	1	4	3	0.487	1
gankunyi	27	2	20	2	67	5	4	2	1	4	4	0.467	1		yeyuheng	55	1	22	2	67	3	2	1	2	3	3	0.519	1		lizhengshu	123	1	21	2	67	2	1	2	2	3	3	0.585	1
gankunyi	27	2	20	2	68	3	4	2	2	2	1	0.462	1		yeyuheng	55	1	22	2	68	4	2	1	1	4	2	0.408	1		lizhengshu	123	1	21	2	68	5	4	1	1	5	4	0.526	1
gankunyi	27	2	20	2	69	3	2	2	2	2	3	0.456	1		yeyuheng	55	1	22	2	69	3	2	2	2	4	5	0.524	1		lizhengshu	123	1	21	2	69	2	3	2	2	4	4	0.694	1
gankunyi	27	2	20	2	70	5	3	1	2	5	1	0.362	1		yeyuheng	55	1	22	2	70	3	5	2	2	5	4	0.437	1		lizhengshu	123	1	21	2	70	5	5	1	1	5	5	0.447	1
gankunyi	27	2	20	2	71	1	4	1	1	1	4	0.338	1		yeyuheng	55	1	22	2	71	1	5	1	2	1	3	0.536	1		lizhengshu	123	1	21	2	71	2	5	1	1	2	5	0.499	1
gankunyi	27	2	20	2	72	3	5	1	1	3	5	0.456	1		yeyuheng	55	1	22	2	72	4	2	2	1	3	2	0.815	1		lizhengshu	123	1	21	2	72	3	5	1	2	3	4	0.452	0
gankunyi	27	2	20	2	73	5	4	2	1	4	4	0.508	1		yeyuheng	55	1	22	2	73	4	3	1	1	4	3	0.412	1		lizhengshu	123	1	21	2	73	1	4	2	2	5	5	0.945	1
gankunyi	27	2	20	2	74	4	4	1	2	4	3	0.412	1		yeyuheng	55	1	22	2	74	3	1	1	2	3	5	0.809	1		lizhengshu	123	1	21	2	74	4	3	2	1	2	3	0.697	1
gankunyi	27	2	20	2	75	1	2	2	1	5	2	0.481	1		yeyuheng	55	1	22	2	75	1	2	2	2	4	4	0.437	1		lizhengshu	123	1	21	2	75	4	3	1	1	4	3	0.411	1
gankunyi	27	2	20	2	76	3	3	2	2	1	5	0.508	1		yeyuheng	55	1	22	2	76	1	1	2	1	3	1	1.024	1		lizhengshu	123	1	21	2	76	2	1	1	1	2	1	0.455	1
gankunyi	27	2	20	2	77	1	1	1	1	1	1	0.339	1		yeyuheng	55	1	22	2	77	5	1	2	2	1	4	0.669	1		lizhengshu	123	1	21	2	77	4	3	1	2	4	4	0.497	1
gankunyi	27	2	20	2	78	5	1	2	2	2	4	0.523	1		yeyuheng	55	1	22	2	78	3	1	1	1	3	1	0.582	1		lizhengshu	123	1	21	2	78	4	4	2	1	1	4	0.475	1
gankunyi	27	2	20	2	79	5	1	2	1	2	1	0.507	1		yeyuheng	55	1	22	2	79	5	4	2	2	2	3	0.581	1		lizhengshu	123	1	21	2	79	4	4	2	1	2	4	0.525	1
gankunyi	27	2	20	2	80	2	5	1	2	2	3	0.452	1		yeyuheng	55	1	22	2	80	3	2	2	2	4	3	0.674	1		lizhengshu	123	1	21	2	80	3	5	1	1	3	5	0.517	1
gankunyi	27	2	20	3	81	3	3	1	2	3	1	0.439	1		yeyuheng	55	1	22	3	81	2	1	2	1	5	1	0.604	1		lizhengshu	123	1	21	3	81	4	5	2	2	2	1	0.43	1
gankunyi	27	2	20	3	82	5	5	1	1	5	5	0.354	1		yeyuheng	55	1	22	3	82	5	4	1	1	5	4	0.305	1		lizhengshu	123	1	21	3	82	4	3	1	2	4	5	0.514	1
gankunyi	27	2	20	3	83	1	3	2	2	2	4	0.513	1		yeyuheng	55	1	22	3	83	1	3	2	2	3	1	0.522	1		lizhengshu	123	1	21	3	83	1	1	1	1	1	1	0.371	1
gankunyi	27	2	20	3	84	3	5	1	2	3	1	0.457	1		yeyuheng	55	1	22	3	84	5	3	2	2	1	1	0.379	1		lizhengshu	123	1	21	3	84	2	2	2	2	1	1	0.521	1
gankunyi	27	2	20	3	85	2	2	2	2	1	4	0.484	1		yeyuheng	55	1	22	3	85	3	3	1	1	3	3	0.576	1		lizhengshu	123	1	21	3	85	2	5	2	2	4	3	0.545	1
gankunyi	27	2	20	3	86	1	2	2	1	4	2	0.453	1		yeyuheng	55	1	22	3	86	4	4	2	1	5	4	0.398	1		lizhengshu	123	1	21	3	86	3	1	1	2	3	4	0.472	1
gankunyi	27	2	20	3	87	4	4	1	2	4	3	0.416	1		yeyuheng	55	1	22	3	87	1	3	1	2	1	1	0.731	1		lizhengshu	123	1	21	3	87	3	1	2	1	2	1	0.506	1
gankunyi	27	2	20	3	88	4	5	1	1	4	5	0.356	1		yeyuheng	55	1	22	3	88	2	5	1	2	2	1	0.915	1		lizhengshu	123	1	21	3	88	2	5	1	2	2	4	0.411	1
gankunyi	27	2	20	3	89	1	1	2	1	3	1	0.418	1		yeyuheng	55	1	22	3	89	5	3	1	1	5	3	0.628	1		lizhengshu	123	1	21	3	89	3	3	2	2	5	1	0.472	1
gankunyi	27	2	20	3	90	3	3	1	1	3	3	0.399	1		yeyuheng	55	1	22	3	90	3	5	2	1	4	5	0.728	1		lizhengshu	123	1	21	3	90	4	4	1	1	4	4	0.426	1
gankunyi	27	2	20	3	91	2	3	2	2	1	5	0.411	1		yeyuheng	55	1	22	3	91	2	3	2	1	1	3	0.881	1		lizhengshu	123	1	21	3	91	5	5	2	2	4	1	0.518	1
gankunyi	27	2	20	3	92	1	4	1	1	1	4	0.584	1		yeyuheng	55	1	22	3	92	2	5	2	2	1	1	0.53	1		lizhengshu	123	1	21	3	92	3	2	2	1	4	2	0.453	1
gankunyi	27	2	20	3	93	3	2	2	1	5	2	0.477	1		yeyuheng	55	1	22	3	93	3	2	1	2	3	4	0.482	1		lizhengshu	123	1	21	3	93	2	4	1	2	2	5	0.553	1
gankunyi	27	2	20	3	94	2	5	2	2	5	4	0.44	1		yeyuheng	55	1	22	3	94	4	1	2	1	3	1	0.868	1		lizhengshu	123	1	21	3	94	3	4	1	2	3	5	0.455	1
gankunyi	27	2	20	3	95	4	3	2	2	2	4	0.498	1		yeyuheng	55	1	22	3	95	5	4	1	2	5	5	1.054	0		lizhengshu	123	1	21	3	95	3	5	2	1	1	5	0.49	1
gankunyi	27	2	20	3	96	4	2	1	2	4	1	0.516	1		yeyuheng	55	1	22	3	96	4	5	1	2	4	1	1.316	1		lizhengshu	123	1	21	3	96	3	3	2	1	1	3	0.468	1
gankunyi	27	2	20	3	97	2	5	1	1	2	5	0.428	1		yeyuheng	55	1	22	3	97	2	1	2	1	4	1	0.459	1		lizhengshu	123	1	21	3	97	1	2	2	2	4	5	0.453	1
gankunyi	27	2	20	3	98	5	3	2	2	3	4	0.416	1		yeyuheng	55	1	22	3	98	5	5	2	1	4	5	0.438	1		lizhengshu	123	1	21	3	98	2	1	1	1	2	1	0.456	1
gankunyi	27	2	20	3	99	4	1	1	2	4	5	0.341	1		yeyuheng	55	1	22	3	99	3	2	2	1	2	2	0.401	1		lizhengshu	123	1	21	3	99	5	3	1	1	5	3	0.539	1
gankunyi	27	2	20	3	100	1	1	1	2	1	4	0.443	1		yeyuheng	55	1	22	3	100	1	1	1	2	1	5	0.926	1		lizhengshu	123	1	21	3	100	4	3	1	2	4	4	0.443	1
gankunyi	27	2	20	3	101	2	3	1	1	2	3	0.439	1		yeyuheng	55	1	22	3	101	3	1	2	2	1	5	0.678	1		lizhengshu	123	1	21	3	101	5	2	2	1	3	2	0.486	1
gankunyi	27	2	20	3	102	4	5	2	2	2	4	0.451	1		yeyuheng	55	1	22	3	102	3	1	1	2	3	4	0.8	1		lizhengshu	123	1	21	3	102	3	3	2	1	4	3	0.503	1
gankunyi	27	2	20	3	103	1	3	2	1	2	3	0.357	1		yeyuheng	55	1	22	3	103	2	2	1	1	2	2	0.501	1		lizhengshu	123	1	21	3	103	1	5	1	1	1	5	0.424	1
gankunyi	27	2	20	3	104	1	4	2	1	4	4	0.564	1		yeyuheng	55	1	22	3	104	3	2	1	1	3	2	0.366	1		lizhengshu	123	1	21	3	104	2	5	1	2	2	3	0.404	1
gankunyi	27	2	20	3	105	5	4	1	2	5	5	0.402	1		yeyuheng	55	1	22	3	105	2	5	2	2	3	4	0.516	1		lizhengshu	123	1	21	3	105	1	3	1	1	1	3	0.409	1
gankunyi	27	2	20	3	106	4	4	1	1	4	4	0.415	1		yeyuheng	55	1	22	3	106	2	1	2	2	5	4	0.443	1		lizhengshu	123	1	21	3	106	4	5	2	1	5	5	0.549	1
gankunyi	27	2	20	3	107	5	3	2	1	2	3	0.492	1		yeyuheng	55	1	22	3	107	2	2	1	1	2	2	0.63	1		lizhengshu	123	1	21	3	107	1	2	2	1	3	2	0.396	1
gankunyi	27	2	20	3	108	1	2	1	1	1	2	0.454	1		yeyuheng	55	1	22	3	108	4	4	2	2	5	5	0.563	1		lizhengshu	123	1	21	3	108	4	1	1	2	4	4	0.457	1
gankunyi	27	2	20	3	109	3	2	2	2	1	5	0.44	1		yeyuheng	55	1	22	3	109	1	1	1	1	1	1	0.442	1		lizhengshu	123	1	21	3	109	5	3	1	2	5	1	0.452	1
gankunyi	27	2	20	3	110	2	3	2	1	4	3	0.412	1		yeyuheng	55	1	22	3	110	5	2	2	2	4	4	0.636	1		lizhengshu	123	1	21	3	110	3	1	2	1	2	1	0.518	1
gankunyi	27	2	20	3	111	4	3	2	1	1	3	0.52	1		yeyuheng	55	1	22	3	111	3	1	1	2	3	5	0.544	1		lizhengshu	123	1	21	3	111	1	5	1	1	1	5	0.447	1
gankunyi	27	2	20	3	112	1	4	1	2	1	5	0.8	0		yeyuheng	55	1	22	3	112	2	3	2	2	5	5	0.423	1		lizhengshu	123	1	21	3	112	5	2	2	2	3	3	0.601	1
gankunyi	27	2	20	3	113	3	4	2	1	2	4	0.6	1		yeyuheng	55	1	22	3	113	5	1	1	1	5	1	0.636	1		lizhengshu	123	1	21	3	113	2	3	1	1	2	3	0.391	1
gankunyi	27	2	20	3	114	3	1	2	2	2	5	0.436	1		yeyuheng	55	1	22	3	114	1	1	2	2	4	4	0.686	1		lizhengshu	123	1	21	3	114	5	1	2	2	2	4	0.556	1
gankunyi	27	2	20	3	115	1	1	1	1	1	1	0.399	1		yeyuheng	55	1	22	3	115	3	3	1	2	3	1	0.528	0		lizhengshu	123	1	21	3	115	5	1	2	1	3	1	0.587	1
gankunyi	27	2	20	3	116	3	5	1	1	3	5	0.332	1		yeyuheng	55	1	22	3	116	4	3	1	1	4	3	0.651	1		lizhengshu	123	1	21	3	116	5	4	1	1	5	4	0.44	1
gankunyi	27	2	20	3	117	5	1	1	2	5	5	0.363	1		yeyuheng	55	1	22	3	117	5	4	1	2	5	5	0.517	1		lizhengshu	123	1	21	3	117	2	3	1	2	2	4	0.451	1
gankunyi	27	2	20	3	118	2	1	2	2	3	5	0.467	1		yeyuheng	55	1	22	3	118	5	4	2	1	1	4	0.846	1		lizhengshu	123	1	21	3	118	3	2	2	2	1	1	0.47	1
gankunyi	27	2	20	3	119	3	2	1	2	3	1	0.716	1		yeyuheng	55	1	22	3	119	4	4	2	1	2	4	0.689	1		lizhengshu	123	1	21	3	119	4	5	2	2	2	1	0.544	1
gankunyi	27	2	20	3	120	3	3	2	1	4	3	0.636	1		yeyuheng	55	1	22	3	120	5	4	1	1	5	4	0.363	1		lizhengshu	123	1	21	3	120	4	2	1	1	4	2	0.535	1
sunyiran	28	1	19	1	1	2	5	1	2	2	3	0.506	1		luohuimin	56	2	20	1	1	4	3	1	2	4	4	0.497	1		tangminhui	124	2	20	1	1	3	2	1	2	3	4	0.541	1
sunyiran	28	1	19	1	2	2	1	2	1	1	1	0.346	1		luohuimin	56	2	20	1	2	2	5	1	2	2	1	0.322	1		tangminhui	124	2	20	1	2	2	2	1	2	2	1	0.524	1
sunyiran	28	1	19	1	3	3	4	1	2	3	5	0.346	1		luohuimin	56	2	20	1	3	1	1	2	1	3	1	0.346	1		tangminhui	124	2	20	1	3	3	5	1	1	3	5	0.421	1
sunyiran	28	1	19	1	4	5	2	1	1	5	2	0.45	1		luohuimin	56	2	20	1	4	3	4	1	2	3	1	0.289	1		tangminhui	124	2	20	1	4	2	3	2	1	3	3	0.376	1
sunyiran	28	1	19	1	5	2	1	2	2	1	4	0.372	1		luohuimin	56	2	20	1	5	5	4	1	1	5	4	0.339	1		tangminhui	124	2	20	1	5	3	5	1	2	3	3	0.398	1
sunyiran	28	1	19	1	6	3	4	1	2	3	5	0.698	1		luohuimin	56	2	20	1	6	4	1	2	2	3	3	0.403	1		tangminhui	124	2	20	1	6	5	5	2	2	1	3	0.372	1
sunyiran	28	1	19	1	7	2	3	2	1	3	3	0.436	1		luohuimin	56	2	20	1	7	1	1	1	1	1	1	0.32	1		tangminhui	124	2	20	1	7	4	3	1	2	4	5	0.346	1
sunyiran	28	1	19	1	8	5	3	1	2	5	5	0.616	1		luohuimin	56	2	20	1	8	2	2	2	2	3	5	0.527	1		tangminhui	124	2	20	1	8	2	2	1	1	2	2	0.425	1
sunyiran	28	1	19	1	9	3	2	1	1	3	2	0.5	1		luohuimin	56	2	20	1	9	5	1	1	2	5	3	0.287	1		tangminhui	124	2	20	1	9	1	4	1	1	1	4	0.381	1
sunyiran	28	1	19	1	10	1	3	2	1	5	3	0.548	1		luohuimin	56	2	20	1	10	5	2	1	1	5	2	0.345	1		tangminhui	124	2	20	1	10	3	2	2	2	1	3	0.459	1
sunyiran	28	1	19	1	11	2	1	2	2	1	3	0.403	1		luohuimin	56	2	20	1	11	1	3	1	2	1	1	0.328	1		tangminhui	124	2	20	1	11	1	2	2	2	4	3	0.454	1
sunyiran	28	1	19	1	12	1	3	1	1	1	3	0.424	1		luohuimin	56	2	20	1	12	2	3	2	2	4	5	0.552	1		tangminhui	124	2	20	1	12	4	1	2	1	2	1	0.393	1
sunyiran	28	1	19	1	13	4	2	1	2	4	5	0.684	1		luohuimin	56	2	20	1	13	2	4	2	1	1	4	0.431	1		tangminhui	124	2	20	1	13	4	4	1	2	4	5	0.582	1
sunyiran	28	1	19	1	14	3	1	1	1	3	1	0.477	1		luohuimin	56	2	20	1	14	5	5	2	2	2	1	0.555	1		tangminhui	124	2	20	1	14	5	4	1	1	5	4	0.492	1
sunyiran	28	1	19	1	15	5	1	2	1	1	1	0.4	1		luohuimin	56	2	20	1	15	2	4	1	1	2	4	0.401	1		tangminhui	124	2	20	1	15	3	2	2	1	5	2	0.421	1
sunyiran	28	1	19	1	16	4	4	2	2	5	5	0.468	1		luohuimin	56	2	20	1	16	3	1	1	1	3	1	0.366	1		tangminhui	124	2	20	1	16	5	2	1	2	5	1	0.585	1
sunyiran	28	1	19	1	17	2	4	2	1	5	4	0.518	1		luohuimin	56	2	20	1	17	4	5	2	1	1	5	0.437	1		tangminhui	124	2	20	1	17	4	3	2	1	5	3	0.567	1
sunyiran	28	1	19	1	18	4	5	1	1	4	5	0.358	0		luohuimin	56	2	20	1	18	3	5	1	2	3	1	0.591	1		tangminhui	124	2	20	1	18	1	5	2	1	2	5	0.477	1
sunyiran	28	1	19	1	19	2	2	2	2	5	5	0.663	1		luohuimin	56	2	20	1	19	2	2	2	2	4	4	0.597	1		tangminhui	124	2	20	1	19	5	3	1	2	5	4	0.535	1
sunyiran	28	1	19	1	20	1	4	1	1	1	4	0.618	1		luohuimin	56	2	20	1	20	2	4	1	2	2	1	0.37	1		tangminhui	124	2	20	1	20	5	2	1	1	5	2	0.558	1
sunyiran	28	1	19	1	21	3	4	2	2	1	5	0.494	1		luohuimin	56	2	20	1	21	4	5	2	1	1	5	0.601	1		tangminhui	124	2	20	1	21	5	1	2	2	1	4	0.493	1
sunyiran	28	1	19	1	22	2	3	1	2	2	1	0.495	1		luohuimin	56	2	20	1	22	1	2	2	1	5	2	0.548	1		tangminhui	124	2	20	1	22	3	3	1	1	3	3	0.526	1
sunyiran	28	1	19	1	23	3	3	1	1	3	3	0.561	1		luohuimin	56	2	20	1	23	4	2	1	1	4	2	0.564	1		tangminhui	124	2	20	1	23	5	4	1	1	5	4	0.526	1
sunyiran	28	1	19	1	24	4	4	1	2	4	3	0.399	1		luohuimin	56	2	20	1	24	5	1	2	2	3	5	0.467	1		tangminhui	124	2	20	1	24	2	5	2	1	4	5	0.439	1
sunyiran	28	1	19	1	25	1	5	2	2	5	3	0.485	1		luohuimin	56	2	20	1	25	2	1	2	1	4	1	0.405	1		tangminhui	124	2	20	1	25	3	5	2	2	1	1	0.57	1
sunyiran	28	1	19	1	26	4	2	1	2	4	1	0.526	1		luohuimin	56	2	20	1	26	5	1	1	1	5	1	0.346	1		tangminhui	124	2	20	1	26	1	1	1	2	1	4	0.344	1
sunyiran	28	1	19	1	27	3	1	2	1	5	1	0.533	1		luohuimin	56	2	20	1	27	1	3	2	2	5	4	0.409	1		tangminhui	124	2	20	1	27	2	2	2	1	5	2	0.495	1
sunyiran	28	1	19	1	28	2	1	2	1	5	1	1.245	0		luohuimin	56	2	20	1	28	4	3	1	1	4	3	0.437	1		tangminhui	124	2	20	1	28	3	2	2	1	1	2	0.577	1
sunyiran	28	1	19	1	29	4	5	1	2	4	1	0.571	1		luohuimin	56	2	20	1	29	3	3	2	2	1	5	0.53	1		tangminhui	124	2	20	1	29	4	3	1	1	4	3	0.511	1
sunyiran	28	1	19	1	30	1	1	2	2	5	3	0.585	1		luohuimin	56	2	20	1	30	5	3	1	2	5	1	0.585	1		tangminhui	124	2	20	1	30	3	5	2	2	5	4	0.663	1
sunyiran	28	1	19	1	31	2	1	2	2	3	3	0.478	1		luohuimin	56	2	20	1	31	3	2	1	1	3	2	0.327	1		tangminhui	124	2	20	1	31	3	2	1	1	3	2	0.498	1
sunyiran	28	1	19	1	32	5	2	2	1	4	2	0.616	1		luohuimin	56	2	20	1	32	1	2	2	1	4	2	0.942	0		tangminhui	124	2	20	1	32	1	5	1	2	1	3	0.612	1
sunyiran	28	1	19	1	33	5	4	1	1	5	4	0.621	1		luohuimin	56	2	20	1	33	1	4	1	1	1	4	0.376	1		tangminhui	124	2	20	1	33	3	2	2	2	2	1	0.52	1
sunyiran	28	1	19	1	34	2	3	2	2	3	4	0.745	1		luohuimin	56	2	20	1	34	5	4	2	2	3	3	0.462	1		tangminhui	124	2	20	1	34	5	4	1	1	5	4	0.536	1
sunyiran	28	1	19	1	35	3	1	2	1	1	1	0.68	1		luohuimin	56	2	20	1	35	4	1	2	2	2	3	0.449	1		tangminhui	124	2	20	1	35	5	1	2	1	1	1	0.464	1
sunyiran	28	1	19	1	36	4	5	2	2	1	1	0.49	1		luohuimin	56	2	20	1	36	5	3	1	2	5	1	0.892	0		tangminhui	124	2	20	1	36	2	4	2	2	4	5	0.394	1
sunyiran	28	1	19	1	37	5	4	1	1	5	4	0.571	1		luohuimin	56	2	20	1	37	3	1	2	1	5	1	0.512	1		tangminhui	124	2	20	1	37	3	5	1	2	3	4	0.407	1
sunyiran	28	1	19	1	38	5	3	2	1	2	3	0.65	1		luohuimin	56	2	20	1	38	4	2	2	1	2	2	0.496	0		tangminhui	124	2	20	1	38	4	1	2	2	5	3	0.436	1
sunyiran	28	1	19	1	39	5	5	1	2	5	1	0.62	1		luohuimin	56	2	20	1	39	1	3	2	1	4	3	0.492	0		tangminhui	124	2	20	1	39	1	2	2	1	4	2	0.511	1
sunyiran	28	1	19	1	40	3	1	1	1	3	1	0.584	1		luohuimin	56	2	20	1	40	3	2	1	2	3	1	0.689	1		tangminhui	124	2	20	1	40	3	4	2	2	5	5	0.544	1
sunyiran	28	1	19	2	41	1	4	2	1	5	4	0.429	1		luohuimin	56	2	20	2	41	2	5	1	1	2	5	0.365	1		tangminhui	124	2	20	2	41	1	1	1	2	1	3	0.524	1
sunyiran	28	1	19	2	42	1	4	1	2	1	3	0.545	1		luohuimin	56	2	20	2	42	3	1	2	2	1	3	0.436	1		tangminhui	124	2	20	2	42	2	4	2	1	4	4	0.5	1
sunyiran	28	1	19	2	43	1	5	2	1	2	5	0.456	1		luohuimin	56	2	20	2	43	4	3	2	2	2	5	0.439	1		tangminhui	124	2	20	2	43	3	1	1	1	3	1	0.429	1
sunyiran	28	1	19	2	44	4	1	2	1	3	1	0.595	0		luohuimin	56	2	20	2	44	4	4	2	1	3	4	0.418	1		tangminhui	124	2	20	2	44	4	1	2	2	3	3	0.425	1
sunyiran	28	1	19	2	45	4	1	2	2	3	3	0.683	1		luohuimin	56	2	20	2	45	3	2	1	1	3	2	0.582	1		tangminhui	124	2	20	2	45	5	1	2	1	3	1	0.509	1
sunyiran	28	1	19	2	46	3	4	1	2	3	3	0.796	1		luohuimin	56	2	20	2	46	2	5	1	2	2	1	0.516	1		tangminhui	124	2	20	2	46	4	2	1	1	4	2	0.478	1
sunyiran	28	1	19	2	47	2	3	1	1	2	3	0.778	1		luohuimin	56	2	20	2	47	1	5	2	2	2	3	0.468	1		tangminhui	124	2	20	2	47	1	4	1	2	1	5	0.32	1
sunyiran	28	1	19	2	48	3	1	2	2	4	4	0.591	1		luohuimin	56	2	20	2	48	3	1	1	1	3	1	0.342	1		tangminhui	124	2	20	2	48	1	2	1	1	1	2	0.44	1
sunyiran	28	1	19	2	49	5	3	1	1	5	3	0.445	1		luohuimin	56	2	20	2	49	5	4	2	2	4	5	0.462	1		tangminhui	124	2	20	2	49	2	2	2	2	5	5	0.547	1
sunyiran	28	1	19	2	50	4	1	1	1	4	1	0.433	1		luohuimin	56	2	20	2	50	4	4	1	2	4	5	0.352	1		tangminhui	124	2	20	2	50	5	4	1	1	5	4	0.427	1
sunyiran	28	1	19	2	51	1	4	2	2	5	1	0.484	1		luohuimin	56	2	20	2	51	5	3	1	1	5	3	0.399	1		tangminhui	124	2	20	2	51	5	5	2	2	2	4	0.471	1
sunyiran	28	1	19	2	52	5	3	2	2	4	4	0.461	1		luohuimin	56	2	20	2	52	5	2	1	2	5	1	0.34	0		tangminhui	124	2	20	2	52	1	2	2	2	2	5	0.593	1
sunyiran	28	1	19	2	53	4	3	1	2	4	4	0.576	1		luohuimin	56	2	20	2	53	3	5	2	2	5	4	0.614	1		tangminhui	124	2	20	2	53	1	5	1	1	1	5	0.463	1
sunyiran	28	1	19	2	54	5	3	2	1	1	3	0.894	1		luohuimin	56	2	20	2	54	5	5	1	2	5	4	0.386	1		tangminhui	124	2	20	2	54	2	2	2	2	4	4	0.416	1
sunyiran	28	1	19	2	55	5	2	1	1	5	2	0.487	1		luohuimin	56	2	20	2	55	1	3	1	1	1	3	0.385	1		tangminhui	124	2	20	2	55	1	3	1	2	1	1	0.525	1
sunyiran	28	1	19	2	56	1	3	1	2	1	4	0.609	1		luohuimin	56	2	20	2	56	4	1	2	2	3	5	0.486	1		tangminhui	124	2	20	2	56	4	1	2	1	2	1	0.413	1
sunyiran	28	1	19	2	57	2	4	2	2	1	3	0.693	1		luohuimin	56	2	20	2	57	5	1	2	2	1	4	0.711	1		tangminhui	124	2	20	2	57	3	4	1	2	3	1	0.418	1
sunyiran	28	1	19	2	58	4	4	1	1	4	4	0.543	1		luohuimin	56	2	20	2	58	5	2	1	1	5	2	0.416	1		tangminhui	124	2	20	2	58	2	2	2	1	1	2	0.614	0
sunyiran	28	1	19	2	59	3	4	2	2	5	1	0.502	1		luohuimin	56	2	20	2	59	4	4	2	1	5	4	0.451	1		tangminhui	124	2	20	2	59	3	3	2	2	1	5	0.709	1
sunyiran	28	1	19	2	60	3	3	1	2	3	1	0.527	1		luohuimin	56	2	20	2	60	2	2	2	1	1	2	0.47	1		tangminhui	124	2	20	2	60	5	4	1	1	5	4	0.541	1
sunyiran	28	1	19	2	61	5	2	1	1	5	2	0.567	1		luohuimin	56	2	20	2	61	2	4	1	2	2	5	0.432	1		tangminhui	124	2	20	2	61	4	3	2	2	2	5	0.694	1
sunyiran	28	1	19	2	62	1	1	2	2	3	4	0.588	1		luohuimin	56	2	20	2	62	4	1	2	1	3	1	0.42	1		tangminhui	124	2	20	2	62	4	3	1	1	4	3	0.591	1
sunyiran	28	1	19	2	63	1	5	2	1	4	5	0.426	1		luohuimin	56	2	20	2	63	5	5	2	2	4	3	0.496	1		tangminhui	124	2	20	2	63	5	3	2	1	3	3	0.659	1
sunyiran	28	1	19	2	64	4	5	1	1	4	5	0.502	1		luohuimin	56	2	20	2	64	4	5	2	1	1	5	0.569	1		tangminhui	124	2	20	2	64	1	3	1	1	1	3	0.366	1
sunyiran	28	1	19	2	65	4	3	2	2	5	4	0.495	1		luohuimin	56	2	20	2	65	4	5	1	2	4	4	0.511	1		tangminhui	124	2	20	2	65	1	3	1	2	1	5	0.436	1
sunyiran	28	1	19	2	66	4	5	1	2	4	3	0.521	1		luohuimin	56	2	20	2	66	4	3	2	1	2	3	0.4	1		tangminhui	124	2	20	2	66	1	4	2	1	4	4	0.456	1
sunyiran	28	1	19	2	67	5	2	2	1	3	2	0.689	1		luohuimin	56	2	20	2	67	2	1	2	2	1	3	0.445	1		tangminhui	124	2	20	2	67	3	5	2	2	1	4	0.523	1
sunyiran	28	1	19	2	68	5	3	2	2	3	5	0.658	1		luohuimin	56	2	20	2	68	1	4	2	1	5	4	0.512	1		tangminhui	124	2	20	2	68	2	1	1	1	2	1	0.57	1
sunyiran	28	1	19	2	69	5	4	1	1	5	4	0.436	1		luohuimin	56	2	20	2	69	1	3	1	2	1	1	0.329	1		tangminhui	124	2	20	2	69	2	1	2	2	4	3	0.521	1
sunyiran	28	1	19	2	70	5	5	1	2	5	4	0.463	1		luohuimin	56	2	20	2	70	5	5	2	1	2	5	0.642	1		tangminhui	124	2	20	2	70	3	1	1	2	3	4	0.601	1
sunyiran	28	1	19	2	71	4	1	2	1	3	1	0.619	1		luohuimin	56	2	20	2	71	2	3	1	2	2	5	0.684	0		tangminhui	124	2	20	2	71	5	1	1	2	5	3	0.381	1
sunyiran	28	1	19	2	72	2	5	2	1	5	5	0.599	1		luohuimin	56	2	20	2	72	3	4	1	2	3	5	0.36	1		tangminhui	124	2	20	2	72	2	4	2	1	3	4	0.476	1
sunyiran	28	1	19	2	73	3	5	2	1	1	5	0.564	1		luohuimin	56	2	20	2	73	2	3	2	1	5	3	0.503	1		tangminhui	124	2	20	2	73	2	2	2	1	4	2	0.526	1
sunyiran	28	1	19	2	74	4	2	1	2	4	1	0.458	1		luohuimin	56	2	20	2	74	1	5	1	1	1	5	0.416	1		tangminhui	124	2	20	2	74	4	5	1	2	4	3	0.454	1
sunyiran	28	1	19	2	75	5	5	2	2	3	4	0.525	1		luohuimin	56	2	20	2	75	1	4	1	1	1	4	0.403	1		tangminhui	124	2	20	2	75	4	2	2	1	2	2	0.464	1
sunyiran	28	1	19	2	76	1	5	1	1	1	5	0.533	1		luohuimin	56	2	20	2	76	3	4	2	2	4	3	0.489	1		tangminhui	124	2	20	2	76	3	5	1	1	3	5	0.627	1
sunyiran	28	1	19	2	77	1	1	1	2	1	4	0.509	1		luohuimin	56	2	20	2	77	1	5	1	2	1	1	0.817	0		tangminhui	124	2	20	2	77	5	5	2	2	4	4	0.479	1
sunyiran	28	1	19	2	78	1	2	1	1	1	2	0.518	1		luohuimin	56	2	20	2	78	2	2	2	1	5	2	0.544	1		tangminhui	124	2	20	2	78	4	3	2	1	5	3	0.473	1
sunyiran	28	1	19	2	79	5	3	2	1	4	3	0.653	1		luohuimin	56	2	20	2	79	4	3	1	1	4	3	0.383	1		tangminhui	124	2	20	2	79	5	2	1	2	5	1	0.563	1
sunyiran	28	1	19	2	80	5	4	1	2	5	5	0.384	1		luohuimin	56	2	20	2	80	4	5	1	1	4	5	0.837	1		tangminhui	124	2	20	2	80	1	1	1	2	1	3	0.522	1
sunyiran	28	1	19	3	81	1	2	2	1	2	2	0.676	1		luohuimin	56	2	20	3	81	5	4	1	2	5	1	0.43	1		tangminhui	124	2	20	3	81	4	3	2	2	2	5	0.593	1
sunyiran	28	1	19	3	82	4	5	1	1	4	5	0.502	1		luohuimin	56	2	20	3	82	1	4	2	1	3	4	0.531	1		tangminhui	124	2	20	3	82	2	4	1	1	2	4	0.27	1
sunyiran	28	1	19	3	83	3	2	1	2	3	1	0.654	1		luohuimin	56	2	20	3	83	3	1	2	1	1	1	0.395	0		tangminhui	124	2	20	3	83	1	1	1	1	1	1	0.384	1
sunyiran	28	1	19	3	84	3	4	2	1	2	4	0.577	1		luohuimin	56	2	20	3	84	3	4	1	2	3	3	0.394	1		tangminhui	124	2	20	3	84	1	4	1	2	1	1	0.374	1
sunyiran	28	1	19	3	85	3	3	1	2	3	4	0.687	1		luohuimin	56	2	20	3	85	4	1	2	1	1	1	0.704	0		tangminhui	124	2	20	3	85	4	4	2	2	3	1	0.515	1
sunyiran	28	1	19	3	86	3	3	1	2	3	1	0.544	1		luohuimin	56	2	20	3	86	3	2	1	2	3	4	0.659	0		tangminhui	124	2	20	3	86	2	4	2	2	5	3	0.516	1
sunyiran	28	1	19	3	87	2	4	2	1	1	4	0.391	1		luohuimin	56	2	20	3	87	1	2	2	2	3	1	0.841	1		tangminhui	124	2	20	3	87	2	5	1	1	2	5	0.396	1
sunyiran	28	1	19	3	88	1	1	2	2	4	5	0.444	1		luohuimin	56	2	20	3	88	1	2	1	1	1	2	0.501	1		tangminhui	124	2	20	3	88	2	5	2	1	5	5	0.442	1
sunyiran	28	1	19	3	89	3	1	1	2	3	4	0.36	1		luohuimin	56	2	20	3	89	5	3	1	1	5	3	0.837	1		tangminhui	124	2	20	3	89	2	5	1	1	2	5	0.365	1
sunyiran	28	1	19	3	90	3	1	2	1	5	1	0.423	1		luohuimin	56	2	20	3	90	2	3	2	2	3	5	0.872	1		tangminhui	124	2	20	3	90	1	5	1	2	1	1	0.347	1
sunyiran	28	1	19	3	91	3	4	1	1	3	4	0.371	1		luohuimin	56	2	20	3	91	1	1	1	1	1	1	0.354	1		tangminhui	124	2	20	3	91	1	2	1	2	1	3	0.506	1
sunyiran	28	1	19	3	92	1	1	2	2	2	3	0.521	1		luohuimin	56	2	20	3	92	3	3	1	2	3	1	0.504	1		tangminhui	124	2	20	3	92	3	4	2	2	1	1	0.683	1
sunyiran	28	1	19	3	93	2	1	1	1	2	1	0.721	1		luohuimin	56	2	20	3	93	1	3	1	1	1	3	0.353	1		tangminhui	124	2	20	3	93	1	1	1	1	1	1	0.421	1
sunyiran	28	1	19	3	94	5	4	2	2	1	1	0.457	1		luohuimin	56	2	20	3	94	2	1	2	2	1	5	0.464	1		tangminhui	124	2	20	3	94	1	1	2	2	3	4	0.505	1
sunyiran	28	1	19	3	95	1	5	2	1	4	5	0.644	1		luohuimin	56	2	20	3	95	3	4	2	1	4	4	0.659	1		tangminhui	124	2	20	3	95	3	4	1	1	3	4	0.561	1
sunyiran	28	1	19	3	96	4	4	1	2	4	1	0.335	1		luohuimin	56	2	20	3	96	5	2	1	2	5	4	0.726	1		tangminhui	124	2	20	3	96	5	5	2	1	2	5	0.552	1
sunyiran	28	1	19	3	97	1	3	2	2	3	1	0.446	1		luohuimin	56	2	20	3	97	4	5	2	2	3	4	0.974	1		tangminhui	124	2	20	3	97	1	5	1	2	1	4	0.462	1
sunyiran	28	1	19	3	98	4	2	2	1	3	2	0.393	1		luohuimin	56	2	20	3	98	3	4	1	2	3	1	0.508	1		tangminhui	124	2	20	3	98	1	1	2	1	2	1	0.825	1
sunyiran	28	1	19	3	99	3	1	1	1	3	1	0.576	1		luohuimin	56	2	20	3	99	1	3	1	1	1	3	0.389	1		tangminhui	124	2	20	3	99	4	5	2	2	1	1	0.461	1
sunyiran	28	1	19	3	100	1	2	2	2	3	5	0.565	1		luohuimin	56	2	20	3	100	4	2	1	2	4	3	0.746	0		tangminhui	124	2	20	3	100	4	2	2	2	5	5	0.472	1
sunyiran	28	1	19	3	101	5	1	1	2	5	4	0.732	1		luohuimin	56	2	20	3	101	3	5	2	1	4	5	1.379	1		tangminhui	124	2	20	3	101	4	2	1	1	4	2	0.458	1
sunyiran	28	1	19	3	102	2	1	2	1	1	1	0.467	1		luohuimin	56	2	20	3	102	1	1	1	2	1	4	1.218	1		tangminhui	124	2	20	3	102	4	2	2	1	5	2	0.541	1
sunyiran	28	1	19	3	103	3	2	1	2	3	5	0.621	1		luohuimin	56	2	20	3	103	2	4	2	1	3	4	0.558	1		tangminhui	124	2	20	3	103	3	4	2	1	2	4	0.581	1
sunyiran	28	1	19	3	104	3	2	2	2	2	1	0.553	1		luohuimin	56	2	20	3	104	5	5	2	1	2	5	0.636	1		tangminhui	124	2	20	3	104	1	2	1	2	1	1	0.49	1
sunyiran	28	1	19	3	105	2	2	2	2	1	3	0.496	1		luohuimin	56	2	20	3	105	1	2	1	1	1	2	0.976	1		tangminhui	124	2	20	3	105	3	4	2	1	4	4	0.58	1
sunyiran	28	1	19	3	106	3	1	1	1	3	1	0.745	1		luohuimin	56	2	20	3	106	5	3	1	2	5	4	0.87	1		tangminhui	124	2	20	3	106	4	4	1	2	4	3	0.41	1
sunyiran	28	1	19	3	107	4	4	1	1	4	4	0.489	1		luohuimin	56	2	20	3	107	3	1	1	2	3	3	0.368	1		tangminhui	124	2	20	3	107	2	5	1	2	2	4	0.486	1
sunyiran	28	1	19	3	108	3	4	2	2	4	1	0.658	1		luohuimin	56	2	20	3	108	5	1	2	1	1	1	0.438	1		tangminhui	124	2	20	3	108	5	5	2	2	2	3	0.391	1
sunyiran	28	1	19	3	109	5	5	1	1	5	5	0.493	1		luohuimin	56	2	20	3	109	2	5	2	2	1	1	0.601	1		tangminhui	124	2	20	3	109	5	2	2	1	3	2	0.533	1
sunyiran	28	1	19	3	110	4	3	1	2	4	5	0.406	1		luohuimin	56	2	20	3	110	3	1	1	1	3	1	0.342	1		tangminhui	124	2	20	3	110	5	1	1	2	5	4	0.476	1
sunyiran	28	1	19	3	111	4	4	2	2	1	5	0.443	1		luohuimin	56	2	20	3	111	3	4	1	1	3	4	0.373	1		tangminhui	124	2	20	3	111	1	4	1	1	1	4	0.43	1
sunyiran	28	1	19	3	112	4	2	2	1	5	2	0.478	1		luohuimin	56	2	20	3	112	3	5	2	2	2	1	0.603	1		tangminhui	124	2	20	3	112	1	2	2	1	4	2	0.651	1
sunyiran	28	1	19	3	113	1	1	1	1	1	1	0.416	1		luohuimin	56	2	20	3	113	3	5	2	2	2	1	0.584	1		tangminhui	124	2	20	3	113	4	4	2	2	2	5	0.597	1
sunyiran	28	1	19	3	114	3	1	2	1	2	1	0.612	1		luohuimin	56	2	20	3	114	1	4	2	2	3	3	0.613	1		tangminhui	124	2	20	3	114	5	5	2	1	1	5	0.37	1
sunyiran	28	1	19	3	115	1	2	1	2	1	5	0.56	1		luohuimin	56	2	20	3	115	5	3	1	1	5	3	0.61	1		tangminhui	124	2	20	3	115	1	3	1	1	1	3	0.449	1
sunyiran	28	1	19	3	116	1	2	1	1	1	2	0.535	1		luohuimin	56	2	20	3	116	3	4	2	2	2	3	0.503	1		tangminhui	124	2	20	3	116	3	5	1	1	3	5	0.403	1
sunyiran	28	1	19	3	117	3	3	1	2	3	1	0.439	1		luohuimin	56	2	20	3	117	1	1	2	1	2	1	0.512	1		tangminhui	124	2	20	3	117	5	1	1	2	5	4	0.416	1
sunyiran	28	1	19	3	118	2	5	2	1	5	5	0.53	1		luohuimin	56	2	20	3	118	4	3	2	2	2	1	0.457	1		tangminhui	124	2	20	3	118	5	3	2	2	1	4	0.388	1
sunyiran	28	1	19	3	119	4	1	1	1	4	1	0.451	1		luohuimin	56	2	20	3	119	5	2	1	1	5	2	0.643	1		tangminhui	124	2	20	3	119	4	4	1	2	4	5	0.386	1
sunyiran	28	1	19	3	120	5	2	2	2	1	5	0.597	1		luohuimin	56	2	20	3	120	3	4	2	1	4	4	0.623	1		tangminhui	124	2	20	3	120	4	2	2	1	1	2	0.527	1
xiaoxiaowei	29	2	21	1	1	4	5	2	2	3	3	0.418	0		yanyanting	57	2	18	1	1	2	5	2	1	4	5	0.461	1		chenxiaowen	125	2	19	1	1	2	5	2	2	4	3	0.627	1
xiaoxiaowei	29	2	21	1	2	2	3	1	2	2	5	0.568	1		yanyanting	57	2	18	1	2	1	5	2	2	5	3	0.487	1		chenxiaowen	125	2	19	1	2	2	2	1	1	2	2	0.415	1
xiaoxiaowei	29	2	21	1	3	4	1	1	1	4	1	0.79	0		yanyanting	57	2	18	1	3	2	1	1	1	2	1	0.512	1		chenxiaowen	125	2	19	1	3	4	4	1	2	4	1	0.347	1
xiaoxiaowei	29	2	21	1	4	4	1	2	1	2	1	0.542	0		yanyanting	57	2	18	1	4	1	3	2	2	5	5	0.617	1		chenxiaowen	125	2	19	1	4	2	5	2	1	1	5	0.363	1
xiaoxiaowei	29	2	21	1	5	3	5	1	2	3	4	0.536	1		yanyanting	57	2	18	1	5	1	1	1	1	1	1	0.39	1		chenxiaowen	125	2	19	1	5	1	4	1	2	1	3	0.393	1
xiaoxiaowei	29	2	21	1	6	1	3	2	2	3	5	0.543	1		yanyanting	57	2	18	1	6	2	3	2	2	3	5	0.635	1		chenxiaowen	125	2	19	1	6	5	5	2	1	2	5	0.494	1
xiaoxiaowei	29	2	21	1	7	5	2	1	1	5	2	0.551	1		yanyanting	57	2	18	1	7	2	3	1	1	2	3	0.47	1		chenxiaowen	125	2	19	1	7	4	1	2	1	3	1	0.52	1
xiaoxiaowei	29	2	21	1	8	3	5	2	1	5	5	0.742	1		yanyanting	57	2	18	1	8	4	2	1	1	4	2	0.656	1		chenxiaowen	125	2	19	1	8	2	4	1	2	2	3	0.68	0
xiaoxiaowei	29	2	21	1	9	5	4	1	2	5	1	0.493	0		yanyanting	57	2	18	1	9	4	2	1	2	4	4	0.555	0		chenxiaowen	125	2	19	1	9	1	5	2	2	4	4	0.764	1
xiaoxiaowei	29	2	21	1	10	5	1	1	1	5	1	0.53	1		yanyanting	57	2	18	1	10	2	1	2	2	1	5	0.804	1		chenxiaowen	125	2	19	1	10	2	2	1	1	2	2	0.34	1
xiaoxiaowei	29	2	21	1	11	2	5	2	2	4	1	0.441	1		yanyanting	57	2	18	1	11	2	5	2	2	3	3	0.433	1		chenxiaowen	125	2	19	1	11	2	2	1	1	2	2	0.363	1
xiaoxiaowei	29	2	21	1	12	3	5	2	1	5	5	0.477	1		yanyanting	57	2	18	1	12	3	5	1	1	3	5	0.453	1		chenxiaowen	125	2	19	1	12	5	5	1	2	5	3	0.37	1
xiaoxiaowei	29	2	21	1	13	3	4	1	2	3	1	0.478	1		yanyanting	57	2	18	1	13	2	1	2	1	5	1	0.967	1		chenxiaowen	125	2	19	1	13	5	5	2	1	1	5	0.392	1
xiaoxiaowei	29	2	21	1	14	4	5	2	1	2	5	0.576	1		yanyanting	57	2	18	1	14	1	4	1	2	1	3	1.404	1		chenxiaowen	125	2	19	1	14	5	1	2	2	1	4	0.405	1
xiaoxiaowei	29	2	21	1	15	4	2	1	2	4	1	0.631	0		yanyanting	57	2	18	1	15	1	3	2	1	4	3	0.418	1		chenxiaowen	125	2	19	1	15	4	5	2	1	5	5	0.466	1
xiaoxiaowei	29	2	21	1	16	4	1	1	2	4	4	1.133	1		yanyanting	57	2	18	1	16	5	1	1	2	5	5	0.437	1		chenxiaowen	125	2	19	1	16	4	3	1	1	4	3	0.436	1
xiaoxiaowei	29	2	21	1	17	1	4	1	1	1	4	0.773	1		yanyanting	57	2	18	1	17	3	4	2	1	5	4	0.713	1		chenxiaowen	125	2	19	1	17	1	4	1	1	1	4	0.479	1
xiaoxiaowei	29	2	21	1	18	4	3	2	2	3	4	0.819	1		yanyanting	57	2	18	1	18	5	2	1	1	5	2	0.593	1		chenxiaowen	125	2	19	1	18	3	4	2	2	2	3	0.673	1
xiaoxiaowei	29	2	21	1	19	2	4	2	1	4	4	0.535	1		yanyanting	57	2	18	1	19	2	4	2	2	1	5	0.999	1		chenxiaowen	125	2	19	1	19	5	1	1	1	5	1	0.475	1
xiaoxiaowei	29	2	21	1	20	4	4	1	1	4	4	0.614	1		yanyanting	57	2	18	1	20	5	3	1	2	5	4	1.724	1		chenxiaowen	125	2	19	1	20	5	2	2	1	3	2	0.397	1
xiaoxiaowei	29	2	21	1	21	2	4	2	2	3	5	0.707	1		yanyanting	57	2	18	1	21	3	5	1	2	3	3	0.628	1		chenxiaowen	125	2	19	1	21	3	5	1	2	3	1	0.69	1
xiaoxiaowei	29	2	21	1	22	5	1	2	2	2	3	0.62	1		yanyanting	57	2	18	1	22	3	2	2	1	1	2	0.567	1		chenxiaowen	125	2	19	1	22	2	3	2	2	1	5	0.436	1
xiaoxiaowei	29	2	21	1	23	5	3	1	2	5	4	0.792	0		yanyanting	57	2	18	1	23	2	3	2	1	4	3	1.014	1		chenxiaowen	125	2	19	1	23	5	3	1	2	5	4	0.328	1
xiaoxiaowei	29	2	21	1	24	5	2	1	1	5	2	0.832	1		yanyanting	57	2	18	1	24	3	2	1	1	3	2	0.507	1		chenxiaowen	125	2	19	1	24	1	3	2	1	5	3	0.535	0
xiaoxiaowei	29	2	21	1	25	1	3	2	2	2	1	0.683	0		yanyanting	57	2	18	1	25	2	5	2	2	5	3	0.779	1		chenxiaowen	125	2	19	1	25	3	5	1	2	3	1	0.466	1
xiaoxiaowei	29	2	21	1	26	3	3	1	1	3	3	0.791	1		yanyanting	57	2	18	1	26	3	5	2	2	5	1	0.745	1		chenxiaowen	125	2	19	1	26	2	4	1	2	2	3	0.412	1
xiaoxiaowei	29	2	21	1	27	2	2	2	1	3	2	0.66	1		yanyanting	57	2	18	1	27	2	1	1	2	2	3	0.521	1		chenxiaowen	125	2	19	1	27	1	1	2	2	4	3	0.473	1
xiaoxiaowei	29	2	21	1	28	5	4	2	2	2	3	0.495	1		yanyanting	57	2	18	1	28	5	5	2	1	4	5	0.584	1		chenxiaowen	125	2	19	1	28	1	2	1	1	1	2	0.402	1
xiaoxiaowei	29	2	21	1	29	5	3	2	2	3	5	0.472	1		yanyanting	57	2	18	1	29	2	1	2	1	5	1	0.781	1		chenxiaowen	125	2	19	1	29	3	5	1	1	3	5	0.383	1
xiaoxiaowei	29	2	21	1	30	2	2	1	2	2	5	0.578	1		yanyanting	57	2	18	1	30	3	4	1	1	3	4	0.508	1		chenxiaowen	125	2	19	1	30	2	2	2	1	4	2	0.381	1
xiaoxiaowei	29	2	21	1	31	2	4	1	1	2	4	0.641	0		yanyanting	57	2	18	1	31	5	5	1	2	5	3	0.756	1		chenxiaowen	125	2	19	1	31	1	5	2	2	5	4	0.386	1
xiaoxiaowei	29	2	21	1	32	2	1	2	1	4	1	0.518	1		yanyanting	57	2	18	1	32	2	1	2	1	5	1	0.452	1		chenxiaowen	125	2	19	1	32	1	3	2	2	3	5	0.408	1
xiaoxiaowei	29	2	21	1	33	4	4	1	1	4	4	0.582	1		yanyanting	57	2	18	1	33	5	3	1	2	5	4	1.422	1		chenxiaowen	125	2	19	1	33	1	2	1	1	1	2	0.372	1
xiaoxiaowei	29	2	21	1	34	5	4	1	2	5	1	0.444	1		yanyanting	57	2	18	1	34	4	1	1	2	4	3	0.442	1		chenxiaowen	125	2	19	1	34	4	4	2	1	3	4	0.81	1
xiaoxiaowei	29	2	21	1	35	2	1	2	1	4	1	0.727	0		yanyanting	57	2	18	1	35	1	5	2	1	4	5	0.541	1		chenxiaowen	125	2	19	1	35	1	4	2	2	5	3	0.863	1
xiaoxiaowei	29	2	21	1	36	5	3	1	2	5	5	0.777	0		yanyanting	57	2	18	1	36	4	1	2	2	3	4	0.74	1		chenxiaowen	125	2	19	1	36	1	2	1	1	1	2	0.394	1
xiaoxiaowei	29	2	21	1	37	5	5	2	2	3	1	0.658	0		yanyanting	57	2	18	1	37	4	1	1	1	4	1	0.532	1		chenxiaowen	125	2	19	1	37	5	4	2	1	4	4	0.368	1
xiaoxiaowei	29	2	21	1	38	5	1	2	1	3	1	0.528	1		yanyanting	57	2	18	1	38	4	3	1	2	4	4	0.412	1		chenxiaowen	125	2	19	1	38	2	1	1	2	2	3	0.486	1
xiaoxiaowei	29	2	21	1	39	2	5	2	1	3	5	0.48	1		yanyanting	57	2	18	1	39	3	2	1	1	3	2	0.425	1		chenxiaowen	125	2	19	1	39	5	4	1	2	5	3	0.639	1
xiaoxiaowei	29	2	21	1	40	4	4	1	1	4	4	0.626	1		yanyanting	57	2	18	1	40	4	2	2	2	1	3	0.725	1		chenxiaowen	125	2	19	1	40	3	4	2	2	2	3	0.45	1
xiaoxiaowei	29	2	21	2	41	3	3	1	2	3	5	0.736	1		yanyanting	57	2	18	2	41	4	5	1	1	4	5	0.577	1		chenxiaowen	125	2	19	2	41	2	4	2	1	1	4	0.452	1
xiaoxiaowei	29	2	21	2	42	3	1	2	1	1	1	0.832	1		yanyanting	57	2	18	2	42	5	5	2	1	1	5	0.599	1		chenxiaowen	125	2	19	2	42	1	5	1	2	1	1	0.495	1
xiaoxiaowei	29	2	21	2	43	2	1	2	1	5	1	0.988	0		yanyanting	57	2	18	2	43	2	1	2	1	3	1	0.773	1		chenxiaowen	125	2	19	2	43	2	3	2	1	1	3	0.617	1
xiaoxiaowei	29	2	21	2	44	1	2	1	2	1	1	0.715	0		yanyanting	57	2	18	2	44	1	1	1	2	1	3	0.562	1		chenxiaowen	125	2	19	2	44	4	3	1	1	4	3	0.46	1
xiaoxiaowei	29	2	21	2	45	1	4	1	2	1	3	0.583	0		yanyanting	57	2	18	2	45	5	5	2	2	2	3	0.529	1		chenxiaowen	125	2	19	2	45	3	2	2	1	1	2	0.359	1
xiaoxiaowei	29	2	21	2	46	1	4	2	1	4	4	0.815	1		yanyanting	57	2	18	2	46	4	5	1	1	4	5	0.553	1		chenxiaowen	125	2	19	2	46	2	1	2	2	3	4	0.526	1
xiaoxiaowei	29	2	21	2	47	5	3	2	2	4	4	0.955	1		yanyanting	57	2	18	2	47	4	1	2	2	3	4	0.456	1		chenxiaowen	125	2	19	2	47	5	4	2	2	4	5	0.494	1
xiaoxiaowei	29	2	21	2	48	4	5	1	2	4	3	0.835	1		yanyanting	57	2	18	2	48	1	4	2	2	3	1	0.546	1		chenxiaowen	125	2	19	2	48	2	2	1	1	2	2	0.423	1
xiaoxiaowei	29	2	21	2	49	3	3	2	2	1	5	0.701	0		yanyanting	57	2	18	2	49	4	5	1	1	4	5	0.514	1		chenxiaowen	125	2	19	2	49	3	1	1	1	3	1	0.467	1
xiaoxiaowei	29	2	21	2	50	3	3	1	1	3	3	0.657	1		yanyanting	57	2	18	2	50	5	1	1	2	5	4	0.403	1		chenxiaowen	125	2	19	2	50	1	1	2	2	5	3	0.661	1
xiaoxiaowei	29	2	21	2	51	5	4	1	1	5	4	0.763	1		yanyanting	57	2	18	2	51	2	3	2	2	5	4	0.471	1		chenxiaowen	125	2	19	2	51	4	5	2	1	2	5	0.688	1
xiaoxiaowei	29	2	21	2	52	4	4	1	2	4	1	0.69	1		yanyanting	57	2	18	2	52	5	2	2	1	4	2	0.601	1		chenxiaowen	125	2	19	2	52	2	3	2	2	5	5	0.562	1
xiaoxiaowei	29	2	21	2	53	4	2	2	1	2	2	0.755	1		yanyanting	57	2	18	2	53	1	5	1	2	1	4	0.694	1		chenxiaowen	125	2	19	2	53	5	4	1	1	5	4	0.616	1
xiaoxiaowei	29	2	21	2	54	5	1	2	2	4	5	0.667	1		yanyanting	57	2	18	2	54	3	4	1	2	3	3	1.191	0		chenxiaowen	125	2	19	2	54	1	3	1	1	1	3	0.78	1
xiaoxiaowei	29	2	21	2	55	2	4	1	1	2	4	0.645	1		yanyanting	57	2	18	2	55	5	1	2	1	2	1	0.575	1		chenxiaowen	125	2	19	2	55	4	3	1	2	4	1	0.514	1
xiaoxiaowei	29	2	21	2	56	4	2	1	1	4	2	0.776	1		yanyanting	57	2	18	2	56	3	1	2	1	4	1	1.237	1		chenxiaowen	125	2	19	2	56	4	5	2	1	5	5	0.523	1
xiaoxiaowei	29	2	21	2	57	5	2	2	2	3	4	0.774	1		yanyanting	57	2	18	2	57	3	4	2	2	1	5	0.729	1		chenxiaowen	125	2	19	2	57	4	5	2	2	1	4	0.619	1
xiaoxiaowei	29	2	21	2	58	5	4	2	2	4	5	0.707	1		yanyanting	57	2	18	2	58	4	3	1	1	4	3	0.48	1		chenxiaowen	125	2	19	2	58	5	5	1	2	5	1	0.799	1
xiaoxiaowei	29	2	21	2	59	1	2	1	2	1	5	0.628	1		yanyanting	57	2	18	2	59	3	3	2	1	4	3	0.946	1		chenxiaowen	125	2	19	2	59	1	3	1	1	1	3	0.444	1
xiaoxiaowei	29	2	21	2	60	2	5	1	1	2	5	0.697	1		yanyanting	57	2	18	2	60	2	2	2	2	3	1	0.498	1		chenxiaowen	125	2	19	2	60	1	4	1	2	1	5	0.439	1
xiaoxiaowei	29	2	21	2	61	4	5	2	2	1	4	0.577	0		yanyanting	57	2	18	2	61	2	3	2	1	5	3	0.467	1		chenxiaowen	125	2	19	2	61	5	2	2	2	1	4	0.554	1
xiaoxiaowei	29	2	21	2	62	1	4	1	1	1	4	0.778	0		yanyanting	57	2	18	2	62	2	1	1	1	2	1	0.654	1		chenxiaowen	125	2	19	2	62	4	5	1	2	4	1	0.473	1
xiaoxiaowei	29	2	21	2	63	4	4	2	1	2	4	0.771	1		yanyanting	57	2	18	2	63	4	4	1	1	4	4	0.432	1		chenxiaowen	125	2	19	2	63	2	4	2	1	3	4	0.731	1
xiaoxiaowei	29	2	21	2	64	3	4	1	1	3	4	0.497	1		yanyanting	57	2	18	2	64	5	5	1	2	5	1	0.468	1		chenxiaowen	125	2	19	2	64	5	2	1	1	5	2	0.452	1
xiaoxiaowei	29	2	21	2	65	4	4	2	2	1	1	0.483	0		yanyanting	57	2	18	2	65	2	3	2	2	3	4	0.485	1		chenxiaowen	125	2	19	2	65	2	4	1	1	2	4	0.454	1
xiaoxiaowei	29	2	21	2	66	4	3	2	1	5	3	0.927	1		yanyanting	57	2	18	2	66	3	2	1	1	3	2	0.406	1		chenxiaowen	125	2	19	2	66	5	4	2	2	1	5	0.545	1
xiaoxiaowei	29	2	21	2	67	1	3	2	1	3	3	0.502	1		yanyanting	57	2	18	2	67	3	3	2	2	5	5	0.611	1		chenxiaowen	125	2	19	2	67	3	5	1	2	3	1	0.488	1
xiaoxiaowei	29	2	21	2	68	3	4	1	1	3	4	0.472	1		yanyanting	57	2	18	2	68	4	2	1	2	4	4	0.648	1		chenxiaowen	125	2	19	2	68	2	1	2	1	3	1	0.521	1
xiaoxiaowei	29	2	21	2	69	3	5	1	2	3	1	0.818	1		yanyanting	57	2	18	2	69	1	3	2	1	2	3	0.436	1		chenxiaowen	125	2	19	2	69	4	5	1	2	4	4	0.49	1
xiaoxiaowei	29	2	21	2	70	4	1	2	2	1	5	0.637	1		yanyanting	57	2	18	2	70	5	4	1	2	5	1	1.191	1		chenxiaowen	125	2	19	2	70	4	3	1	2	4	1	0.499	1
xiaoxiaowei	29	2	21	2	71	1	1	1	1	1	1	0.864	0		yanyanting	57	2	18	2	71	2	1	1	2	2	3	0.844	1		chenxiaowen	125	2	19	2	71	4	1	1	1	4	1	0.531	1
xiaoxiaowei	29	2	21	2	72	3	2	1	2	3	1	0.678	1		yanyanting	57	2	18	2	72	2	1	2	2	4	4	0.471	1		chenxiaowen	125	2	19	2	72	3	5	2	1	5	5	0.724	1
xiaoxiaowei	29	2	21	2	73	1	5	2	2	5	3	0.416	0		yanyanting	57	2	18	2	73	1	2	2	1	5	2	0.506	1		chenxiaowen	125	2	19	2	73	2	3	2	1	3	3	0.508	1
xiaoxiaowei	29	2	21	2	74	1	4	2	1	3	4	0.951	1		yanyanting	57	2	18	2	74	1	3	2	1	4	3	0.531	1		chenxiaowen	125	2	19	2	74	5	2	2	2	1	1	0.581	1
xiaoxiaowei	29	2	21	2	75	1	1	1	1	1	1	0.542	1		yanyanting	57	2	18	2	75	3	5	1	2	3	4	0.57	1		chenxiaowen	125	2	19	2	75	2	1	1	2	2	3	0.722	1
xiaoxiaowei	29	2	21	2	76	5	1	2	2	3	3	0.645	1		yanyanting	57	2	18	2	76	1	3	1	1	1	3	0.441	1		chenxiaowen	125	2	19	2	76	1	2	1	1	1	2	0.499	1
xiaoxiaowei	29	2	21	2	77	3	4	1	2	3	3	1.169	1		yanyanting	57	2	18	2	77	4	1	1	2	4	4	0.5	1		chenxiaowen	125	2	19	2	77	1	3	2	2	4	1	0.411	1
xiaoxiaowei	29	2	21	2	78	3	1	2	1	1	1	0.55	1		yanyanting	57	2	18	2	78	1	2	2	2	3	1	0.508	1		chenxiaowen	125	2	19	2	78	1	3	2	2	3	4	0.528	1
xiaoxiaowei	29	2	21	2	79	4	5	2	1	1	5	0.629	1		yanyanting	57	2	18	2	79	5	2	1	1	5	2	0.437	1		chenxiaowen	125	2	19	2	79	2	4	1	2	2	3	0.392	1
xiaoxiaowei	29	2	21	2	80	5	2	1	2	5	5	0.833	1		yanyanting	57	2	18	2	80	4	5	1	1	4	5	0.472	1		chenxiaowen	125	2	19	2	80	4	2	2	1	1	2	0.43	1
xiaoxiaowei	29	2	21	3	81	1	1	1	1	1	1	0.562	1		yanyanting	57	2	18	3	81	4	1	2	2	2	3	0.481	1		chenxiaowen	125	2	19	3	81	5	1	2	1	4	1	0.555	1
xiaoxiaowei	29	2	21	3	82	3	2	2	2	1	5	0.553	1		yanyanting	57	2	18	3	82	3	1	1	2	3	4	0.595	1		chenxiaowen	125	2	19	3	82	5	4	1	2	5	3	0.522	1
xiaoxiaowei	29	2	21	3	83	1	1	1	1	1	1	0.767	1		yanyanting	57	2	18	3	83	1	2	1	1	1	2	0.441	1		chenxiaowen	125	2	19	3	83	3	4	1	2	3	3	0.626	1
xiaoxiaowei	29	2	21	3	84	3	5	1	2	3	1	0.541	1		yanyanting	57	2	18	3	84	1	3	2	1	4	3	0.364	1		chenxiaowen	125	2	19	3	84	5	3	2	2	2	5	0.982	1
xiaoxiaowei	29	2	21	3	85	3	5	1	2	3	1	0.661	1		yanyanting	57	2	18	3	85	3	4	1	1	3	4	0.394	1		chenxiaowen	125	2	19	3	85	3	5	1	1	3	5	0.548	1
xiaoxiaowei	29	2	21	3	86	3	4	2	1	2	4	0.663	1		yanyanting	57	2	18	3	86	5	4	2	2	4	1	0.4	1		chenxiaowen	125	2	19	3	86	5	2	2	1	1	2	0.459	1
xiaoxiaowei	29	2	21	3	87	4	4	2	1	2	4	0.898	1		yanyanting	57	2	18	3	87	4	2	1	2	4	4	0.676	1		chenxiaowen	125	2	19	3	87	2	3	1	1	2	3	0.534	1
xiaoxiaowei	29	2	21	3	88	1	2	1	2	1	3	0.603	1		yanyanting	57	2	18	3	88	5	1	2	1	2	1	1.255	1		chenxiaowen	125	2	19	3	88	4	3	1	2	4	4	0.405	1
xiaoxiaowei	29	2	21	3	89	2	3	1	2	2	4	0.576	1		yanyanting	57	2	18	3	89	2	2	1	1	2	2	0.449	1		chenxiaowen	125	2	19	3	89	1	2	2	2	5	1	0.449	1
xiaoxiaowei	29	2	21	3	90	2	2	2	1	5	2	0.853	0		yanyanting	57	2	18	3	90	3	3	2	2	1	5	0.596	1		chenxiaowen	125	2	19	3	90	2	3	2	1	3	3	0.469	1
xiaoxiaowei	29	2	21	3	91	2	1	2	2	5	5	0.619	1		yanyanting	57	2	18	3	91	1	3	1	2	1	1	0.785	1		chenxiaowen	125	2	19	3	91	5	4	1	2	5	3	0.583	1
xiaoxiaowei	29	2	21	3	92	3	4	2	1	2	4	0.783	1		yanyanting	57	2	18	3	92	3	3	2	1	2	3	0.391	1		chenxiaowen	125	2	19	3	92	5	4	1	1	5	4	0.628	1
xiaoxiaowei	29	2	21	3	93	3	1	1	1	3	1	0.388	1		yanyanting	57	2	18	3	93	4	3	2	2	2	5	0.62	1		chenxiaowen	125	2	19	3	93	1	1	1	2	1	3	0.544	1
xiaoxiaowei	29	2	21	3	94	5	2	2	2	2	5	0.554	1		yanyanting	57	2	18	3	94	3	4	2	2	4	3	0.512	1		chenxiaowen	125	2	19	3	94	5	3	2	1	2	3	0.519	1
xiaoxiaowei	29	2	21	3	95	2	4	1	1	2	4	0.673	1		yanyanting	57	2	18	3	95	2	4	1	1	2	4	0.433	1		chenxiaowen	125	2	19	3	95	3	5	2	1	1	5	0.696	1
xiaoxiaowei	29	2	21	3	96	2	3	2	2	5	4	0.475	1		yanyanting	57	2	18	3	96	5	2	1	2	5	3	0.484	1		chenxiaowen	125	2	19	3	96	2	4	1	1	2	4	0.417	1
xiaoxiaowei	29	2	21	3	97	4	4	2	1	3	4	0.533	1		yanyanting	57	2	18	3	97	1	1	1	1	1	1	0.542	1		chenxiaowen	125	2	19	3	97	1	2	1	2	1	5	0.756	1
xiaoxiaowei	29	2	21	3	98	1	2	1	2	1	1	0.636	1		yanyanting	57	2	18	3	98	4	3	2	1	3	3	0.476	1		chenxiaowen	125	2	19	3	98	1	2	1	1	1	2	0.54	1
xiaoxiaowei	29	2	21	3	99	5	2	1	2	5	3	0.599	1		yanyanting	57	2	18	3	99	1	3	2	1	5	3	0.415	1		chenxiaowen	125	2	19	3	99	5	1	2	2	1	4	0.531	1
xiaoxiaowei	29	2	21	3	100	4	4	2	1	2	4	0.7	1		yanyanting	57	2	18	3	100	5	4	1	2	5	5	0.46	1		chenxiaowen	125	2	19	3	100	4	2	1	2	4	1	0.491	1
xiaoxiaowei	29	2	21	3	101	5	1	1	2	5	5	0.405	1		yanyanting	57	2	18	3	101	4	1	1	1	4	1	0.471	1		chenxiaowen	125	2	19	3	101	2	3	2	2	4	4	0.564	1
xiaoxiaowei	29	2	21	3	102	2	1	1	1	2	1	0.649	1		yanyanting	57	2	18	3	102	1	1	1	2	1	5	0.913	1		chenxiaowen	125	2	19	3	102	1	1	2	1	4	1	0.563	1
xiaoxiaowei	29	2	21	3	103	1	4	2	1	3	4	0.972	1		yanyanting	57	2	18	3	103	3	4	2	1	1	4	0.825	1		chenxiaowen	125	2	19	3	103	1	4	1	1	1	4	0.594	1
xiaoxiaowei	29	2	21	3	104	1	1	2	2	4	3	0.491	1		yanyanting	57	2	18	3	104	4	2	1	1	4	2	0.605	1		chenxiaowen	125	2	19	3	104	4	3	1	1	4	3	0.471	1
xiaoxiaowei	29	2	21	3	105	1	1	2	1	2	1	0.468	1		yanyanting	57	2	18	3	105	4	1	2	2	1	4	0.682	1		chenxiaowen	125	2	19	3	105	2	1	2	2	5	3	0.529	1
xiaoxiaowei	29	2	21	3	106	2	1	1	1	2	1	0.669	1		yanyanting	57	2	18	3	106	2	3	2	2	3	5	0.436	1		chenxiaowen	125	2	19	3	106	4	5	2	1	5	5	0.505	1
xiaoxiaowei	29	2	21	3	107	3	4	2	2	5	1	0.496	1		yanyanting	57	2	18	3	107	4	1	2	1	1	1	0.575	1		chenxiaowen	125	2	19	3	107	2	1	1	1	2	1	0.506	1
xiaoxiaowei	29	2	21	3	108	5	3	1	1	5	3	0.369	1		yanyanting	57	2	18	3	108	4	4	1	2	4	5	0.613	0		chenxiaowen	125	2	19	3	108	1	4	1	1	1	4	0.49	1
xiaoxiaowei	29	2	21	3	109	4	1	2	2	2	4	0.695	1		yanyanting	57	2	18	3	109	2	1	2	2	1	4	0.605	1		chenxiaowen	125	2	19	3	109	5	1	2	2	3	5	0.724	1
xiaoxiaowei	29	2	21	3	110	2	1	1	1	2	1	0.769	1		yanyanting	57	2	18	3	110	3	1	1	1	3	1	1.09	1		chenxiaowen	125	2	19	3	110	4	1	1	1	4	1	0.596	1
xiaoxiaowei	29	2	21	3	111	1	5	1	1	1	5	0.806	1		yanyanting	57	2	18	3	111	2	2	2	1	4	2	0.555	1		chenxiaowen	125	2	19	3	111	5	5	2	1	3	5	0.554	1
xiaoxiaowei	29	2	21	3	112	4	1	1	2	4	3	0.843	1		yanyanting	57	2	18	3	112	4	2	2	2	5	4	0.569	1		chenxiaowen	125	2	19	3	112	5	4	1	2	5	3	0.544	1
xiaoxiaowei	29	2	21	3	113	5	4	2	1	1	4	0.814	0		yanyanting	57	2	18	3	113	2	1	1	1	2	1	0.447	1		chenxiaowen	125	2	19	3	113	1	5	2	1	4	5	0.535	1
xiaoxiaowei	29	2	21	3	114	5	1	1	1	5	1	0.742	1		yanyanting	57	2	18	3	114	2	2	2	2	3	4	0.61	1		chenxiaowen	125	2	19	3	114	1	2	2	2	5	5	0.566	1
xiaoxiaowei	29	2	21	3	115	3	2	2	2	2	1	0.645	1		yanyanting	57	2	18	3	115	4	5	1	2	4	4	0.56	0		chenxiaowen	125	2	19	3	115	1	1	2	2	5	4	0.637	1
xiaoxiaowei	29	2	21	3	116	2	4	2	2	5	3	0.528	0		yanyanting	57	2	18	3	116	5	3	2	1	1	3	0.929	1		chenxiaowen	125	2	19	3	116	5	5	1	2	5	4	0.584	1
xiaoxiaowei	29	2	21	3	117	3	5	2	1	5	5	0.955	0		yanyanting	57	2	18	3	117	4	4	1	2	4	3	0.641	1		chenxiaowen	125	2	19	3	117	3	3	2	1	1	3	0.613	1
xiaoxiaowei	29	2	21	3	118	3	5	1	2	3	4	0.748	1		yanyanting	57	2	18	3	118	5	2	2	1	3	2	0.556	1		chenxiaowen	125	2	19	3	118	4	1	2	2	1	5	0.499	1
xiaoxiaowei	29	2	21	3	119	2	5	2	2	3	3	0.588	1		yanyanting	57	2	18	3	119	4	5	1	1	4	5	0.467	1		chenxiaowen	125	2	19	3	119	4	5	2	2	2	3	0.507	1
xiaoxiaowei	29	2	21	3	120	5	1	1	2	5	5	0.457	1		yanyanting	57	2	18	3	120	4	5	1	2	4	4	0.381	1		chenxiaowen	125	2	19	3	120	2	3	1	2	2	5	0.548	1
dengyuhang	30	1	20	1	1	3	3	1	2	3	1	0.858	0		zhangshaokai	58	1	22	1	1	1	1	2	1	4	1	0.965	0		zhenglin	126	2	24	1	1	3	1	2	2	2	4	0.325	1
dengyuhang	30	1	20	1	2	5	3	1	2	5	5	0.639	1		zhangshaokai	58	1	22	1	2	4	2	2	2	1	4	1.582	0		zhenglin	126	2	24	1	2	5	2	2	2	4	3	0.437	1
dengyuhang	30	1	20	1	3	2	5	1	2	2	3	0.555	1		zhangshaokai	58	1	22	1	3	2	1	1	1	2	1	1.119	1		zhenglin	126	2	24	1	3	4	1	1	1	4	1	0.304	1
dengyuhang	30	1	20	1	4	5	4	2	1	2	4	0.689	1		zhangshaokai	58	1	22	1	4	2	5	1	1	2	5	0.919	0		zhenglin	126	2	24	1	4	3	2	2	1	5	2	0.369	1
dengyuhang	30	1	20	1	5	2	4	1	1	2	4	0.618	1		zhangshaokai	58	1	22	1	5	2	3	1	2	2	4	0.682	1		zhenglin	126	2	24	1	5	3	4	1	1	3	4	0.567	1
dengyuhang	30	1	20	1	6	4	3	2	2	1	5	0.727	1		zhangshaokai	58	1	22	1	6	5	4	2	2	1	1	0.483	1		zhenglin	126	2	24	1	6	5	5	1	2	5	1	0.309	1
dengyuhang	30	1	20	1	7	4	4	2	1	3	4	0.518	1		zhangshaokai	58	1	22	1	7	5	3	1	2	5	4	0.421	1		zhenglin	126	2	24	1	7	2	4	2	1	1	4	0.365	1
dengyuhang	30	1	20	1	8	4	1	2	1	1	1	0.894	1		zhangshaokai	58	1	22	1	8	4	4	1	1	4	4	1.049	1		zhenglin	126	2	24	1	8	2	1	2	2	1	4	0.428	1
dengyuhang	30	1	20	1	9	2	5	1	2	2	1	0.607	0		zhangshaokai	58	1	22	1	9	1	1	2	2	4	3	1.02	1		zhenglin	126	2	24	1	9	1	5	1	1	1	5	0.28	1
dengyuhang	30	1	20	1	10	5	1	1	2	5	3	0.615	1		zhangshaokai	58	1	22	1	10	4	3	1	1	4	3	0.672	1		zhenglin	126	2	24	1	10	2	4	2	2	5	1	0.37	1
dengyuhang	30	1	20	1	11	2	2	2	2	1	4	0.843	1		zhangshaokai	58	1	22	1	11	2	4	2	1	1	4	1.29	1		zhenglin	126	2	24	1	11	4	5	1	1	4	5	0.304	1
dengyuhang	30	1	20	1	12	2	1	1	1	2	1	0.471	1		zhangshaokai	58	1	22	1	12	1	4	1	1	1	4	0.819	1		zhenglin	126	2	24	1	12	5	4	1	2	5	3	0.296	1
dengyuhang	30	1	20	1	13	3	3	1	2	3	4	0.552	1		zhangshaokai	58	1	22	1	13	3	3	2	2	2	4	0.839	1		zhenglin	126	2	24	1	13	3	1	2	1	4	1	0.354	1
dengyuhang	30	1	20	1	14	5	3	2	2	2	4	0.575	1		zhangshaokai	58	1	22	1	14	1	3	1	2	1	4	1.114	1		zhenglin	126	2	24	1	14	5	4	1	2	5	3	0.329	1
dengyuhang	30	1	20	1	15	3	2	1	2	3	1	0.565	1		zhangshaokai	58	1	22	1	15	1	4	2	1	4	4	0.651	1		zhenglin	126	2	24	1	15	4	4	2	2	2	5	0.305	1
dengyuhang	30	1	20	1	16	4	1	1	1	4	1	0.691	0		zhangshaokai	58	1	22	1	16	1	3	1	2	1	4	0.566	1		zhenglin	126	2	24	1	16	5	2	1	1	5	2	0.314	1
dengyuhang	30	1	20	1	17	4	1	2	1	1	1	0.743	0		zhangshaokai	58	1	22	1	17	5	3	2	1	4	3	0.339	1		zhenglin	126	2	24	1	17	3	1	1	1	3	1	0.45	1
dengyuhang	30	1	20	1	18	2	3	2	2	4	4	0.697	1		zhangshaokai	58	1	22	1	18	1	3	2	2	5	5	0.435	1		zhenglin	126	2	24	1	18	3	3	2	2	4	1	0.357	1
dengyuhang	30	1	20	1	19	5	1	1	1	5	1	0.571	1		zhangshaokai	58	1	22	1	19	5	5	1	1	5	5	0.775	1		zhenglin	126	2	24	1	19	4	4	2	1	1	4	0.331	1
dengyuhang	30	1	20	1	20	2	4	1	1	2	4	0.585	1		zhangshaokai	58	1	22	1	20	4	3	1	1	4	3	0.724	1		zhenglin	126	2	24	1	20	1	5	1	1	1	5	0.292	1
dengyuhang	30	1	20	1	21	5	2	2	2	2	1	0.566	1		zhangshaokai	58	1	22	1	21	1	5	2	2	4	4	0.789	1		zhenglin	126	2	24	1	21	3	4	1	1	3	4	0.39	1
dengyuhang	30	1	20	1	22	4	3	1	1	4	3	0.668	1		zhangshaokai	58	1	22	1	22	1	2	2	2	4	5	1.026	1		zhenglin	126	2	24	1	22	4	5	2	2	1	3	0.37	1
dengyuhang	30	1	20	1	23	5	5	2	1	2	5	0.599	0		zhangshaokai	58	1	22	1	23	2	4	2	1	5	4	0.838	1		zhenglin	126	2	24	1	23	5	2	2	2	2	5	0.424	1
dengyuhang	30	1	20	1	24	4	2	1	2	4	4	0.55	1		zhangshaokai	58	1	22	1	24	2	4	1	2	2	3	0.642	0		zhenglin	126	2	24	1	24	4	1	1	2	4	3	0.404	1
dengyuhang	30	1	20	1	25	3	5	2	2	4	1	0.597	1		zhangshaokai	58	1	22	1	25	5	2	1	1	5	2	0.415	1		zhenglin	126	2	24	1	25	5	5	1	1	5	5	0.481	1
dengyuhang	30	1	20	1	26	2	2	1	1	2	2	0.443	1		zhangshaokai	58	1	22	1	26	3	4	2	1	4	4	0.62	1		zhenglin	126	2	24	1	26	3	5	2	1	4	5	0.388	1
dengyuhang	30	1	20	1	27	3	3	2	2	5	4	0.574	1		zhangshaokai	58	1	22	1	27	4	2	2	2	2	1	0.575	1		zhenglin	126	2	24	1	27	2	4	2	1	3	4	0.345	1
dengyuhang	30	1	20	1	28	2	4	2	1	5	4	0.715	1		zhangshaokai	58	1	22	1	28	5	4	1	2	5	3	1.438	1		zhenglin	126	2	24	1	28	4	2	1	2	4	1	0.456	1
dengyuhang	30	1	20	1	29	1	4	2	1	5	4	0.46	1		zhangshaokai	58	1	22	1	29	4	3	2	1	2	3	1.665	1		zhenglin	126	2	24	1	29	5	5	2	1	3	5	0.427	1
dengyuhang	30	1	20	1	30	2	5	1	2	2	4	0.63	1		zhangshaokai	58	1	22	1	30	4	5	1	2	4	4	0.819	0		zhenglin	126	2	24	1	30	1	1	1	2	1	5	0.327	1
dengyuhang	30	1	20	1	31	1	4	2	1	5	4	0.643	1		zhangshaokai	58	1	22	1	31	1	3	1	2	1	4	0.938	1		zhenglin	126	2	24	1	31	3	2	2	1	5	2	0.399	1
dengyuhang	30	1	20	1	32	3	5	2	1	5	5	0.638	1		zhangshaokai	58	1	22	1	32	1	2	2	1	2	2	0.857	1		zhenglin	126	2	24	1	32	3	3	1	2	3	5	0.54	1
dengyuhang	30	1	20	1	33	2	2	1	1	2	2	0.425	1		zhangshaokai	58	1	22	1	33	5	1	2	1	3	1	1.564	1		zhenglin	126	2	24	1	33	4	2	1	2	4	4	0.435	1
dengyuhang	30	1	20	1	34	3	2	2	2	1	5	0.437	1		zhangshaokai	58	1	22	1	34	5	1	1	1	5	1	0.819	1		zhenglin	126	2	24	1	34	3	3	2	2	1	5	0.694	1
dengyuhang	30	1	20	1	35	5	3	2	2	1	5	0.488	1		zhangshaokai	58	1	22	1	35	1	3	2	2	5	5	0.75	1		zhenglin	126	2	24	1	35	5	5	2	1	3	5	0.36	1
dengyuhang	30	1	20	1	36	3	5	1	1	3	5	0.393	1		zhangshaokai	58	1	22	1	36	2	1	1	1	2	1	0.733	1		zhenglin	126	2	24	1	36	1	3	1	1	1	3	0.302	1
dengyuhang	30	1	20	1	37	4	3	2	1	1	3	0.431	1		zhangshaokai	58	1	22	1	37	5	3	2	1	4	3	0.549	1		zhenglin	126	2	24	1	37	5	1	2	2	4	4	0.319	1
dengyuhang	30	1	20	1	38	4	5	2	2	2	3	0.404	1		zhangshaokai	58	1	22	1	38	1	5	2	2	3	1	0.621	1		zhenglin	126	2	24	1	38	3	4	1	2	3	5	0.359	1
dengyuhang	30	1	20	1	39	2	4	1	2	2	5	0.584	1		zhangshaokai	58	1	22	1	39	3	3	1	2	3	1	0.897	1		zhenglin	126	2	24	1	39	4	2	1	2	4	5	0.39	1
dengyuhang	30	1	20	1	40	3	1	1	1	3	1	0.677	1		zhangshaokai	58	1	22	1	40	5	1	1	2	5	3	0.65	1		zhenglin	126	2	24	1	40	1	2	2	1	3	2	0.467	1
dengyuhang	30	1	20	2	41	5	5	1	2	5	4	0.588	1		zhangshaokai	58	1	22	2	41	2	4	2	1	3	4	0.9	1		zhenglin	126	2	24	2	41	5	3	2	1	4	3	0.319	1
dengyuhang	30	1	20	2	42	2	3	2	2	4	5	0.393	1		zhangshaokai	58	1	22	2	42	4	5	2	1	5	5	0.461	0		zhenglin	126	2	24	2	42	1	4	1	2	1	3	0.543	1
dengyuhang	30	1	20	2	43	2	1	2	1	4	1	0.47	1		zhangshaokai	58	1	22	2	43	2	5	1	1	2	5	0.545	1		zhenglin	126	2	24	2	43	1	2	1	1	1	2	0.31	1
dengyuhang	30	1	20	2	44	1	1	1	2	1	5	0.48	1		zhangshaokai	58	1	22	2	44	5	5	1	2	5	1	0.442	1		zhenglin	126	2	24	2	44	3	5	2	1	1	5	0.367	1
dengyuhang	30	1	20	2	45	5	5	2	1	2	5	0.475	1		zhangshaokai	58	1	22	2	45	4	5	2	1	1	5	0.82	0		zhenglin	126	2	24	2	45	3	4	1	2	3	1	0.302	1
dengyuhang	30	1	20	2	46	3	5	1	2	3	3	0.476	1		zhangshaokai	58	1	22	2	46	4	2	2	1	2	2	0.371	1		zhenglin	126	2	24	2	46	2	3	2	2	1	1	0.342	1
dengyuhang	30	1	20	2	47	4	4	2	2	3	1	0.43	1		zhangshaokai	58	1	22	2	47	1	2	2	1	2	2	0.441	1		zhenglin	126	2	24	2	47	2	1	1	2	2	3	0.358	1
dengyuhang	30	1	20	2	48	2	5	2	2	4	4	0.426	1		zhangshaokai	58	1	22	2	48	3	4	1	2	3	3	0.532	1		zhenglin	126	2	24	2	48	3	4	2	1	5	4	0.589	0
dengyuhang	30	1	20	2	49	5	5	2	1	1	5	0.382	1		zhangshaokai	58	1	22	2	49	4	4	2	1	3	4	0.46	1		zhenglin	126	2	24	2	49	2	2	2	1	4	2	0.525	1
dengyuhang	30	1	20	2	50	3	2	1	2	3	4	0.476	1		zhangshaokai	58	1	22	2	50	2	4	1	2	2	3	0.335	1		zhenglin	126	2	24	2	50	2	3	1	1	2	3	0.58	1
dengyuhang	30	1	20	2	51	5	5	1	1	5	5	0.629	1		zhangshaokai	58	1	22	2	51	1	4	2	2	3	1	0.502	1		zhenglin	126	2	24	2	51	2	4	2	2	1	1	0.338	1
dengyuhang	30	1	20	2	52	2	4	2	2	4	1	0.618	1		zhangshaokai	58	1	22	2	52	2	4	2	2	3	1	0.655	1		zhenglin	126	2	24	2	52	3	3	1	1	3	3	0.506	1
dengyuhang	30	1	20	2	53	5	5	2	2	4	4	0.525	1		zhangshaokai	58	1	22	2	53	2	5	2	1	3	5	0.417	1		zhenglin	126	2	24	2	53	3	2	1	1	3	2	0.331	1
dengyuhang	30	1	20	2	54	1	3	2	1	5	3	0.51	1		zhangshaokai	58	1	22	2	54	1	1	1	2	1	5	0.429	1		zhenglin	126	2	24	2	54	1	2	1	1	1	2	0.346	1
dengyuhang	30	1	20	2	55	2	3	1	2	2	4	0.622	1		zhangshaokai	58	1	22	2	55	3	4	1	1	3	4	0.353	1		zhenglin	126	2	24	2	55	1	1	2	2	5	5	0.33	1
dengyuhang	30	1	20	2	56	1	3	2	1	5	3	0.506	1		zhangshaokai	58	1	22	2	56	2	2	2	2	3	5	0.616	1		zhenglin	126	2	24	2	56	3	4	2	2	4	1	0.466	1
dengyuhang	30	1	20	2	57	1	5	2	1	3	5	0.676	1		zhangshaokai	58	1	22	2	57	3	4	1	1	3	4	0.724	1		zhenglin	126	2	24	2	57	2	5	1	1	2	5	0.38	1
dengyuhang	30	1	20	2	58	2	5	1	2	2	3	0.414	1		zhangshaokai	58	1	22	2	58	4	2	1	2	4	5	0.492	1		zhenglin	126	2	24	2	58	4	3	1	2	4	5	0.354	1
dengyuhang	30	1	20	2	59	4	3	1	1	4	3	0.746	1		zhangshaokai	58	1	22	2	59	4	3	2	1	2	3	1.014	1		zhenglin	126	2	24	2	59	4	2	2	1	1	2	0.344	1
dengyuhang	30	1	20	2	60	5	4	1	2	5	5	0.729	0		zhangshaokai	58	1	22	2	60	2	5	1	1	2	5	0.658	1		zhenglin	126	2	24	2	60	4	3	1	2	4	4	0.648	1
dengyuhang	30	1	20	2	61	5	3	2	2	1	4	0.516	1		zhangshaokai	58	1	22	2	61	3	1	1	2	3	4	0.301	1		zhenglin	126	2	24	2	61	1	2	2	1	5	2	0.356	1
dengyuhang	30	1	20	2	62	4	5	1	2	4	3	0.404	1		zhangshaokai	58	1	22	2	62	3	1	2	2	2	5	0.91	1		zhenglin	126	2	24	2	62	3	2	1	2	3	5	0.283	0
dengyuhang	30	1	20	2	63	3	5	1	1	3	5	0.44	1		zhangshaokai	58	1	22	2	63	5	2	1	2	5	5	0.486	1		zhenglin	126	2	24	2	63	2	3	2	1	4	3	0.487	1
dengyuhang	30	1	20	2	64	4	5	2	1	1	5	0.7	1		zhangshaokai	58	1	22	2	64	3	1	1	1	3	1	0.447	1		zhenglin	126	2	24	2	64	2	1	2	2	5	3	0.391	1
dengyuhang	30	1	20	2	65	2	5	2	2	3	1	0.421	1		zhangshaokai	58	1	22	2	65	5	2	1	2	5	1	0.467	1		zhenglin	126	2	24	2	65	5	4	1	2	5	5	0.477	1
dengyuhang	30	1	20	2	66	1	1	2	2	5	5	0.617	1		zhangshaokai	58	1	22	2	66	5	5	2	2	4	1	0.933	1		zhenglin	126	2	24	2	66	5	4	1	1	5	4	0.343	1
dengyuhang	30	1	20	2	67	5	1	1	1	5	1	0.484	0		zhangshaokai	58	1	22	2	67	5	1	1	1	5	1	0.509	1		zhenglin	126	2	24	2	67	5	5	2	2	2	4	0.422	1
dengyuhang	30	1	20	2	68	3	3	2	1	4	3	0.889	1		zhangshaokai	58	1	22	2	68	1	3	2	1	4	3	0.421	1		zhenglin	126	2	24	2	68	3	3	2	1	2	3	0.355	1
dengyuhang	30	1	20	2	69	1	2	1	2	1	4	0.53	1		zhangshaokai	58	1	22	2	69	3	1	1	1	3	1	0.321	1		zhenglin	126	2	24	2	69	3	5	1	2	3	1	0.521	1
dengyuhang	30	1	20	2	70	5	1	2	1	1	1	0.954	1		zhangshaokai	58	1	22	2	70	5	5	2	2	4	3	0.345	1		zhenglin	126	2	24	2	70	2	3	2	1	5	3	0.345	1
dengyuhang	30	1	20	2	71	4	5	1	2	4	3	0.593	1		zhangshaokai	58	1	22	2	71	1	2	2	2	4	3	0.353	0		zhenglin	126	2	24	2	71	5	1	2	2	2	3	0.321	1
dengyuhang	30	1	20	2	72	2	5	1	1	2	5	0.51	1		zhangshaokai	58	1	22	2	72	5	3	1	2	5	1	0.93	1		zhenglin	126	2	24	2	72	2	1	1	2	2	5	0.329	1
dengyuhang	30	1	20	2	73	1	1	2	1	4	1	0.423	1		zhangshaokai	58	1	22	2	73	1	2	1	1	1	2	0.393	1		zhenglin	126	2	24	2	73	5	1	2	2	2	4	0.392	1
dengyuhang	30	1	20	2	74	2	5	1	1	2	5	0.458	1		zhangshaokai	58	1	22	2	74	2	1	1	1	2	1	0.359	1		zhenglin	126	2	24	2	74	2	5	1	1	2	5	0.407	1
dengyuhang	30	1	20	2	75	3	5	2	2	1	4	0.454	1		zhangshaokai	58	1	22	2	75	4	1	2	2	2	3	0.534	1		zhenglin	126	2	24	2	75	2	3	1	2	2	4	0.33	1
dengyuhang	30	1	20	2	76	5	5	1	1	5	5	0.536	1		zhangshaokai	58	1	22	2	76	5	5	1	1	5	5	0.318	1		zhenglin	126	2	24	2	76	3	1	2	2	2	3	0.355	1
dengyuhang	30	1	20	2	77	5	2	2	2	1	3	0.504	1		zhangshaokai	58	1	22	2	77	1	3	2	2	3	4	0.43	1		zhenglin	126	2	24	2	77	3	4	1	1	3	4	0.361	1
dengyuhang	30	1	20	2	78	3	2	1	1	3	2	0.664	1		zhangshaokai	58	1	22	2	78	5	2	2	1	3	2	0.362	1		zhenglin	126	2	24	2	78	5	1	2	1	2	1	0.345	1
dengyuhang	30	1	20	2	79	5	1	1	1	5	1	0.571	1		zhangshaokai	58	1	22	2	79	1	5	1	2	1	3	0.848	0		zhenglin	126	2	24	2	79	4	2	2	2	1	5	0.472	1
dengyuhang	30	1	20	2	80	1	2	1	1	1	2	0.409	1		zhangshaokai	58	1	22	2	80	5	5	2	2	2	1	0.742	1		zhenglin	126	2	24	2	80	4	3	1	1	4	3	0.369	1
dengyuhang	30	1	20	3	81	1	3	2	2	2	5	0.395	1		zhangshaokai	58	1	22	3	81	2	1	2	1	4	1	0.742	0		zhenglin	126	2	24	3	81	5	4	2	2	2	5	0.364	1
dengyuhang	30	1	20	3	82	2	4	1	2	2	3	0.424	1		zhangshaokai	58	1	22	3	82	3	1	2	1	4	1	0.676	0		zhenglin	126	2	24	3	82	3	4	1	2	3	5	0.427	1
dengyuhang	30	1	20	3	83	3	1	2	1	1	1	0.524	1		zhangshaokai	58	1	22	3	83	3	5	1	2	3	4	0.496	1		zhenglin	126	2	24	3	83	3	4	2	1	5	4	0.312	1
dengyuhang	30	1	20	3	84	1	2	1	1	1	2	0.516	1		zhangshaokai	58	1	22	3	84	1	1	2	2	3	4	0.433	1		zhenglin	126	2	24	3	84	5	2	1	2	5	1	0.464	1
dengyuhang	30	1	20	3	85	3	3	1	2	3	4	0.675	1		zhangshaokai	58	1	22	3	85	3	2	1	1	3	2	0.429	1		zhenglin	126	2	24	3	85	1	2	2	1	3	2	0.362	1
dengyuhang	30	1	20	3	86	3	1	1	1	3	1	0.414	1		zhangshaokai	58	1	22	3	86	1	1	2	1	2	1	1.065	1		zhenglin	126	2	24	3	86	5	4	2	2	2	1	0.361	1
dengyuhang	30	1	20	3	87	1	5	2	1	5	5	0.499	1		zhangshaokai	58	1	22	3	87	4	5	1	2	4	1	0.491	1		zhenglin	126	2	24	3	87	1	2	1	1	1	2	0.344	1
dengyuhang	30	1	20	3	88	4	4	1	1	4	4	0.507	1		zhangshaokai	58	1	22	3	88	4	2	1	2	4	5	0.524	1		zhenglin	126	2	24	3	88	5	3	1	1	5	3	0.359	1
dengyuhang	30	1	20	3	89	4	1	1	2	4	5	0.38	1		zhangshaokai	58	1	22	3	89	2	3	2	2	5	4	0.772	1		zhenglin	126	2	24	3	89	4	1	2	1	3	1	0.35	1
dengyuhang	30	1	20	3	90	2	2	2	1	5	2	0.65	1		zhangshaokai	58	1	22	3	90	4	4	1	1	4	4	0.459	1		zhenglin	126	2	24	3	90	3	3	1	2	3	5	0.364	1
dengyuhang	30	1	20	3	91	5	1	2	2	4	5	0.589	1		zhangshaokai	58	1	22	3	91	4	3	2	1	2	3	0.413	1		zhenglin	126	2	24	3	91	1	2	1	1	1	2	0.356	1
dengyuhang	30	1	20	3	92	3	2	2	2	2	5	0.49	1		zhangshaokai	58	1	22	3	92	4	3	2	2	2	4	0.746	1		zhenglin	126	2	24	3	92	2	5	2	2	3	4	0.347	1
dengyuhang	30	1	20	3	93	4	2	1	1	4	2	0.427	1		zhangshaokai	58	1	22	3	93	5	5	1	2	5	3	0.473	1		zhenglin	126	2	24	3	93	2	1	2	1	4	1	0.37	1
dengyuhang	30	1	20	3	94	4	5	2	2	2	1	0.392	1		zhangshaokai	58	1	22	3	94	4	2	2	1	2	2	0.595	1		zhenglin	126	2	24	3	94	4	1	1	1	4	1	0.472	1
dengyuhang	30	1	20	3	95	3	1	2	2	1	5	0.541	1		zhangshaokai	58	1	22	3	95	3	1	2	2	5	3	0.624	1		zhenglin	126	2	24	3	95	5	2	1	1	5	2	0.353	1
dengyuhang	30	1	20	3	96	1	3	2	1	2	3	0.437	1		zhangshaokai	58	1	22	3	96	1	5	2	1	2	5	0.692	0		zhenglin	126	2	24	3	96	4	1	1	2	4	3	0.521	0
dengyuhang	30	1	20	3	97	5	1	1	2	5	3	0.488	1		zhangshaokai	58	1	22	3	97	5	5	1	1	5	5	0.321	1		zhenglin	126	2	24	3	97	2	2	2	1	1	2	0.443	1
dengyuhang	30	1	20	3	98	5	3	1	1	5	3	0.481	1		zhangshaokai	58	1	22	3	98	1	5	2	1	2	5	0.345	1		zhenglin	126	2	24	3	98	1	1	2	1	4	1	0.823	1
dengyuhang	30	1	20	3	99	4	4	1	2	4	3	0.515	1		zhangshaokai	58	1	22	3	99	1	2	1	2	1	3	0.536	1		zhenglin	126	2	24	3	99	1	2	1	2	1	5	0.427	1
dengyuhang	30	1	20	3	100	2	5	2	1	5	5	0.515	1		zhangshaokai	58	1	22	3	100	5	4	1	1	5	4	0.327	1		zhenglin	126	2	24	3	100	4	4	2	2	1	1	0.351	1
dengyuhang	30	1	20	3	101	4	5	2	2	3	3	0.443	1		zhangshaokai	58	1	22	3	101	4	3	1	2	4	4	0.384	1		zhenglin	126	2	24	3	101	3	4	1	1	3	4	0.486	1
dengyuhang	30	1	20	3	102	1	1	1	1	1	1	0.511	1		zhangshaokai	58	1	22	3	102	1	5	2	2	5	3	0.581	1		zhenglin	126	2	24	3	102	2	4	2	2	3	5	0.31	1
dengyuhang	30	1	20	3	103	3	1	1	2	3	4	0.648	1		zhangshaokai	58	1	22	3	103	3	1	1	1	3	1	0.419	1		zhenglin	126	2	24	3	103	1	2	2	2	5	5	0.455	1
dengyuhang	30	1	20	3	104	5	1	2	2	4	4	0.467	1		zhangshaokai	58	1	22	3	104	5	2	1	1	5	2	0.367	1		zhenglin	126	2	24	3	104	3	3	2	2	5	5	0.482	1
dengyuhang	30	1	20	3	105	5	2	1	1	5	2	0.421	1		zhangshaokai	58	1	22	3	105	5	5	2	2	4	1	0.437	1		zhenglin	126	2	24	3	105	4	4	1	1	4	4	0.42	1
dengyuhang	30	1	20	3	106	1	3	1	2	1	5	0.737	1		zhangshaokai	58	1	22	3	106	5	4	2	1	4	4	0.408	0		zhenglin	126	2	24	3	106	2	3	2	2	5	1	0.352	1
dengyuhang	30	1	20	3	107	4	1	2	2	2	3	0.688	1		zhangshaokai	58	1	22	3	107	1	5	1	2	1	4	0.352	1		zhenglin	126	2	24	3	107	4	5	1	1	4	5	0.327	1
dengyuhang	30	1	20	3	108	3	3	2	1	5	3	0.762	1		zhangshaokai	58	1	22	3	108	1	2	1	1	1	2	0.542	1		zhenglin	126	2	24	3	108	1	1	1	2	1	5	0.879	1
dengyuhang	30	1	20	3	109	2	2	1	1	2	2	0.456	1		zhangshaokai	58	1	22	3	109	5	4	2	2	2	3	0.837	1		zhenglin	126	2	24	3	109	1	3	2	2	3	4	0.361	1
dengyuhang	30	1	20	3	110	5	1	1	2	5	3	0.611	1		zhangshaokai	58	1	22	3	110	1	1	1	2	1	3	0.616	0		zhenglin	126	2	24	3	110	3	3	1	1	3	3	0.575	1
dengyuhang	30	1	20	3	111	5	4	2	2	2	1	0.456	1		zhangshaokai	58	1	22	3	111	3	4	2	1	1	4	0.631	1		zhenglin	126	2	24	3	111	3	2	2	1	5	2	0.358	1
dengyuhang	30	1	20	3	112	2	4	1	1	2	4	0.53	1		zhangshaokai	58	1	22	3	112	3	4	1	1	3	4	0.587	1		zhenglin	126	2	24	3	112	3	4	1	2	3	1	0.58	1
dengyuhang	30	1	20	3	113	5	3	1	2	5	5	0.482	1		zhangshaokai	58	1	22	3	113	2	2	1	2	2	4	0.544	1		zhenglin	126	2	24	3	113	2	3	2	1	3	3	0.651	1
dengyuhang	30	1	20	3	114	1	2	2	1	2	2	0.491	1		zhangshaokai	58	1	22	3	114	3	1	2	2	5	5	0.44	1		zhenglin	126	2	24	3	114	1	2	1	2	1	3	0.501	1
dengyuhang	30	1	20	3	115	3	1	2	1	5	1	0.566	1		zhangshaokai	58	1	22	3	115	2	4	2	1	5	4	0.492	1		zhenglin	126	2	24	3	115	2	5	2	1	3	5	0.43	1
dengyuhang	30	1	20	3	116	2	1	1	2	2	3	0.595	1		zhangshaokai	58	1	22	3	116	1	4	1	1	1	4	0.324	1		zhenglin	126	2	24	3	116	3	3	1	2	3	5	0.746	1
dengyuhang	30	1	20	3	117	5	2	2	1	4	2	0.593	1		zhangshaokai	58	1	22	3	117	3	5	1	2	3	1	0.573	1		zhenglin	126	2	24	3	117	1	3	2	1	5	3	0.609	1
dengyuhang	30	1	20	3	118	2	4	2	1	1	4	0.622	1		zhangshaokai	58	1	22	3	118	3	1	2	2	5	4	0.347	1		zhenglin	126	2	24	3	118	5	2	1	2	5	5	0.47	1
dengyuhang	30	1	20	3	119	3	1	2	2	2	3	0.49	1		zhangshaokai	58	1	22	3	119	3	1	2	2	5	3	0.403	1		zhenglin	126	2	24	3	119	4	1	1	1	4	1	0.416	1
dengyuhang	30	1	20	3	120	2	5	1	1	2	5	0.595	1		zhangshaokai	58	1	22	3	120	1	3	1	1	1	3	0.399	0		zhenglin	126	2	24	3	120	2	2	2	2	3	1	0.764	1
huangzebin	31	1	22	1	1	4	3	2	1	1	3	0.858	1		chenzepeng	59	1	21	1	1	3	3	2	1	1	3	0.435	1		tangcan	127	2	20	1	1	4	4	1	2	4	1	0.442	1
huangzebin	31	1	22	1	2	3	3	2	2	2	5	0.485	1		chenzepeng	59	1	21	1	2	1	2	1	1	1	2	0.358	1		tangcan	127	2	20	1	2	3	4	2	1	5	4	0.389	1
huangzebin	31	1	22	1	3	3	3	2	1	2	3	0.526	1		chenzepeng	59	1	21	1	3	1	2	1	1	1	2	0.397	1		tangcan	127	2	20	1	3	5	3	1	1	5	3	0.339	1
huangzebin	31	1	22	1	4	1	2	1	1	1	2	0.447	1		chenzepeng	59	1	21	1	4	3	4	2	2	4	3	0.378	1		tangcan	127	2	20	1	4	3	1	1	2	3	5	0.33	1
huangzebin	31	1	22	1	5	1	1	1	2	1	3	0.354	1		chenzepeng	59	1	21	1	5	5	1	1	2	5	4	0.448	0		tangcan	127	2	20	1	5	4	2	1	1	4	2	0.545	1
huangzebin	31	1	22	1	6	4	4	1	1	4	4	0.353	0		chenzepeng	59	1	21	1	6	4	3	2	1	3	3	0.486	1		tangcan	127	2	20	1	6	3	5	2	2	5	3	0.425	1
huangzebin	31	1	22	1	7	1	5	2	2	4	4	0.802	1		chenzepeng	59	1	21	1	7	1	5	1	2	1	3	0.463	1		tangcan	127	2	20	1	7	4	3	2	2	5	5	0.389	1
huangzebin	31	1	22	1	8	4	1	2	2	1	3	0.447	1		chenzepeng	59	1	21	1	8	3	3	2	2	4	4	0.41	1		tangcan	127	2	20	1	8	4	2	2	2	5	3	0.443	1
huangzebin	31	1	22	1	9	5	1	1	2	5	3	0.667	1		chenzepeng	59	1	21	1	9	3	5	1	1	3	5	0.463	1		tangcan	127	2	20	1	9	5	4	1	1	5	4	0.534	1
huangzebin	31	1	22	1	10	5	4	2	1	4	4	0.708	1		chenzepeng	59	1	21	1	10	1	5	1	1	1	5	0.442	1		tangcan	127	2	20	1	10	5	2	1	2	5	1	0.502	1
huangzebin	31	1	22	1	11	3	2	1	2	3	4	0.509	1		chenzepeng	59	1	21	1	11	4	3	2	1	3	3	0.525	0		tangcan	127	2	20	1	11	3	5	1	1	3	5	0.494	1
huangzebin	31	1	22	1	12	4	3	2	1	5	3	0.549	1		chenzepeng	59	1	21	1	12	2	2	1	2	2	1	0.472	1		tangcan	127	2	20	1	12	2	3	2	2	3	5	0.464	1
huangzebin	31	1	22	1	13	1	5	2	1	4	5	0.668	1		chenzepeng	59	1	21	1	13	1	5	1	2	1	4	0.417	1		tangcan	127	2	20	1	13	3	1	1	1	3	1	0.466	1
huangzebin	31	1	22	1	14	4	5	2	2	1	1	0.511	1		chenzepeng	59	1	21	1	14	3	4	2	1	2	4	0.669	1		tangcan	127	2	20	1	14	4	3	2	2	5	5	0.404	1
huangzebin	31	1	22	1	15	2	1	1	1	2	1	0.447	1		chenzepeng	59	1	21	1	15	2	5	2	1	5	5	0.463	1		tangcan	127	2	20	1	15	4	1	2	2	5	4	0.448	1
huangzebin	31	1	22	1	16	2	4	2	2	5	5	0.563	1		chenzepeng	59	1	21	1	16	2	5	2	2	3	1	0.45	1		tangcan	127	2	20	1	16	3	2	1	2	3	4	0.556	1
huangzebin	31	1	22	1	17	1	5	1	2	1	4	0.625	0		chenzepeng	59	1	21	1	17	2	5	1	2	2	1	0.382	1		tangcan	127	2	20	1	17	2	1	2	1	4	1	0.539	1
huangzebin	31	1	22	1	18	2	3	1	1	2	3	0.592	1		chenzepeng	59	1	21	1	18	1	1	2	2	5	3	0.379	1		tangcan	127	2	20	1	18	4	2	2	1	1	2	0.474	1
huangzebin	31	1	22	1	19	4	5	2	1	3	5	0.661	0		chenzepeng	59	1	21	1	19	4	3	2	1	5	3	0.353	1		tangcan	127	2	20	1	19	4	1	1	1	4	1	0.852	1
huangzebin	31	1	22	1	20	4	3	1	2	4	5	0.611	0		chenzepeng	59	1	21	1	20	5	5	1	1	5	5	0.36	1		tangcan	127	2	20	1	20	4	5	2	2	5	3	0.623	1
huangzebin	31	1	22	1	21	5	1	1	1	5	1	0.514	1		chenzepeng	59	1	21	1	21	2	5	2	2	4	1	0.463	1		tangcan	127	2	20	1	21	1	4	2	2	5	3	0.411	1
huangzebin	31	1	22	1	22	4	5	2	1	2	5	0.683	0		chenzepeng	59	1	21	1	22	1	1	1	1	1	1	0.465	1		tangcan	127	2	20	1	22	3	5	1	1	3	5	0.416	1
huangzebin	31	1	22	1	23	3	2	2	1	4	2	0.582	1		chenzepeng	59	1	21	1	23	4	3	1	2	4	4	0.475	1		tangcan	127	2	20	1	23	2	2	2	1	1	2	0.452	1
huangzebin	31	1	22	1	24	5	5	2	2	3	3	0.548	1		chenzepeng	59	1	21	1	24	2	4	2	1	1	4	0.421	1		tangcan	127	2	20	1	24	2	3	2	2	3	5	0.567	1
huangzebin	31	1	22	1	25	3	3	1	2	3	5	0.588	0		chenzepeng	59	1	21	1	25	3	5	1	1	3	5	0.409	1		tangcan	127	2	20	1	25	1	2	1	1	1	2	0.397	1
huangzebin	31	1	22	1	26	5	1	1	1	5	1	1.156	1		chenzepeng	59	1	21	1	26	1	4	1	1	1	4	0.397	1		tangcan	127	2	20	1	26	4	2	1	2	4	1	0.554	1
huangzebin	31	1	22	1	27	4	1	2	2	3	3	0.554	1		chenzepeng	59	1	21	1	27	1	2	1	2	1	4	0.475	1		tangcan	127	2	20	1	27	3	3	2	1	2	3	0.425	1
huangzebin	31	1	22	1	28	1	2	1	2	1	1	0.761	1		chenzepeng	59	1	21	1	28	1	2	2	2	3	5	0.421	1		tangcan	127	2	20	1	28	5	5	1	2	5	4	0.421	1
huangzebin	31	1	22	1	29	5	2	1	1	5	2	0.52	1		chenzepeng	59	1	21	1	29	4	2	2	1	5	2	0.401	1		tangcan	127	2	20	1	29	3	4	2	1	2	4	0.425	1
huangzebin	31	1	22	1	30	5	2	1	2	5	1	0.863	1		chenzepeng	59	1	21	1	30	1	2	2	2	5	1	0.478	1		tangcan	127	2	20	1	30	1	1	1	2	1	5	0.397	1
huangzebin	31	1	22	1	31	4	1	2	2	1	4	0.522	1		chenzepeng	59	1	21	1	31	3	2	1	2	3	3	0.456	1		tangcan	127	2	20	1	31	5	5	2	1	4	5	0.547	1
huangzebin	31	1	22	1	32	1	2	1	2	1	5	0.555	1		chenzepeng	59	1	21	1	32	2	3	1	2	2	4	0.419	1		tangcan	127	2	20	1	32	2	5	2	1	1	5	0.458	1
huangzebin	31	1	22	1	33	1	5	2	1	5	5	0.545	1		chenzepeng	59	1	21	1	33	3	3	2	1	4	3	0.391	1		tangcan	127	2	20	1	33	5	2	2	1	2	2	0.54	1
huangzebin	31	1	22	1	34	1	4	2	2	4	1	0.528	1		chenzepeng	59	1	21	1	34	5	3	2	1	2	3	0.42	1		tangcan	127	2	20	1	34	5	4	1	2	5	3	0.691	1
huangzebin	31	1	22	1	35	2	5	1	1	2	5	0.728	0		chenzepeng	59	1	21	1	35	5	3	2	2	1	1	0.472	1		tangcan	127	2	20	1	35	5	5	1	2	5	1	0.509	1
huangzebin	31	1	22	1	36	2	2	1	1	2	2	0.516	1		chenzepeng	59	1	21	1	36	3	3	1	1	3	3	0.45	1		tangcan	127	2	20	1	36	1	2	2	1	5	2	0.477	1
huangzebin	31	1	22	1	37	2	2	2	1	5	2	0.667	1		chenzepeng	59	1	21	1	37	2	2	2	2	1	3	0.445	1		tangcan	127	2	20	1	37	2	2	1	1	2	2	0.472	1
huangzebin	31	1	22	1	38	3	5	1	2	3	3	0.549	0		chenzepeng	59	1	21	1	38	3	4	1	2	3	3	0.32	1		tangcan	127	2	20	1	38	4	4	1	1	4	4	0.386	1
huangzebin	31	1	22	1	39	2	1	2	2	4	5	0.718	1		chenzepeng	59	1	21	1	39	3	1	2	2	5	4	0.393	1		tangcan	127	2	20	1	39	4	3	2	2	5	4	0.415	1
huangzebin	31	1	22	1	40	3	4	1	1	3	4	0.87	1		chenzepeng	59	1	21	1	40	2	1	1	1	2	1	0.565	1		tangcan	127	2	20	1	40	2	3	1	2	2	5	0.732	1
huangzebin	31	1	22	2	41	5	1	1	1	5	1	0.675	1		chenzepeng	59	1	21	2	41	2	5	1	2	2	3	0.373	1		tangcan	127	2	20	2	41	5	5	2	2	1	1	0.787	1
huangzebin	31	1	22	2	42	5	2	1	2	5	3	0.589	1		chenzepeng	59	1	21	2	42	2	3	2	2	1	5	0.379	1		tangcan	127	2	20	2	42	3	3	2	1	4	3	0.576	1
huangzebin	31	1	22	2	43	5	4	2	1	4	4	0.467	1		chenzepeng	59	1	21	2	43	3	5	1	1	3	5	0.353	1		tangcan	127	2	20	2	43	5	3	1	2	5	5	0.35	1
huangzebin	31	1	22	2	44	3	4	2	2	5	1	0.541	1		chenzepeng	59	1	21	2	44	5	5	2	2	1	3	0.36	1		tangcan	127	2	20	2	44	2	3	1	1	2	3	0.429	1
huangzebin	31	1	22	2	45	2	5	1	1	2	5	0.804	0		chenzepeng	59	1	21	2	45	2	4	2	1	3	4	0.614	1		tangcan	127	2	20	2	45	2	5	2	2	5	4	0.449	1
huangzebin	31	1	22	2	46	3	5	2	2	5	3	0.644	1		chenzepeng	59	1	21	2	46	1	1	1	2	1	4	0.411	1		tangcan	127	2	20	2	46	5	3	2	1	2	3	0.516	1
huangzebin	31	1	22	2	47	4	4	2	1	1	4	0.862	1		chenzepeng	59	1	21	2	47	1	2	2	1	5	2	0.455	1		tangcan	127	2	20	2	47	4	4	1	2	4	5	0.5	1
huangzebin	31	1	22	2	48	4	5	2	1	5	5	0.778	1		chenzepeng	59	1	21	2	48	2	3	2	2	4	1	0.33	1		tangcan	127	2	20	2	48	1	3	2	2	3	5	0.452	1
huangzebin	31	1	22	2	49	3	5	1	1	3	5	0.479	1		chenzepeng	59	1	21	2	49	4	3	1	2	4	1	0.403	1		tangcan	127	2	20	2	49	3	5	2	1	1	5	0.519	1
huangzebin	31	1	22	2	50	3	5	1	2	3	3	0.562	0		chenzepeng	59	1	21	2	50	2	2	1	1	2	2	0.423	1		tangcan	127	2	20	2	50	3	3	1	2	3	4	0.344	1
huangzebin	31	1	22	2	51	3	4	1	2	3	5	0.723	0		chenzepeng	59	1	21	2	51	3	5	1	1	3	5	0.555	1		tangcan	127	2	20	2	51	3	5	1	1	3	5	0.39	1
huangzebin	31	1	22	2	52	4	4	2	2	1	1	0.814	1		chenzepeng	59	1	21	2	52	4	1	2	1	2	1	0.354	1		tangcan	127	2	20	2	52	2	2	2	2	3	3	0.452	1
huangzebin	31	1	22	2	53	3	5	1	1	3	5	0.915	0		chenzepeng	59	1	21	2	53	2	3	2	2	4	1	0.521	0		tangcan	127	2	20	2	53	3	3	1	1	3	3	0.43	1
huangzebin	31	1	22	2	54	4	4	2	2	2	1	0.758	1		chenzepeng	59	1	21	2	54	4	3	1	2	4	4	0.507	1		tangcan	127	2	20	2	54	5	3	2	2	3	5	0.482	1
huangzebin	31	1	22	2	55	1	2	2	2	5	4	0.644	1		chenzepeng	59	1	21	2	55	1	3	2	2	5	1	0.54	1		tangcan	127	2	20	2	55	3	3	2	2	2	4	0.412	1
huangzebin	31	1	22	2	56	2	2	2	2	4	3	0.552	1		chenzepeng	59	1	21	2	56	2	3	2	1	5	3	0.507	1		tangcan	127	2	20	2	56	2	5	1	1	2	5	0.408	1
huangzebin	31	1	22	2	57	2	5	1	1	2	5	1.399	1		chenzepeng	59	1	21	2	57	5	2	2	1	3	2	0.388	1		tangcan	127	2	20	2	57	3	1	1	1	3	1	0.405	1
huangzebin	31	1	22	2	58	2	3	2	1	5	3	0.627	1		chenzepeng	59	1	21	2	58	5	3	1	2	5	4	0.665	1		tangcan	127	2	20	2	58	5	5	2	1	3	5	0.634	0
huangzebin	31	1	22	2	59	5	4	1	2	5	3	0.815	1		chenzepeng	59	1	21	2	59	3	3	1	1	3	3	0.404	1		tangcan	127	2	20	2	59	4	2	1	2	4	4	0.688	0
huangzebin	31	1	22	2	60	2	5	2	1	4	5	1.019	1		chenzepeng	59	1	21	2	60	3	4	1	1	3	4	0.352	1		tangcan	127	2	20	2	60	2	3	2	2	3	1	0.74	1
huangzebin	31	1	22	2	61	3	2	1	2	3	1	0.759	1		chenzepeng	59	1	21	2	61	5	5	2	2	1	3	0.488	1		tangcan	127	2	20	2	61	4	5	1	2	4	1	0.652	1
huangzebin	31	1	22	2	62	5	3	1	2	5	1	0.75	1		chenzepeng	59	1	21	2	62	2	5	2	1	5	5	0.465	1		tangcan	127	2	20	2	62	1	5	2	1	5	5	0.494	1
huangzebin	31	1	22	2	63	5	4	2	1	4	4	0.717	1		chenzepeng	59	1	21	2	63	1	4	1	1	1	4	0.444	1		tangcan	127	2	20	2	63	2	1	2	1	5	1	0.696	1
huangzebin	31	1	22	2	64	1	5	1	1	1	5	0.853	0		chenzepeng	59	1	21	2	64	3	5	2	1	2	5	0.543	1		tangcan	127	2	20	2	64	2	2	1	2	2	4	0.585	1
huangzebin	31	1	22	2	65	5	1	1	2	5	5	1.93	1		chenzepeng	59	1	21	2	65	5	2	1	2	5	1	0.478	1		tangcan	127	2	20	2	65	1	4	1	1	1	4	0.543	1
huangzebin	31	1	22	2	66	3	2	2	1	2	2	0.626	1		chenzepeng	59	1	21	2	66	1	2	2	2	3	5	0.44	1		tangcan	127	2	20	2	66	4	1	2	1	3	1	0.454	1
huangzebin	31	1	22	2	67	4	3	2	1	5	3	0.59	1		chenzepeng	59	1	21	2	67	3	2	1	2	3	3	0.411	1		tangcan	127	2	20	2	67	4	2	1	2	4	3	0.529	1
huangzebin	31	1	22	2	68	1	3	2	2	5	4	0.579	1		chenzepeng	59	1	21	2	68	2	5	1	1	2	5	0.36	1		tangcan	127	2	20	2	68	1	4	2	2	2	5	0.384	1
huangzebin	31	1	22	2	69	5	1	1	2	5	3	0.905	1		chenzepeng	59	1	21	2	69	5	5	2	1	3	5	0.439	0		tangcan	127	2	20	2	69	5	1	2	2	3	4	0.462	1
huangzebin	31	1	22	2	70	2	3	2	1	3	3	0.538	1		chenzepeng	59	1	21	2	70	5	2	2	2	4	3	0.381	1		tangcan	127	2	20	2	70	3	3	1	1	3	3	0.425	1
huangzebin	31	1	22	2	71	5	4	2	2	3	1	0.649	1		chenzepeng	59	1	21	2	71	5	2	1	2	5	4	0.411	1		tangcan	127	2	20	2	71	4	3	2	1	5	3	0.389	1
huangzebin	31	1	22	2	72	2	5	1	1	2	5	1.044	1		chenzepeng	59	1	21	2	72	3	3	1	2	3	1	0.559	1		tangcan	127	2	20	2	72	2	2	1	2	2	5	0.474	1
huangzebin	31	1	22	2	73	4	5	2	2	2	3	0.616	1		chenzepeng	59	1	21	2	73	2	2	2	1	5	2	0.447	1		tangcan	127	2	20	2	73	4	5	1	1	4	5	0.356	1
huangzebin	31	1	22	2	74	2	4	1	1	2	4	0.724	0		chenzepeng	59	1	21	2	74	4	4	2	2	2	5	0.786	1		tangcan	127	2	20	2	74	1	3	1	1	1	3	0.419	1
huangzebin	31	1	22	2	75	3	2	1	2	3	4	1.198	0		chenzepeng	59	1	21	2	75	4	5	1	2	4	3	0.423	1		tangcan	127	2	20	2	75	5	4	2	2	4	3	0.375	1
huangzebin	31	1	22	2	76	1	5	2	1	2	5	0.783	1		chenzepeng	59	1	21	2	76	5	1	1	1	5	1	0.403	1		tangcan	127	2	20	2	76	2	1	1	1	2	1	0.429	1
huangzebin	31	1	22	2	77	5	4	1	1	5	4	0.844	1		chenzepeng	59	1	21	2	77	5	1	2	2	3	5	0.416	1		tangcan	127	2	20	2	77	3	3	2	1	4	3	0.353	1
huangzebin	31	1	22	2	78	3	1	2	2	1	5	0.703	1		chenzepeng	59	1	21	2	78	4	5	1	1	4	5	0.348	1		tangcan	127	2	20	2	78	2	4	1	2	2	3	0.376	1
huangzebin	31	1	22	2	79	2	3	1	1	2	3	0.704	1		chenzepeng	59	1	21	2	79	5	2	1	1	5	2	0.363	1		tangcan	127	2	20	2	79	3	4	1	2	3	5	0.414	1
huangzebin	31	1	22	2	80	1	4	1	2	1	3	0.665	1		chenzepeng	59	1	21	2	80	1	5	2	1	4	5	0.466	1		tangcan	127	2	20	2	80	3	4	2	1	2	4	0.347	1
huangzebin	31	1	22	3	81	4	5	2	1	5	5	0.831	1		chenzepeng	59	1	21	3	81	2	1	1	2	2	5	0.57	0		tangcan	127	2	20	3	81	4	2	1	1	4	2	0.437	1
huangzebin	31	1	22	3	82	4	5	1	2	4	4	0.787	1		chenzepeng	59	1	21	3	82	1	4	2	2	3	3	0.538	1		tangcan	127	2	20	3	82	2	3	2	2	4	4	0.52	1
huangzebin	31	1	22	3	83	1	1	1	2	1	4	0.497	1		chenzepeng	59	1	21	3	83	4	3	1	1	4	3	0.498	1		tangcan	127	2	20	3	83	2	4	2	1	4	4	0.48	1
huangzebin	31	1	22	3	84	1	2	2	1	3	2	0.61	1		chenzepeng	59	1	21	3	84	4	5	2	1	3	5	0.419	1		tangcan	127	2	20	3	84	4	3	1	2	4	5	1.034	1
huangzebin	31	1	22	3	85	1	4	1	1	1	4	0.455	1		chenzepeng	59	1	21	3	85	4	3	2	1	5	3	0.471	1		tangcan	127	2	20	3	85	1	1	2	1	4	1	0.389	1
huangzebin	31	1	22	3	86	1	4	2	2	4	5	0.553	1		chenzepeng	59	1	21	3	86	3	1	1	2	3	5	0.418	1		tangcan	127	2	20	3	86	1	5	2	2	4	1	0.547	1
huangzebin	31	1	22	3	87	5	1	1	2	5	5	0.496	1		chenzepeng	59	1	21	3	87	3	1	2	2	1	4	0.477	1		tangcan	127	2	20	3	87	1	2	1	1	1	2	0.411	1
huangzebin	31	1	22	3	88	5	4	2	1	4	4	0.801	1		chenzepeng	59	1	21	3	88	1	4	1	2	1	3	0.359	1		tangcan	127	2	20	3	88	3	1	1	2	3	3	0.863	1
huangzebin	31	1	22	3	89	5	3	2	2	2	4	0.718	1		chenzepeng	59	1	21	3	89	2	2	1	1	2	2	0.358	1		tangcan	127	2	20	3	89	4	2	2	2	1	1	0.481	1
huangzebin	31	1	22	3	90	5	5	1	2	5	3	0.814	1		chenzepeng	59	1	21	3	90	4	2	1	1	4	2	0.413	1		tangcan	127	2	20	3	90	3	2	1	2	3	5	0.492	1
huangzebin	31	1	22	3	91	3	3	1	1	3	3	0.651	1		chenzepeng	59	1	21	3	91	3	4	2	2	4	5	0.473	1		tangcan	127	2	20	3	91	3	5	2	1	2	5	0.581	1
huangzebin	31	1	22	3	92	4	4	2	2	2	3	0.717	1		chenzepeng	59	1	21	3	92	4	3	1	1	4	3	0.324	1		tangcan	127	2	20	3	92	2	1	1	2	2	4	0.395	1
huangzebin	31	1	22	3	93	5	4	1	1	5	4	0.502	1		chenzepeng	59	1	21	3	93	2	2	1	2	2	4	0.467	1		tangcan	127	2	20	3	93	5	1	2	2	2	5	0.537	1
huangzebin	31	1	22	3	94	2	1	1	2	2	5	0.43	1		chenzepeng	59	1	21	3	94	4	1	2	1	1	1	0.365	1		tangcan	127	2	20	3	94	3	4	2	1	5	4	0.623	1
huangzebin	31	1	22	3	95	2	4	2	1	5	4	0.499	1		chenzepeng	59	1	21	3	95	2	2	2	1	5	2	0.372	1		tangcan	127	2	20	3	95	1	5	1	1	1	5	0.524	1
huangzebin	31	1	22	3	96	3	1	1	1	3	1	0.691	1		chenzepeng	59	1	21	3	96	3	2	1	2	3	1	0.41	1		tangcan	127	2	20	3	96	5	5	1	1	5	5	0.364	1
huangzebin	31	1	22	3	97	3	4	1	1	3	4	0.46	1		chenzepeng	59	1	21	3	97	2	3	1	2	2	1	0.527	1		tangcan	127	2	20	3	97	5	2	1	2	5	5	0.515	1
huangzebin	31	1	22	3	98	4	5	2	2	5	4	0.454	1		chenzepeng	59	1	21	3	98	5	5	2	2	4	1	0.478	1		tangcan	127	2	20	3	98	1	3	2	1	5	3	0.62	1
huangzebin	31	1	22	3	99	3	3	2	2	2	1	0.498	1		chenzepeng	59	1	21	3	99	1	4	2	1	4	4	0.345	1		tangcan	127	2	20	3	99	1	1	2	1	5	1	0.455	1
huangzebin	31	1	22	3	100	4	2	1	2	4	3	1.003	0		chenzepeng	59	1	21	3	100	3	1	1	1	3	1	0.328	1		tangcan	127	2	20	3	100	4	4	1	1	4	4	0.482	1
huangzebin	31	1	22	3	101	4	4	1	1	4	4	0.53	1		chenzepeng	59	1	21	3	101	5	2	1	2	5	3	0.472	1		tangcan	127	2	20	3	101	5	2	2	2	3	3	0.539	1
huangzebin	31	1	22	3	102	1	1	1	2	1	4	0.642	1		chenzepeng	59	1	21	3	102	4	4	2	1	3	4	0.394	1		tangcan	127	2	20	3	102	2	4	1	2	2	5	0.419	1
huangzebin	31	1	22	3	103	3	1	2	2	4	4	0.51	1		chenzepeng	59	1	21	3	103	3	4	1	1	3	4	0.375	1		tangcan	127	2	20	3	103	2	3	2	1	5	3	0.462	1
huangzebin	31	1	22	3	104	4	5	1	1	4	5	0.486	1		chenzepeng	59	1	21	3	104	5	2	2	2	3	4	0.389	1		tangcan	127	2	20	3	104	1	4	1	1	1	4	0.505	1
huangzebin	31	1	22	3	105	1	1	2	2	4	5	0.816	1		chenzepeng	59	1	21	3	105	5	3	2	1	4	3	0.378	1		tangcan	127	2	20	3	105	2	2	2	2	5	5	0.443	1
huangzebin	31	1	22	3	106	1	5	2	1	3	5	0.619	1		chenzepeng	59	1	21	3	106	1	5	2	2	3	3	0.497	1		tangcan	127	2	20	3	106	1	1	1	1	1	1	0.414	1
huangzebin	31	1	22	3	107	5	2	1	1	5	2	0.488	1		chenzepeng	59	1	21	3	107	2	2	1	1	2	2	0.378	1		tangcan	127	2	20	3	107	5	5	1	2	5	3	0.466	1
huangzebin	31	1	22	3	108	4	2	1	2	4	1	0.561	1		chenzepeng	59	1	21	3	108	1	3	2	2	5	1	0.352	1		tangcan	127	2	20	3	108	2	4	2	2	3	5	0.38	1
huangzebin	31	1	22	3	109	4	4	2	2	1	5	0.536	1		chenzepeng	59	1	21	3	109	3	4	2	1	2	4	0.375	1		tangcan	127	2	20	3	109	5	1	1	1	5	1	0.354	1
huangzebin	31	1	22	3	110	5	3	1	2	5	4	0.735	1		chenzepeng	59	1	21	3	110	4	2	1	2	4	4	0.469	1		tangcan	127	2	20	3	110	3	3	2	2	4	5	0.497	1
huangzebin	31	1	22	3	111	3	5	2	1	5	5	0.67	1		chenzepeng	59	1	21	3	111	3	2	2	2	2	3	0.439	1		tangcan	127	2	20	3	111	1	1	2	1	3	1	0.427	1
huangzebin	31	1	22	3	112	4	2	1	1	4	2	0.553	1		chenzepeng	59	1	21	3	112	4	5	1	2	4	3	0.498	0		tangcan	127	2	20	3	112	2	3	2	2	5	1	0.406	1
huangzebin	31	1	22	3	113	1	3	2	1	4	3	0.735	1		chenzepeng	59	1	21	3	113	4	5	2	1	3	5	0.502	1		tangcan	127	2	20	3	113	1	3	1	1	1	3	0.795	1
huangzebin	31	1	22	3	114	4	5	2	2	1	4	0.558	1		chenzepeng	59	1	21	3	114	5	1	2	2	3	5	0.391	1		tangcan	127	2	20	3	114	4	5	1	2	4	4	0.481	1
huangzebin	31	1	22	3	115	4	1	2	1	5	1	0.597	1		chenzepeng	59	1	21	3	115	2	4	1	1	2	4	0.676	1		tangcan	127	2	20	3	115	1	4	2	2	3	3	0.451	1
huangzebin	31	1	22	3	116	5	1	1	1	5	1	0.523	0		chenzepeng	59	1	21	3	116	3	5	1	1	3	5	0.367	1		tangcan	127	2	20	3	116	4	5	2	1	3	5	0.462	1
huangzebin	31	1	22	3	117	1	3	1	2	1	4	0.669	1		chenzepeng	59	1	21	3	117	2	2	2	1	3	2	0.869	1		tangcan	127	2	20	3	117	1	2	1	2	1	4	0.552	1
huangzebin	31	1	22	3	118	4	5	2	1	2	5	0.544	1		chenzepeng	59	1	21	3	118	1	3	2	2	4	5	0.67	1		tangcan	127	2	20	3	118	2	3	2	1	1	3	0.535	1
huangzebin	31	1	22	3	119	3	4	2	2	2	1	0.487	1		chenzepeng	59	1	21	3	119	1	5	1	2	1	3	0.432	1		tangcan	127	2	20	3	119	2	1	1	2	2	5	0.639	1
huangzebin	31	1	22	3	120	4	2	2	1	1	2	1.137	0		chenzepeng	59	1	21	3	120	2	3	1	1	2	3	0.58	0		tangcan	127	2	20	3	120	5	4	1	1	5	4	0.386	1
yangxinqian	32	2	19	1	1	2	5	1	2	2	3	0.911	1		chenjiawei	60	1	20	1	1	2	1	1	1	2	1	0.329	1		lanchuyi	128	2	25	1	1	3	5	1	1	3	5	0.384	1
yangxinqian	32	2	19	1	2	2	1	2	1	1	1	0.43	1		chenjiawei	60	1	20	1	2	1	4	2	1	2	4	0.377	1		lanchuyi	128	2	25	1	2	4	4	2	1	3	4	0.461	1
yangxinqian	32	2	19	1	3	3	4	1	2	3	5	0.506	1		chenjiawei	60	1	20	1	3	4	2	1	1	4	2	0.367	1		lanchuyi	128	2	25	1	3	2	4	2	2	3	5	0.44	1
yangxinqian	32	2	19	1	4	5	2	1	1	5	2	0.596	1		chenjiawei	60	1	20	1	4	1	4	2	2	2	3	0.366	1		lanchuyi	128	2	25	1	4	1	5	1	1	1	5	0.299	1
yangxinqian	32	2	19	1	5	2	1	2	2	1	4	0.609	1		chenjiawei	60	1	20	1	5	4	1	2	2	5	5	0.396	1		lanchuyi	128	2	25	1	5	2	1	1	1	2	1	0.308	1
yangxinqian	32	2	19	1	6	3	4	1	2	3	5	0.621	0		chenjiawei	60	1	20	1	6	4	4	2	1	2	4	0.4	0		lanchuyi	128	2	25	1	6	2	4	2	2	3	5	0.589	1
yangxinqian	32	2	19	1	7	2	3	2	1	3	3	1.252	1		chenjiawei	60	1	20	1	7	4	1	1	1	4	1	0.488	1		lanchuyi	128	2	25	1	7	2	3	2	2	5	5	0.706	1
yangxinqian	32	2	19	1	8	5	3	1	2	5	5	0.975	1		chenjiawei	60	1	20	1	8	1	2	1	1	1	2	0.442	1		lanchuyi	128	2	25	1	8	1	2	1	1	1	2	0.37	1
yangxinqian	32	2	19	1	9	3	2	1	1	3	2	0.742	1		chenjiawei	60	1	20	1	9	3	2	2	2	1	3	0.413	1		lanchuyi	128	2	25	1	9	2	2	1	1	2	2	0.417	1
yangxinqian	32	2	19	1	10	1	3	2	1	5	3	1.14	0		chenjiawei	60	1	20	1	10	5	5	1	2	5	1	0.346	1		lanchuyi	128	2	25	1	10	5	3	1	2	5	1	0.349	1
yangxinqian	32	2	19	1	11	2	1	2	2	1	3	0.679	1		chenjiawei	60	1	20	1	11	4	4	1	1	4	4	0.345	1		lanchuyi	128	2	25	1	11	3	4	2	2	5	5	0.443	1
yangxinqian	32	2	19	1	12	1	3	1	1	1	3	0.848	1		chenjiawei	60	1	20	1	12	1	5	2	2	2	1	0.344	1		lanchuyi	128	2	25	1	12	2	4	1	1	2	4	0.319	1
yangxinqian	32	2	19	1	13	4	2	1	2	4	5	0.683	1		chenjiawei	60	1	20	1	13	3	2	2	2	1	3	0.352	1		lanchuyi	128	2	25	1	13	3	4	2	2	1	1	0.383	1
yangxinqian	32	2	19	1	14	3	1	1	1	3	1	0.413	1		chenjiawei	60	1	20	1	14	3	1	1	1	3	1	0.374	1		lanchuyi	128	2	25	1	14	5	4	2	2	2	5	0.62	1
yangxinqian	32	2	19	1	15	5	1	2	1	1	1	1.034	1		chenjiawei	60	1	20	1	15	3	2	1	2	3	1	0.397	1		lanchuyi	128	2	25	1	15	1	4	1	2	1	1	0.6	1
yangxinqian	32	2	19	1	16	4	4	2	2	5	5	1.341	1		chenjiawei	60	1	20	1	16	3	5	1	2	3	4	0.33	1		lanchuyi	128	2	25	1	16	2	4	1	1	2	4	0.309	1
yangxinqian	32	2	19	1	17	2	4	2	1	5	4	0.893	0		chenjiawei	60	1	20	1	17	4	1	2	1	5	1	0.473	1		lanchuyi	128	2	25	1	17	5	1	1	2	5	4	0.309	1
yangxinqian	32	2	19	1	18	4	5	1	1	4	5	0.489	1		chenjiawei	60	1	20	1	18	3	5	2	2	2	1	0.428	1		lanchuyi	128	2	25	1	18	5	3	2	2	4	5	0.454	1
yangxinqian	32	2	19	1	19	2	2	2	2	5	5	0.602	1		chenjiawei	60	1	20	1	19	5	2	1	2	5	4	0.463	1		lanchuyi	128	2	25	1	19	4	3	2	1	2	3	0.409	1
yangxinqian	32	2	19	1	20	1	4	1	1	1	4	0.655	1		chenjiawei	60	1	20	1	20	1	1	2	1	3	1	0.434	1		lanchuyi	128	2	25	1	20	3	3	1	1	3	3	0.422	1
yangxinqian	32	2	19	1	21	3	4	2	2	1	5	0.674	1		chenjiawei	60	1	20	1	21	1	1	2	2	2	3	0.589	1		lanchuyi	128	2	25	1	21	4	2	1	2	4	4	0.594	1
yangxinqian	32	2	19	1	22	2	3	1	2	2	1	0.555	1		chenjiawei	60	1	20	1	22	4	3	2	1	2	3	0.411	1		lanchuyi	128	2	25	1	22	2	4	2	1	3	4	0.375	1
yangxinqian	32	2	19	1	23	3	3	1	1	3	3	0.61	1		chenjiawei	60	1	20	1	23	4	2	1	2	4	3	0.4	0		lanchuyi	128	2	25	1	23	2	5	2	1	4	5	0.412	1
yangxinqian	32	2	19	1	24	4	4	1	2	4	3	0.567	0		chenjiawei	60	1	20	1	24	4	3	1	1	4	3	0.415	1		lanchuyi	128	2	25	1	24	4	1	2	1	1	1	0.386	1
yangxinqian	32	2	19	1	25	1	5	2	2	5	3	0.735	1		chenjiawei	60	1	20	1	25	3	2	1	2	3	1	0.364	1		lanchuyi	128	2	25	1	25	3	1	1	2	3	5	0.431	0
yangxinqian	32	2	19	1	26	4	2	1	2	4	1	0.943	1		chenjiawei	60	1	20	1	26	1	3	2	2	4	5	0.354	1		lanchuyi	128	2	25	1	26	2	3	2	2	4	5	0.702	1
yangxinqian	32	2	19	1	27	3	1	2	1	5	1	1.254	1		chenjiawei	60	1	20	1	27	5	3	1	2	5	5	0.345	1		lanchuyi	128	2	25	1	27	2	1	1	2	2	5	0.423	1
yangxinqian	32	2	19	1	28	2	1	2	1	5	1	0.769	1		chenjiawei	60	1	20	1	28	5	2	2	1	2	2	0.384	0		lanchuyi	128	2	25	1	28	5	1	2	1	3	1	0.523	1
yangxinqian	32	2	19	1	29	4	5	1	2	4	1	0.495	1		chenjiawei	60	1	20	1	29	2	3	1	1	2	3	0.353	1		lanchuyi	128	2	25	1	29	3	2	1	2	3	4	0.531	1
yangxinqian	32	2	19	1	30	1	1	2	2	5	3	0.729	1		chenjiawei	60	1	20	1	30	5	4	2	1	4	4	0.455	1		lanchuyi	128	2	25	1	30	3	4	1	2	3	1	0.323	1
yangxinqian	32	2	19	1	31	2	1	2	2	3	3	0.609	1		chenjiawei	60	1	20	1	31	2	1	2	2	5	3	0.482	1		lanchuyi	128	2	25	1	31	4	2	2	2	3	4	0.578	1
yangxinqian	32	2	19	1	32	5	2	2	1	4	2	0.557	1		chenjiawei	60	1	20	1	32	3	4	1	1	3	4	0.347	1		lanchuyi	128	2	25	1	32	3	3	1	1	3	3	0.561	1
yangxinqian	32	2	19	1	33	5	4	1	1	5	4	0.444	0		chenjiawei	60	1	20	1	33	1	2	1	2	1	4	0.354	1		lanchuyi	128	2	25	1	33	4	3	1	1	4	3	0.367	1
yangxinqian	32	2	19	1	34	2	3	2	2	3	4	0.865	1		chenjiawei	60	1	20	1	34	5	5	2	2	4	4	0.394	1		lanchuyi	128	2	25	1	34	4	5	1	2	4	1	0.334	1
yangxinqian	32	2	19	1	35	3	1	2	1	1	1	0.716	1		chenjiawei	60	1	20	1	35	3	5	1	2	3	1	0.407	1		lanchuyi	128	2	25	1	35	3	5	2	1	4	5	0.405	1
yangxinqian	32	2	19	1	36	4	5	2	2	1	1	0.955	1		chenjiawei	60	1	20	1	36	1	2	2	1	5	2	0.588	0		lanchuyi	128	2	25	1	36	3	4	2	1	2	4	0.506	1
yangxinqian	32	2	19	1	37	5	4	1	1	5	4	0.763	1		chenjiawei	60	1	20	1	37	4	2	2	1	3	2	0.427	1		lanchuyi	128	2	25	1	37	4	4	2	1	5	4	0.386	1
yangxinqian	32	2	19	1	38	5	3	2	1	2	3	0.633	1		chenjiawei	60	1	20	1	38	1	1	1	2	1	5	0.456	1		lanchuyi	128	2	25	1	38	3	5	1	2	3	1	0.351	1
yangxinqian	32	2	19	1	39	5	5	1	2	5	1	0.821	1		chenjiawei	60	1	20	1	39	4	3	2	1	5	3	0.482	1		lanchuyi	128	2	25	1	39	1	5	2	1	3	5	0.367	1
yangxinqian	32	2	19	1	40	3	1	1	1	3	1	0.377	1		chenjiawei	60	1	20	1	40	2	2	1	1	2	2	0.412	1		lanchuyi	128	2	25	1	40	2	4	2	2	4	5	0.333	1
yangxinqian	32	2	19	2	41	1	4	2	1	5	4	0.755	1		chenjiawei	60	1	20	2	41	1	3	1	2	1	4	0.335	1		lanchuyi	128	2	25	2	41	1	2	1	1	1	2	0.409	1
yangxinqian	32	2	19	2	42	1	4	1	2	1	3	0.53	1		chenjiawei	60	1	20	2	42	4	5	2	2	2	3	0.343	1		lanchuyi	128	2	25	2	42	4	3	2	2	2	1	0.357	1
yangxinqian	32	2	19	2	43	1	5	2	1	2	5	0.37	1		chenjiawei	60	1	20	2	43	5	1	2	1	2	1	0.415	1		lanchuyi	128	2	25	2	43	2	5	1	2	2	1	0.612	1
yangxinqian	32	2	19	2	44	4	1	2	1	3	1	0.408	1		chenjiawei	60	1	20	2	44	4	1	1	2	4	4	0.451	0		lanchuyi	128	2	25	2	44	4	2	1	2	4	5	0.497	1
yangxinqian	32	2	19	2	45	4	1	2	2	3	3	0.596	1		chenjiawei	60	1	20	2	45	4	1	2	1	3	1	0.36	1		lanchuyi	128	2	25	2	45	1	1	2	1	2	1	0.362	1
yangxinqian	32	2	19	2	46	3	4	1	2	3	3	0.866	1		chenjiawei	60	1	20	2	46	1	3	1	1	1	3	0.375	1		lanchuyi	128	2	25	2	46	2	4	1	1	2	4	0.369	1
yangxinqian	32	2	19	2	47	2	3	1	1	2	3	0.588	1		chenjiawei	60	1	20	2	47	2	2	1	1	2	2	0.389	1		lanchuyi	128	2	25	2	47	3	5	1	2	3	1	0.343	1
yangxinqian	32	2	19	2	48	3	1	2	2	4	4	0.698	1		chenjiawei	60	1	20	2	48	4	4	2	2	3	1	0.418	1		lanchuyi	128	2	25	2	48	2	2	2	2	1	4	0.462	1
yangxinqian	32	2	19	2	49	5	3	1	1	5	3	0.875	1		chenjiawei	60	1	20	2	49	5	3	2	1	1	3	0.351	1		lanchuyi	128	2	25	2	49	2	5	2	1	4	5	0.369	1
yangxinqian	32	2	19	2	50	4	1	1	1	4	1	0.869	1		chenjiawei	60	1	20	2	50	1	2	2	1	3	2	0.453	1		lanchuyi	128	2	25	2	50	1	4	2	1	4	4	0.663	1
yangxinqian	32	2	19	2	51	1	4	2	2	5	1	0.623	1		chenjiawei	60	1	20	2	51	5	3	1	2	5	4	0.463	0		lanchuyi	128	2	25	2	51	4	1	1	2	4	5	0.434	1
yangxinqian	32	2	19	2	52	5	3	2	2	4	4	0.547	1		chenjiawei	60	1	20	2	52	3	5	2	2	2	4	0.477	1		lanchuyi	128	2	25	2	52	2	1	2	1	1	1	0.349	1
yangxinqian	32	2	19	2	53	4	3	1	2	4	4	0.666	1		chenjiawei	60	1	20	2	53	1	2	1	2	1	4	0.431	1		lanchuyi	128	2	25	2	53	5	1	1	1	5	1	0.355	1
yangxinqian	32	2	19	2	54	5	3	2	1	1	3	0.437	1		chenjiawei	60	1	20	2	54	1	3	1	1	1	3	0.684	1		lanchuyi	128	2	25	2	54	3	5	2	2	4	3	0.41	1
yangxinqian	32	2	19	2	55	5	2	1	1	5	2	0.568	1		chenjiawei	60	1	20	2	55	5	3	2	1	4	3	0.42	1		lanchuyi	128	2	25	2	55	3	5	1	2	3	1	0.423	1
yangxinqian	32	2	19	2	56	1	3	1	2	1	4	0.43	1		chenjiawei	60	1	20	2	56	3	2	2	2	4	4	0.52	1		lanchuyi	128	2	25	2	56	4	4	2	2	2	5	0.467	1
yangxinqian	32	2	19	2	57	2	4	2	2	1	3	0.585	1		chenjiawei	60	1	20	2	57	5	2	1	1	5	2	0.336	1		lanchuyi	128	2	25	2	57	2	3	1	1	2	3	0.341	1
yangxinqian	32	2	19	2	58	4	4	1	1	4	4	0.607	1		chenjiawei	60	1	20	2	58	5	4	2	1	1	4	0.375	1		lanchuyi	128	2	25	2	58	3	1	1	2	3	3	0.301	1
yangxinqian	32	2	19	2	59	3	4	2	2	5	1	0.476	1		chenjiawei	60	1	20	2	59	2	3	2	2	1	5	0.47	1		lanchuyi	128	2	25	2	59	1	4	2	1	3	4	0.421	1
yangxinqian	32	2	19	2	60	3	3	1	2	3	1	0.574	1		chenjiawei	60	1	20	2	60	3	3	1	2	3	1	0.503	1		lanchuyi	128	2	25	2	60	5	4	2	2	3	3	0.385	1
yangxinqian	32	2	19	2	61	5	2	1	1	5	2	0.907	1		chenjiawei	60	1	20	2	61	3	3	2	1	5	3	0.36	1		lanchuyi	128	2	25	2	61	1	2	1	1	1	2	0.382	1
yangxinqian	32	2	19	2	62	1	1	2	2	3	4	0.596	1		chenjiawei	60	1	20	2	62	5	2	1	2	5	1	0.375	1		lanchuyi	128	2	25	2	62	5	1	2	2	3	4	0.5	1
yangxinqian	32	2	19	2	63	1	5	2	1	4	5	1.114	1		chenjiawei	60	1	20	2	63	5	5	1	1	5	5	0.685	0		lanchuyi	128	2	25	2	63	1	4	2	2	4	3	0.581	1
yangxinqian	32	2	19	2	64	4	5	1	1	4	5	1.042	0		chenjiawei	60	1	20	2	64	4	3	2	1	1	3	0.409	1		lanchuyi	128	2	25	2	64	2	4	2	1	1	4	0.379	1
yangxinqian	32	2	19	2	65	4	3	2	2	5	4	1.129	1		chenjiawei	60	1	20	2	65	2	4	2	2	4	5	0.358	1		lanchuyi	128	2	25	2	65	4	5	1	2	4	1	0.369	1
yangxinqian	32	2	19	2	66	4	5	1	2	4	3	0.52	1		chenjiawei	60	1	20	2	66	1	1	2	1	3	1	0.373	1		lanchuyi	128	2	25	2	66	3	1	1	1	3	1	0.583	1
yangxinqian	32	2	19	2	67	5	2	2	1	3	2	0.504	1		chenjiawei	60	1	20	2	67	2	1	1	1	2	1	0.298	1		lanchuyi	128	2	25	2	67	1	5	2	2	3	3	0.661	1
yangxinqian	32	2	19	2	68	5	3	2	2	3	5	0.906	1		chenjiawei	60	1	20	2	68	5	3	2	2	3	5	0.364	1		lanchuyi	128	2	25	2	68	5	5	1	2	5	4	0.447	1
yangxinqian	32	2	19	2	69	5	4	1	1	5	4	0.57	1		chenjiawei	60	1	20	2	69	5	5	2	2	4	1	0.363	1		lanchuyi	128	2	25	2	69	3	4	1	2	3	5	0.411	1
yangxinqian	32	2	19	2	70	5	5	1	2	5	4	0.695	1		chenjiawei	60	1	20	2	70	2	1	1	1	2	1	0.361	1		lanchuyi	128	2	25	2	70	1	2	2	1	5	2	0.799	1
yangxinqian	32	2	19	2	71	4	1	2	1	3	1	0.745	1		chenjiawei	60	1	20	2	71	1	4	2	2	3	1	0.352	1		lanchuyi	128	2	25	2	71	1	3	2	2	5	4	0.564	1
yangxinqian	32	2	19	2	72	2	5	2	1	5	5	0.704	1		chenjiawei	60	1	20	2	72	5	3	1	2	5	1	0.351	1		lanchuyi	128	2	25	2	72	3	2	1	1	3	2	0.346	1
yangxinqian	32	2	19	2	73	3	5	2	1	1	5	0.633	1		chenjiawei	60	1	20	2	73	3	5	1	2	3	1	0.381	1		lanchuyi	128	2	25	2	73	4	3	2	1	2	3	0.362	1
yangxinqian	32	2	19	2	74	4	2	1	2	4	1	0.613	1		chenjiawei	60	1	20	2	74	2	1	1	1	2	1	0.299	1		lanchuyi	128	2	25	2	74	1	3	1	2	1	5	0.432	1
yangxinqian	32	2	19	2	75	5	5	2	2	3	4	0.921	1		chenjiawei	60	1	20	2	75	3	5	2	2	5	3	0.38	1		lanchuyi	128	2	25	2	75	3	2	2	1	4	2	0.676	1
yangxinqian	32	2	19	2	76	1	5	1	1	1	5	0.521	1		chenjiawei	60	1	20	2	76	3	5	1	1	3	5	0.498	1		lanchuyi	128	2	25	2	76	1	5	1	1	1	5	0.366	1
yangxinqian	32	2	19	2	77	1	1	1	2	1	4	0.361	1		chenjiawei	60	1	20	2	77	5	2	2	1	4	2	0.427	0		lanchuyi	128	2	25	2	77	1	5	2	2	5	4	0.42	1
yangxinqian	32	2	19	2	78	1	2	1	1	1	2	0.344	1		chenjiawei	60	1	20	2	78	2	5	1	2	2	4	0.434	1		lanchuyi	128	2	25	2	78	3	2	1	1	3	2	0.376	1
yangxinqian	32	2	19	2	79	5	3	2	1	4	3	0.4	1		chenjiawei	60	1	20	2	79	4	5	1	1	4	5	0.485	1		lanchuyi	128	2	25	2	79	4	1	1	1	4	1	0.582	1
yangxinqian	32	2	19	2	80	5	4	1	2	5	5	0.564	0		chenjiawei	60	1	20	2	80	1	5	1	2	1	4	0.431	1		lanchuyi	128	2	25	2	80	4	3	2	1	5	3	0.419	1
yangxinqian	32	2	19	3	81	1	2	2	1	2	2	0.445	1		chenjiawei	60	1	20	3	81	1	3	2	1	4	3	0.527	0		lanchuyi	128	2	25	3	81	4	2	2	2	1	4	0.611	1
yangxinqian	32	2	19	3	82	4	5	1	1	4	5	0.409	1		chenjiawei	60	1	20	3	82	2	1	1	2	2	3	0.363	1		lanchuyi	128	2	25	3	82	1	4	1	2	1	5	0.391	1
yangxinqian	32	2	19	3	83	3	2	1	2	3	1	1.021	0		chenjiawei	60	1	20	3	83	5	3	1	1	5	3	0.409	0		lanchuyi	128	2	25	3	83	5	1	1	1	5	1	0.365	1
yangxinqian	32	2	19	3	84	3	4	2	1	2	4	0.916	1		chenjiawei	60	1	20	3	84	4	5	1	2	4	1	0.352	1		lanchuyi	128	2	25	3	84	1	4	2	2	3	1	0.499	1
yangxinqian	32	2	19	3	85	3	3	1	2	3	4	0.725	0		chenjiawei	60	1	20	3	85	5	5	2	2	3	1	0.352	1		lanchuyi	128	2	25	3	85	5	1	1	2	5	5	0.396	1
yangxinqian	32	2	19	3	86	3	3	1	2	3	1	0.879	1		chenjiawei	60	1	20	3	86	2	3	2	1	5	3	0.47	1		lanchuyi	128	2	25	3	86	1	4	1	1	1	4	0.329	1
yangxinqian	32	2	19	3	87	2	4	2	1	1	4	0.401	1		chenjiawei	60	1	20	3	87	4	4	1	1	4	4	0.456	1		lanchuyi	128	2	25	3	87	1	5	2	1	2	5	0.433	1
yangxinqian	32	2	19	3	88	1	1	2	2	4	5	0.869	1		chenjiawei	60	1	20	3	88	2	3	2	2	3	1	0.45	1		lanchuyi	128	2	25	3	88	4	5	1	2	4	1	0.797	1
yangxinqian	32	2	19	3	89	3	1	1	2	3	4	1.159	1		chenjiawei	60	1	20	3	89	5	1	1	2	5	4	0.333	1		lanchuyi	128	2	25	3	89	4	2	2	1	1	2	0.49	1
yangxinqian	32	2	19	3	90	3	1	2	1	5	1	0.43	1		chenjiawei	60	1	20	3	90	3	4	1	1	3	4	0.34	1		lanchuyi	128	2	25	3	90	5	2	1	2	5	5	0.515	1
yangxinqian	32	2	19	3	91	3	4	1	1	3	4	0.714	1		chenjiawei	60	1	20	3	91	1	4	2	2	5	5	0.332	1		lanchuyi	128	2	25	3	91	1	2	1	1	1	2	0.461	1
yangxinqian	32	2	19	3	92	1	1	2	2	2	3	0.443	1		chenjiawei	60	1	20	3	92	4	5	1	1	4	5	0.452	1		lanchuyi	128	2	25	3	92	2	3	1	1	2	3	0.527	1
yangxinqian	32	2	19	3	93	2	1	1	1	2	1	0.359	1		chenjiawei	60	1	20	3	93	3	5	2	1	4	5	0.502	1		lanchuyi	128	2	25	3	93	2	4	2	2	5	5	0.463	1
yangxinqian	32	2	19	3	94	5	4	2	2	1	1	0.933	1		chenjiawei	60	1	20	3	94	4	2	1	1	4	2	0.552	1		lanchuyi	128	2	25	3	94	2	3	1	1	2	3	0.385	1
yangxinqian	32	2	19	3	95	1	5	2	1	4	5	0.5	1		chenjiawei	60	1	20	3	95	1	5	1	2	1	1	0.438	1		lanchuyi	128	2	25	3	95	2	2	1	2	2	3	0.535	1
yangxinqian	32	2	19	3	96	4	4	1	2	4	1	0.661	0		chenjiawei	60	1	20	3	96	4	4	2	2	1	1	0.361	1		lanchuyi	128	2	25	3	96	1	4	2	2	4	3	0.678	1
yangxinqian	32	2	19	3	97	1	3	2	2	3	1	0.707	1		chenjiawei	60	1	20	3	97	3	3	1	2	3	1	0.512	1		lanchuyi	128	2	25	3	97	1	1	2	2	3	5	0.576	1
yangxinqian	32	2	19	3	98	4	2	2	1	3	2	0.451	1		chenjiawei	60	1	20	3	98	5	2	2	1	2	2	0.449	1		lanchuyi	128	2	25	3	98	5	2	2	1	3	2	0.606	1
yangxinqian	32	2	19	3	99	3	1	1	1	3	1	0.493	1		chenjiawei	60	1	20	3	99	5	5	2	2	3	1	0.475	1		lanchuyi	128	2	25	3	99	4	2	1	2	4	5	0.484	1
yangxinqian	32	2	19	3	100	1	2	2	2	3	5	0.447	1		chenjiawei	60	1	20	3	100	1	4	2	2	2	1	0.677	1		lanchuyi	128	2	25	3	100	4	2	2	1	2	2	0.445	1
yangxinqian	32	2	19	3	101	5	1	1	2	5	4	0.611	1		chenjiawei	60	1	20	3	101	4	1	1	2	4	4	0.351	1		lanchuyi	128	2	25	3	101	2	1	1	1	2	1	0.384	1
yangxinqian	32	2	19	3	102	2	1	2	1	1	1	1.144	1		chenjiawei	60	1	20	3	102	1	3	2	1	2	3	0.47	1		lanchuyi	128	2	25	3	102	3	3	2	1	1	3	0.461	1
yangxinqian	32	2	19	3	103	3	2	1	2	3	5	0.47	1		chenjiawei	60	1	20	3	103	4	2	1	1	4	2	0.336	1		lanchuyi	128	2	25	3	103	4	2	2	2	5	5	0.464	1
yangxinqian	32	2	19	3	104	3	2	2	2	2	1	0.776	1		chenjiawei	60	1	20	3	104	4	2	1	2	4	5	0.335	0		lanchuyi	128	2	25	3	104	5	3	1	1	5	3	0.611	1
yangxinqian	32	2	19	3	105	2	2	2	2	1	3	0.758	1		chenjiawei	60	1	20	3	105	4	1	1	1	4	1	0.37	1		lanchuyi	128	2	25	3	105	5	2	2	1	4	2	0.471	1
yangxinqian	32	2	19	3	106	3	1	1	1	3	1	0.902	1		chenjiawei	60	1	20	3	106	2	4	2	2	4	1	0.472	1		lanchuyi	128	2	25	3	106	3	5	1	1	3	5	0.393	1
yangxinqian	32	2	19	3	107	4	4	1	1	4	4	0.894	0		chenjiawei	60	1	20	3	107	1	3	2	2	2	5	0.41	1		lanchuyi	128	2	25	3	107	4	3	1	2	4	1	0.335	1
yangxinqian	32	2	19	3	108	3	4	2	2	4	1	0.874	1		chenjiawei	60	1	20	3	108	4	5	2	1	5	5	0.478	1		lanchuyi	128	2	25	3	108	3	2	1	2	3	1	0.551	1
yangxinqian	32	2	19	3	109	5	5	1	1	5	5	0.605	1		chenjiawei	60	1	20	3	109	2	2	1	2	2	3	0.424	1		lanchuyi	128	2	25	3	109	2	2	2	1	3	2	0.557	1
yangxinqian	32	2	19	3	110	4	3	1	2	4	5	0.441	1		chenjiawei	60	1	20	3	110	4	5	2	1	3	5	0.388	1		lanchuyi	128	2	25	3	110	4	1	2	2	2	4	0.635	1
yangxinqian	32	2	19	3	111	4	4	2	2	1	5	0.476	1		chenjiawei	60	1	20	3	111	1	1	2	2	4	5	0.434	1		lanchuyi	128	2	25	3	111	3	3	1	2	3	1	0.655	0
yangxinqian	32	2	19	3	112	4	2	2	1	5	2	0.566	1		chenjiawei	60	1	20	3	112	3	1	1	2	3	5	0.389	1		lanchuyi	128	2	25	3	112	5	2	2	1	4	2	0.493	1
yangxinqian	32	2	19	3	113	1	1	1	1	1	1	0.396	1		chenjiawei	60	1	20	3	113	1	2	2	1	4	2	0.394	1		lanchuyi	128	2	25	3	113	1	4	1	2	1	3	0.702	1
yangxinqian	32	2	19	3	114	3	1	2	1	2	1	0.362	1		chenjiawei	60	1	20	3	114	1	3	1	1	1	3	0.344	0		lanchuyi	128	2	25	3	114	5	3	2	2	4	1	0.775	1
yangxinqian	32	2	19	3	115	1	2	1	2	1	5	0.536	1		chenjiawei	60	1	20	3	115	5	5	2	1	3	5	0.37	1		lanchuyi	128	2	25	3	115	3	4	2	2	5	5	0.461	1
yangxinqian	32	2	19	3	116	1	2	1	1	1	2	0.407	1		chenjiawei	60	1	20	3	116	2	2	2	2	3	4	0.448	1		lanchuyi	128	2	25	3	116	5	5	2	1	4	5	0.471	1
yangxinqian	32	2	19	3	117	3	3	1	2	3	1	0.372	1		chenjiawei	60	1	20	3	117	1	3	1	2	1	5	0.331	1		lanchuyi	128	2	25	3	117	3	3	1	1	3	3	0.386	1
yangxinqian	32	2	19	3	118	2	5	2	1	5	5	1.146	1		chenjiawei	60	1	20	3	118	5	1	2	1	4	1	0.324	1		lanchuyi	128	2	25	3	118	3	4	2	1	5	4	0.607	1
yangxinqian	32	2	19	3	119	4	1	1	1	4	1	0.665	1		chenjiawei	60	1	20	3	119	4	5	1	1	4	5	0.379	1		lanchuyi	128	2	25	3	119	5	3	2	2	1	1	0.395	1
yangxinqian	32	2	19	3	120	5	2	2	2	1	5	0.516	1		chenjiawei	60	1	20	3	120	3	3	1	1	3	3	0.401	1		lanchuyi	128	2	25	3	120	5	3	1	1	5	3	0.601	1
chenwanling	33	2	19	1	1	5	5	1	1	5	5	0.37	1		zhangjin	61	1	20	1	1	5	2	1	2	5	4	0.785	1		wangliuman	129	2	20	1	1	2	3	2	2	4	5	0.534	1
chenwanling	33	2	19	1	2	2	1	2	1	5	1	0.359	1		zhangjin	61	1	20	1	2	4	5	2	1	1	5	0.439	1		wangliuman	129	2	20	1	2	4	3	1	2	4	1	0.445	1
chenwanling	33	2	19	1	3	3	5	1	2	3	3	0.358	1		zhangjin	61	1	20	1	3	2	4	1	2	2	1	0.33	1		wangliuman	129	2	20	1	3	4	1	2	2	5	5	0.464	1
chenwanling	33	2	19	1	4	2	2	2	1	1	2	0.525	1		zhangjin	61	1	20	1	4	4	2	1	2	4	5	0.522	1		wangliuman	129	2	20	1	4	4	1	1	1	4	1	0.427	1
chenwanling	33	2	19	1	5	3	4	1	2	3	5	0.357	1		zhangjin	61	1	20	1	5	3	5	2	2	5	4	0.402	1		wangliuman	129	2	20	1	5	4	3	1	1	4	3	0.6	1
chenwanling	33	2	19	1	6	4	2	2	2	3	3	0.403	1		zhangjin	61	1	20	1	6	4	5	2	1	2	5	0.463	1		wangliuman	129	2	20	1	6	3	2	1	1	3	2	0.484	1
chenwanling	33	2	19	1	7	5	4	1	1	5	4	0.497	1		zhangjin	61	1	20	1	7	2	5	2	2	5	4	0.409	1		wangliuman	129	2	20	1	7	3	4	2	2	5	3	0.405	1
chenwanling	33	2	19	1	8	5	3	2	2	4	4	0.33	1		zhangjin	61	1	20	1	8	3	5	1	1	3	5	0.526	1		wangliuman	129	2	20	1	8	1	4	1	1	1	4	0.426	1
chenwanling	33	2	19	1	9	4	4	2	2	1	5	0.386	1		zhangjin	61	1	20	1	9	3	5	2	1	1	5	0.39	1		wangliuman	129	2	20	1	9	4	5	1	1	4	5	0.431	1
chenwanling	33	2	19	1	10	4	5	1	1	4	5	0.471	1		zhangjin	61	1	20	1	10	3	4	2	1	5	4	0.467	1		wangliuman	129	2	20	1	10	4	4	2	1	3	4	0.394	1
chenwanling	33	2	19	1	11	2	2	2	1	5	2	0.386	1		zhangjin	61	1	20	1	11	5	4	1	2	5	5	0.397	1		wangliuman	129	2	20	1	11	2	2	1	2	2	3	0.56	1
chenwanling	33	2	19	1	12	2	4	2	2	5	1	0.542	0		zhangjin	61	1	20	1	12	4	1	1	1	4	1	0.355	1		wangliuman	129	2	20	1	12	3	1	1	2	3	4	0.663	0
chenwanling	33	2	19	1	13	3	5	2	1	1	5	0.489	1		zhangjin	61	1	20	1	13	4	1	1	1	4	1	0.442	1		wangliuman	129	2	20	1	13	3	5	2	1	1	5	1.028	0
chenwanling	33	2	19	1	14	1	4	1	2	1	5	0.37	1		zhangjin	61	1	20	1	14	3	2	2	1	1	2	0.581	1		wangliuman	129	2	20	1	14	5	3	2	2	2	5	0.706	1
chenwanling	33	2	19	1	15	3	2	2	2	2	3	0.456	1		zhangjin	61	1	20	1	15	5	5	2	2	4	4	0.435	1		wangliuman	129	2	20	1	15	1	2	1	1	1	2	0.467	1
chenwanling	33	2	19	1	16	3	5	1	1	3	5	0.362	1		zhangjin	61	1	20	1	16	2	3	1	1	2	3	0.982	1		wangliuman	129	2	20	1	16	2	5	1	1	2	5	0.533	1
chenwanling	33	2	19	1	17	3	3	1	1	3	3	0.361	1		zhangjin	61	1	20	1	17	2	3	2	2	5	5	0.684	1		wangliuman	129	2	20	1	17	1	2	1	2	1	3	0.597	1
chenwanling	33	2	19	1	18	4	1	2	1	3	1	0.448	1		zhangjin	61	1	20	1	18	2	2	2	2	3	1	0.549	1		wangliuman	129	2	20	1	18	2	1	2	1	5	1	0.634	1
chenwanling	33	2	19	1	19	5	3	2	2	3	1	0.451	1		zhangjin	61	1	20	1	19	2	5	1	2	2	4	0.437	1		wangliuman	129	2	20	1	19	1	2	2	2	2	3	0.477	1
chenwanling	33	2	19	1	20	2	3	2	1	5	3	0.67	1		zhangjin	61	1	20	1	20	2	2	1	1	2	2	0.359	1		wangliuman	129	2	20	1	20	4	4	2	1	2	4	0.431	1
chenwanling	33	2	19	1	21	5	5	1	1	5	5	0.488	1		zhangjin	61	1	20	1	21	1	3	1	2	1	1	0.342	1		wangliuman	129	2	20	1	21	2	1	1	2	2	3	0.483	1
chenwanling	33	2	19	1	22	3	1	1	1	3	1	0.298	1		zhangjin	61	1	20	1	22	2	3	2	2	5	1	0.486	1		wangliuman	129	2	20	1	22	4	2	2	1	5	2	0.565	0
chenwanling	33	2	19	1	23	4	5	1	2	4	1	0.371	1		zhangjin	61	1	20	1	23	4	1	1	1	4	1	0.431	1		wangliuman	129	2	20	1	23	1	5	2	2	5	3	0.527	1
chenwanling	33	2	19	1	24	1	2	2	1	5	2	0.409	1		zhangjin	61	1	20	1	24	1	2	2	1	5	2	0.555	1		wangliuman	129	2	20	1	24	2	2	1	2	2	5	0.535	1
chenwanling	33	2	19	1	25	5	3	1	2	5	4	0.605	1		zhangjin	61	1	20	1	25	5	5	2	1	2	5	0.434	1		wangliuman	129	2	20	1	25	2	4	2	1	1	4	0.445	1
chenwanling	33	2	19	1	26	2	2	2	1	1	2	0.45	1		zhangjin	61	1	20	1	26	5	5	1	2	5	1	0.549	1		wangliuman	129	2	20	1	26	1	4	1	1	1	4	0.472	0
chenwanling	33	2	19	1	27	2	3	2	2	4	5	0.476	1		zhangjin	61	1	20	1	27	1	5	1	1	1	5	0.388	1		wangliuman	129	2	20	1	27	5	2	2	2	4	3	0.534	1
chenwanling	33	2	19	1	28	2	3	1	1	2	3	0.43	1		zhangjin	61	1	20	1	28	5	2	1	1	5	2	0.425	1		wangliuman	129	2	20	1	28	4	4	2	1	5	4	0.421	1
chenwanling	33	2	19	1	29	4	3	1	2	4	1	0.347	1		zhangjin	61	1	20	1	29	3	5	2	2	1	1	0.414	1		wangliuman	129	2	20	1	29	4	4	2	2	5	1	0.425	1
chenwanling	33	2	19	1	30	3	4	2	2	5	1	0.346	1		zhangjin	61	1	20	1	30	3	1	1	1	3	1	0.37	1		wangliuman	129	2	20	1	30	4	4	1	1	4	4	0.541	1
chenwanling	33	2	19	1	31	2	1	1	2	2	5	0.329	1		zhangjin	61	1	20	1	31	1	5	2	1	2	5	0.96	1		wangliuman	129	2	20	1	31	4	1	2	2	2	4	0.412	1
chenwanling	33	2	19	1	32	4	2	1	1	4	2	0.441	1		zhangjin	61	1	20	1	32	2	2	2	2	3	1	0.479	1		wangliuman	129	2	20	1	32	3	1	2	2	4	3	0.425	1
chenwanling	33	2	19	1	33	5	5	1	2	5	3	0.397	1		zhangjin	61	1	20	1	33	5	3	1	2	5	4	0.329	1		wangliuman	129	2	20	1	33	3	5	2	1	2	5	0.437	1
chenwanling	33	2	19	1	34	2	1	2	1	1	1	0.33	1		zhangjin	61	1	20	1	34	4	1	2	2	5	3	0.64	1		wangliuman	129	2	20	1	34	4	2	1	2	4	1	0.585	1
chenwanling	33	2	19	1	35	5	1	2	2	1	3	0.395	1		zhangjin	61	1	20	1	35	1	2	1	1	1	2	0.38	1		wangliuman	129	2	20	1	35	1	3	2	1	3	3	0.51	1
chenwanling	33	2	19	1	36	4	3	1	1	4	3	0.335	1		zhangjin	61	1	20	1	36	4	2	2	1	2	2	0.402	1		wangliuman	129	2	20	1	36	4	1	1	1	4	1	0.478	1
chenwanling	33	2	19	1	37	4	1	1	2	4	3	0.455	1		zhangjin	61	1	20	1	37	5	2	2	1	1	2	0.423	1		wangliuman	129	2	20	1	37	3	3	1	2	3	4	0.441	1
chenwanling	33	2	19	1	38	1	4	2	1	2	4	0.314	1		zhangjin	61	1	20	1	38	3	5	1	2	3	3	0.371	1		wangliuman	129	2	20	1	38	1	4	2	1	2	4	0.452	1
chenwanling	33	2	19	1	39	1	4	1	2	1	1	0.426	0		zhangjin	61	1	20	1	39	1	1	2	2	4	4	0.4	1		wangliuman	129	2	20	1	39	3	4	1	2	3	1	0.447	1
chenwanling	33	2	19	1	40	1	3	2	2	3	1	0.337	1		zhangjin	61	1	20	1	40	2	4	1	2	2	5	0.494	1		wangliuman	129	2	20	1	40	4	3	1	2	4	4	0.474	1
chenwanling	33	2	19	2	41	2	1	1	1	2	1	0.357	1		zhangjin	61	1	20	2	41	1	3	1	1	1	3	0.503	1		wangliuman	129	2	20	2	41	2	1	2	1	3	1	0.475	1
chenwanling	33	2	19	2	42	1	1	1	1	1	1	0.325	1		zhangjin	61	1	20	2	42	1	4	1	2	1	5	0.352	1		wangliuman	129	2	20	2	42	3	5	1	2	3	4	0.404	1
chenwanling	33	2	19	2	43	4	4	1	2	4	5	0.413	1		zhangjin	61	1	20	2	43	1	1	2	1	4	1	0.414	1		wangliuman	129	2	20	2	43	5	3	2	2	2	5	0.609	0
chenwanling	33	2	19	2	44	1	3	2	1	4	3	0.345	1		zhangjin	61	1	20	2	44	2	5	1	2	2	4	0.427	1		wangliuman	129	2	20	2	44	5	3	1	2	5	5	0.56	1
chenwanling	33	2	19	2	45	5	5	2	1	3	5	0.369	1		zhangjin	61	1	20	2	45	4	4	2	2	3	5	0.479	1		wangliuman	129	2	20	2	45	5	1	1	1	5	1	0.543	1
chenwanling	33	2	19	2	46	2	5	1	2	2	3	0.279	1		zhangjin	61	1	20	2	46	5	5	1	1	5	5	0.337	1		wangliuman	129	2	20	2	46	3	3	1	2	3	4	0.455	1
chenwanling	33	2	19	2	47	5	3	1	2	5	4	0.361	1		zhangjin	61	1	20	2	47	2	3	2	1	1	3	0.672	1		wangliuman	129	2	20	2	47	5	1	2	1	4	1	0.561	1
chenwanling	33	2	19	2	48	3	3	2	1	2	3	0.383	1		zhangjin	61	1	20	2	48	5	5	2	2	3	3	0.474	1		wangliuman	129	2	20	2	48	1	1	2	1	2	1	0.488	1
chenwanling	33	2	19	2	49	4	3	1	2	4	5	0.412	1		zhangjin	61	1	20	2	49	1	5	1	2	1	1	0.469	1		wangliuman	129	2	20	2	49	5	2	1	1	5	2	0.37	1
chenwanling	33	2	19	2	50	5	4	1	2	5	3	0.346	1		zhangjin	61	1	20	2	50	5	1	2	1	1	1	0.526	1		wangliuman	129	2	20	2	50	1	5	2	2	4	4	0.368	1
chenwanling	33	2	19	2	51	3	4	2	2	1	3	0.336	1		zhangjin	61	1	20	2	51	2	3	1	2	2	5	0.351	1		wangliuman	129	2	20	2	51	3	5	2	1	5	5	0.414	1
chenwanling	33	2	19	2	52	1	4	1	1	1	4	0.296	1		zhangjin	61	1	20	2	52	4	2	1	1	4	2	0.397	1		wangliuman	129	2	20	2	52	2	4	1	1	2	4	0.49	1
chenwanling	33	2	19	2	53	4	1	2	1	2	1	0.386	1		zhangjin	61	1	20	2	53	5	4	2	1	2	4	0.563	1		wangliuman	129	2	20	2	53	3	3	1	1	3	3	0.451	1
chenwanling	33	2	19	2	54	5	1	2	2	3	5	0.327	0		zhangjin	61	1	20	2	54	5	1	2	2	2	4	0.665	1		wangliuman	129	2	20	2	54	5	3	1	2	5	1	0.391	1
chenwanling	33	2	19	2	55	4	1	2	2	1	3	0.369	1		zhangjin	61	1	20	2	55	5	4	1	2	5	1	0.428	1		wangliuman	129	2	20	2	55	3	3	2	1	4	3	0.468	1
chenwanling	33	2	19	2	56	3	4	1	1	3	4	0.456	1		zhangjin	61	1	20	2	56	4	2	2	2	1	4	0.464	1		wangliuman	129	2	20	2	56	4	5	2	1	5	5	0.446	1
chenwanling	33	2	19	2	57	1	5	2	1	2	5	0.354	1		zhangjin	61	1	20	2	57	1	3	1	1	1	3	0.434	1		wangliuman	129	2	20	2	57	3	3	1	1	3	3	0.457	1
chenwanling	33	2	19	2	58	2	5	2	2	4	1	0.441	1		zhangjin	61	1	20	2	58	5	2	1	1	5	2	0.406	1		wangliuman	129	2	20	2	58	2	4	2	2	1	1	0.508	1
chenwanling	33	2	19	2	59	1	5	1	1	1	5	0.324	1		zhangjin	61	1	20	2	59	4	4	2	2	1	1	0.482	1		wangliuman	129	2	20	2	59	1	4	2	2	3	1	0.42	1
chenwanling	33	2	19	2	60	5	3	2	2	1	4	0.348	1		zhangjin	61	1	20	2	60	1	4	1	1	1	4	0.668	1		wangliuman	129	2	20	2	60	4	3	1	2	4	1	0.585	1
chenwanling	33	2	19	2	61	2	2	1	2	2	3	0.451	1		zhangjin	61	1	20	2	61	2	2	2	2	3	1	0.686	1		wangliuman	129	2	20	2	61	1	1	2	1	3	1	0.486	1
chenwanling	33	2	19	2	62	5	2	2	1	1	2	0.374	1		zhangjin	61	1	20	2	62	2	5	1	1	2	5	0.504	1		wangliuman	129	2	20	2	62	2	5	2	2	1	1	0.447	1
chenwanling	33	2	19	2	63	1	3	1	2	1	4	0.389	1		zhangjin	61	1	20	2	63	3	1	1	1	3	1	0.36	1		wangliuman	129	2	20	2	63	4	5	1	2	4	4	0.451	1
chenwanling	33	2	19	2	64	4	4	2	2	3	1	0.313	1		zhangjin	61	1	20	2	64	1	2	2	1	2	2	0.686	1		wangliuman	129	2	20	2	64	4	3	1	1	4	3	0.461	1
chenwanling	33	2	19	2	65	4	4	2	1	1	4	0.411	1		zhangjin	61	1	20	2	65	3	4	2	2	1	1	0.456	1		wangliuman	129	2	20	2	65	3	5	2	1	2	5	0.577	1
chenwanling	33	2	19	2	66	3	5	1	2	3	4	0.407	1		zhangjin	61	1	20	2	66	2	4	1	1	2	4	0.747	1		wangliuman	129	2	20	2	66	5	4	2	2	2	5	0.598	1
chenwanling	33	2	19	2	67	1	2	2	2	2	3	0.427	1		zhangjin	61	1	20	2	67	4	1	2	2	1	3	0.658	1		wangliuman	129	2	20	2	67	5	4	1	1	5	4	0.452	1
chenwanling	33	2	19	2	68	3	4	1	1	3	4	0.399	1		zhangjin	61	1	20	2	68	5	2	2	1	2	2	0.453	1		wangliuman	129	2	20	2	68	4	1	2	2	3	5	0.494	1
chenwanling	33	2	19	2	69	4	2	1	1	4	2	0.388	1		zhangjin	61	1	20	2	69	3	4	2	1	2	4	0.511	1		wangliuman	129	2	20	2	69	2	2	1	1	2	2	0.496	1
chenwanling	33	2	19	2	70	2	1	2	2	1	5	0.401	1		zhangjin	61	1	20	2	70	1	5	1	2	1	1	0.352	1		wangliuman	129	2	20	2	70	2	4	1	2	2	1	0.513	1
chenwanling	33	2	19	2	71	5	1	2	2	2	5	0.359	0		zhangjin	61	1	20	2	71	2	2	1	1	2	2	0.375	1		wangliuman	129	2	20	2	71	3	1	1	2	3	5	0.546	0
chenwanling	33	2	19	2	72	2	5	1	2	2	4	0.367	1		zhangjin	61	1	20	2	72	2	4	2	2	4	3	0.573	1		wangliuman	129	2	20	2	72	4	2	2	2	1	3	0.54	1
chenwanling	33	2	19	2	73	5	2	2	1	4	2	0.758	1		zhangjin	61	1	20	2	73	2	5	1	2	2	3	0.379	1		wangliuman	129	2	20	2	73	2	4	1	1	2	4	0.475	1
chenwanling	33	2	19	2	74	5	3	1	1	5	3	0.405	1		zhangjin	61	1	20	2	74	5	4	2	2	3	5	0.553	1		wangliuman	129	2	20	2	74	3	3	2	1	5	3	0.477	1
chenwanling	33	2	19	2	75	2	3	2	1	1	3	0.305	1		zhangjin	61	1	20	2	75	3	5	2	1	2	5	0.535	0		wangliuman	129	2	20	2	75	3	3	2	2	4	1	0.496	1
chenwanling	33	2	19	2	76	4	1	2	2	2	5	0.322	1		zhangjin	61	1	20	2	76	5	4	1	2	5	3	1.162	0		wangliuman	129	2	20	2	76	4	1	2	1	3	1	0.384	1
chenwanling	33	2	19	2	77	2	2	2	1	5	2	0.322	1		zhangjin	61	1	20	2	77	1	1	2	1	3	1	0.659	1		wangliuman	129	2	20	2	77	5	5	1	2	5	1	0.622	1
chenwanling	33	2	19	2	78	3	5	1	1	3	5	0.401	1		zhangjin	61	1	20	2	78	4	5	1	2	4	3	0.638	1		wangliuman	129	2	20	2	78	3	2	2	2	5	3	0.507	1
chenwanling	33	2	19	2	79	4	1	1	2	4	4	0.319	1		zhangjin	61	1	20	2	79	5	4	1	2	5	5	0.409	1		wangliuman	129	2	20	2	79	2	3	1	1	2	3	0.595	1
chenwanling	33	2	19	2	80	2	3	1	1	2	3	0.438	1		zhangjin	61	1	20	2	80	1	4	2	1	3	4	0.429	1		wangliuman	129	2	20	2	80	2	3	1	2	2	1	0.632	1
chenwanling	33	2	19	3	81	3	1	2	1	2	1	0.362	1		zhangjin	61	1	20	3	81	5	1	1	2	5	5	0.468	1		wangliuman	129	2	20	3	81	1	4	2	2	4	3	0.48	1
chenwanling	33	2	19	3	82	4	1	2	2	2	3	0.377	1		zhangjin	61	1	20	3	82	1	4	2	2	5	3	0.375	1		wangliuman	129	2	20	3	82	4	5	1	1	4	5	0.442	1
chenwanling	33	2	19	3	83	3	5	1	1	3	5	0.343	1		zhangjin	61	1	20	3	83	1	1	1	2	1	4	0.357	1		wangliuman	129	2	20	3	83	3	3	2	2	1	1	0.63	1
chenwanling	33	2	19	3	84	4	3	1	2	4	4	0.351	1		zhangjin	61	1	20	3	84	4	5	1	1	4	5	0.323	1		wangliuman	129	2	20	3	84	5	3	1	2	5	5	0.609	1
chenwanling	33	2	19	3	85	2	3	2	1	4	3	0.405	1		zhangjin	61	1	20	3	85	5	2	2	2	1	3	0.563	1		wangliuman	129	2	20	3	85	3	4	1	1	3	4	0.487	1
chenwanling	33	2	19	3	86	2	2	2	2	4	4	0.418	1		zhangjin	61	1	20	3	86	4	3	2	1	2	3	0.906	1		wangliuman	129	2	20	3	86	4	2	1	2	4	3	0.696	1
chenwanling	33	2	19	3	87	1	5	1	2	1	1	0.494	1		zhangjin	61	1	20	3	87	1	1	2	1	3	1	0.666	1		wangliuman	129	2	20	3	87	2	3	2	2	3	4	0.561	1
chenwanling	33	2	19	3	88	5	2	1	1	5	2	0.455	1		zhangjin	61	1	20	3	88	3	2	1	1	3	2	0.397	1		wangliuman	129	2	20	3	88	5	1	2	1	1	1	0.36	1
chenwanling	33	2	19	3	89	5	2	1	2	5	1	0.386	0		zhangjin	61	1	20	3	89	1	3	1	2	1	1	0.946	0		wangliuman	129	2	20	3	89	2	5	2	2	3	4	0.398	1
chenwanling	33	2	19	3	90	4	3	2	1	5	3	0.33	1		zhangjin	61	1	20	3	90	1	2	2	1	4	2	0.46	1		wangliuman	129	2	20	3	90	4	1	1	2	4	3	0.413	1
chenwanling	33	2	19	3	91	4	1	1	2	4	5	0.434	1		zhangjin	61	1	20	3	91	3	2	2	2	5	4	0.567	1		wangliuman	129	2	20	3	91	1	2	2	1	5	2	0.472	1
chenwanling	33	2	19	3	92	3	4	2	1	1	4	0.325	1		zhangjin	61	1	20	3	92	1	2	1	1	1	2	0.484	1		wangliuman	129	2	20	3	92	1	5	2	1	2	5	0.459	1
chenwanling	33	2	19	3	93	2	1	1	2	2	4	0.397	1		zhangjin	61	1	20	3	93	4	5	1	1	4	5	0.358	1		wangliuman	129	2	20	3	93	4	3	1	2	4	5	0.606	1
chenwanling	33	2	19	3	94	5	1	2	1	2	1	0.338	0		zhangjin	61	1	20	3	94	3	3	2	2	5	1	0.452	1		wangliuman	129	2	20	3	94	1	2	2	2	3	4	0.514	1
chenwanling	33	2	19	3	95	1	4	1	2	1	5	0.413	1		zhangjin	61	1	20	3	95	4	5	2	2	3	4	0.559	1		wangliuman	129	2	20	3	95	5	5	1	1	5	5	0.499	1
chenwanling	33	2	19	3	96	2	1	2	2	1	3	0.41	1		zhangjin	61	1	20	3	96	2	4	2	1	1	4	0.446	1		wangliuman	129	2	20	3	96	2	5	1	2	2	4	0.524	0
chenwanling	33	2	19	3	97	4	1	2	2	2	5	0.438	1		zhangjin	61	1	20	3	97	4	1	1	2	4	4	0.457	1		wangliuman	129	2	20	3	97	2	3	1	1	2	3	0.415	1
chenwanling	33	2	19	3	98	2	3	1	1	2	3	0.353	1		zhangjin	61	1	20	3	98	2	3	2	1	1	3	0.42	1		wangliuman	129	2	20	3	98	5	2	2	2	3	1	0.539	1
chenwanling	33	2	19	3	99	1	4	1	1	1	4	0.336	1		zhangjin	61	1	20	3	99	2	3	2	2	5	4	0.4	1		wangliuman	129	2	20	3	99	5	5	1	1	5	5	0.587	1
chenwanling	33	2	19	3	100	1	2	2	2	2	5	0.344	1		zhangjin	61	1	20	3	100	3	1	1	2	3	3	0.373	1		wangliuman	129	2	20	3	100	2	3	2	1	5	3	0.631	1
chenwanling	33	2	19	3	101	1	2	1	1	1	2	0.422	1		zhangjin	61	1	20	3	101	1	3	1	1	1	3	0.803	1		wangliuman	129	2	20	3	101	5	2	1	1	5	2	0.452	1
chenwanling	33	2	19	3	102	4	3	2	2	1	4	0.282	1		zhangjin	61	1	20	3	102	2	5	1	1	2	5	0.375	1		wangliuman	129	2	20	3	102	1	2	1	2	1	3	0.527	1
chenwanling	33	2	19	3	103	2	1	2	2	4	3	0.317	1		zhangjin	61	1	20	3	103	2	3	2	1	1	3	0.357	1		wangliuman	129	2	20	3	103	5	1	2	1	2	1	0.67	1
chenwanling	33	2	19	3	104	4	5	1	2	4	1	0.332	1		zhangjin	61	1	20	3	104	2	2	2	2	3	4	0.516	1		wangliuman	129	2	20	3	104	5	5	1	2	5	3	0.649	1
chenwanling	33	2	19	3	105	2	4	1	1	2	4	0.324	1		zhangjin	61	1	20	3	105	3	5	2	2	4	3	0.413	1		wangliuman	129	2	20	3	105	5	2	2	1	1	2	0.491	1
chenwanling	33	2	19	3	106	3	3	2	2	4	1	0.389	1		zhangjin	61	1	20	3	106	3	5	1	2	3	3	0.505	1		wangliuman	129	2	20	3	106	3	2	1	2	3	5	0.484	1
chenwanling	33	2	19	3	107	4	4	2	1	2	4	0.306	1		zhangjin	61	1	20	3	107	1	4	1	1	1	4	0.306	1		wangliuman	129	2	20	3	107	1	5	2	1	5	5	0.454	1
chenwanling	33	2	19	3	108	2	3	2	2	5	5	0.546	1		zhangjin	61	1	20	3	108	3	4	1	2	3	5	0.346	1		wangliuman	129	2	20	3	108	1	1	2	2	3	4	0.481	0
chenwanling	33	2	19	3	109	1	2	1	1	1	2	0.337	1		zhangjin	61	1	20	3	109	4	2	2	1	3	2	0.577	1		wangliuman	129	2	20	3	109	5	5	2	1	1	5	0.71	1
chenwanling	33	2	19	3	110	4	2	1	2	4	4	0.505	1		zhangjin	61	1	20	3	110	2	3	1	2	2	4	0.295	1		wangliuman	129	2	20	3	110	3	2	1	1	3	2	0.51	1
chenwanling	33	2	19	3	111	4	5	1	1	4	5	0.385	1		zhangjin	61	1	20	3	111	1	3	1	2	1	5	0.625	1		wangliuman	129	2	20	3	111	2	4	2	2	4	5	0.447	1
chenwanling	33	2	19	3	112	1	2	2	1	3	2	0.495	1		zhangjin	61	1	20	3	112	4	1	2	2	1	3	0.644	1		wangliuman	129	2	20	3	112	1	2	2	2	2	5	0.642	1
chenwanling	33	2	19	3	113	2	4	1	1	2	4	0.768	1		zhangjin	61	1	20	3	113	1	3	1	1	1	3	0.288	1		wangliuman	129	2	20	3	113	2	1	1	1	2	1	0.502	1
chenwanling	33	2	19	3	114	3	5	1	2	3	3	0.35	1		zhangjin	61	1	20	3	114	4	3	1	1	4	3	0.41	1		wangliuman	129	2	20	3	114	3	4	2	1	4	4	0.462	1
chenwanling	33	2	19	3	115	4	4	2	1	5	4	0.365	1		zhangjin	61	1	20	3	115	2	3	2	1	4	3	0.398	1		wangliuman	129	2	20	3	115	5	3	1	1	5	3	0.641	1
chenwanling	33	2	19	3	116	2	1	2	2	3	4	0.46	1		zhangjin	61	1	20	3	116	1	3	1	2	1	4	0.516	1		wangliuman	129	2	20	3	116	1	3	1	2	1	4	0.549	1
chenwanling	33	2	19	3	117	1	4	1	2	1	5	0.462	1		zhangjin	61	1	20	3	117	4	2	2	1	5	2	0.492	1		wangliuman	129	2	20	3	117	2	4	1	1	2	4	0.652	1
chenwanling	33	2	19	3	118	2	2	2	1	1	2	0.458	1		zhangjin	61	1	20	3	118	5	5	2	2	1	1	0.693	1		wangliuman	129	2	20	3	118	1	1	2	1	2	1	0.55	1
chenwanling	33	2	19	3	119	2	3	2	1	5	3	0.46	1		zhangjin	61	1	20	3	119	1	3	2	1	5	3	0.502	1		wangliuman	129	2	20	3	119	4	2	1	2	4	5	0.533	1
chenwanling	33	2	19	3	120	2	5	1	1	2	5	0.351	0		zhangjin	61	1	20	3	120	4	4	1	1	4	4	0.48	1		wangliuman	129	2	20	3	120	1	1	2	2	5	4	0.612	1
lifuyu	34	1	20	1	1	4	5	1	2	4	1	0.616	1		lijinhui	73	2	20	1	1	2	3	2	1	3	3	0.813	1		xiaorudan	130	2	20	1	1	4	4	2	1	1	4	0.479	1
lifuyu	34	1	20	1	2	1	1	2	2	4	3	0.7	1		lijinhui	73	2	20	1	2	3	5	2	2	4	3	0.513	1		xiaorudan	130	2	20	1	2	1	4	1	1	1	4	0.577	1
lifuyu	34	1	20	1	3	1	3	2	1	3	3	0.693	1		lijinhui	73	2	20	1	3	4	2	1	1	4	2	0.554	1		xiaorudan	130	2	20	1	3	3	4	2	1	2	4	0.695	1
lifuyu	34	1	20	1	4	2	1	1	2	2	3	0.655	1		lijinhui	73	2	20	1	4	1	1	2	1	3	1	0.401	1		xiaorudan	130	2	20	1	4	5	1	1	2	5	3	0.632	0
lifuyu	34	1	20	1	5	2	3	1	2	2	1	0.657	1		lijinhui	73	2	20	1	5	3	5	1	2	3	4	0.685	1		xiaorudan	130	2	20	1	5	1	4	1	2	1	1	1.022	1
lifuyu	34	1	20	1	6	2	4	2	1	4	4	0.556	1		lijinhui	73	2	20	1	6	4	5	1	2	4	1	0.775	1		xiaorudan	130	2	20	1	6	1	3	2	2	5	4	1.115	1
lifuyu	34	1	20	1	7	5	1	2	1	4	1	0.722	1		lijinhui	73	2	20	1	7	5	5	2	1	3	5	0.934	1		xiaorudan	130	2	20	1	7	4	3	1	1	4	3	0.715	1
lifuyu	34	1	20	1	8	3	4	1	1	3	4	0.674	1		lijinhui	73	2	20	1	8	2	3	1	1	2	3	1.204	0		xiaorudan	130	2	20	1	8	4	1	1	1	4	1	0.579	1
lifuyu	34	1	20	1	9	4	1	2	2	2	5	0.884	1		lijinhui	73	2	20	1	9	3	5	1	2	3	3	0.82	1		xiaorudan	130	2	20	1	9	1	4	2	2	3	1	0.962	1
lifuyu	34	1	20	1	10	1	5	1	1	1	5	0.895	1		lijinhui	73	2	20	1	10	3	4	1	2	3	3	1.2	0		xiaorudan	130	2	20	1	10	2	3	1	2	2	4	0.792	0
lifuyu	34	1	20	1	11	5	2	1	1	5	2	0.656	1		lijinhui	73	2	20	1	11	5	5	2	1	1	5	0.991	1		xiaorudan	130	2	20	1	11	3	2	2	2	2	1	1.408	1
lifuyu	34	1	20	1	12	4	3	2	1	3	3	0.77	1		lijinhui	73	2	20	1	12	4	5	1	1	4	5	0.965	1		xiaorudan	130	2	20	1	12	4	2	1	1	4	2	1.469	1
lifuyu	34	1	20	1	13	1	3	2	2	2	1	0.752	1		lijinhui	73	2	20	1	13	1	2	2	2	2	4	0.908	1		xiaorudan	130	2	20	1	13	4	4	2	2	2	1	1.071	1
lifuyu	34	1	20	1	14	4	5	1	2	4	4	0.759	1		lijinhui	73	2	20	1	14	1	4	1	2	1	3	0.908	0		xiaorudan	130	2	20	1	14	2	4	1	1	2	4	0.649	1
lifuyu	34	1	20	1	15	3	4	2	1	5	4	0.957	1		lijinhui	73	2	20	1	15	1	1	2	1	2	1	1.26	1		xiaorudan	130	2	20	1	15	4	5	2	1	1	5	0.844	1
lifuyu	34	1	20	1	16	2	5	2	1	4	5	0.788	1		lijinhui	73	2	20	1	16	1	5	1	2	1	1	1.23	1		xiaorudan	130	2	20	1	16	5	5	1	2	5	1	1.015	1
lifuyu	34	1	20	1	17	4	5	1	1	4	5	0.897	1		lijinhui	73	2	20	1	17	5	5	2	2	3	1	0.826	1		xiaorudan	130	2	20	1	17	2	2	2	2	3	3	1.533	1
lifuyu	34	1	20	1	18	1	5	2	2	5	1	0.594	1		lijinhui	73	2	20	1	18	4	2	2	1	5	2	0.639	1		xiaorudan	130	2	20	1	18	3	2	2	2	5	3	1.139	1
lifuyu	34	1	20	1	19	5	1	1	1	5	1	0.688	1		lijinhui	73	2	20	1	19	4	2	1	1	4	2	0.529	1		xiaorudan	130	2	20	1	19	2	3	1	1	2	3	0.651	1
lifuyu	34	1	20	1	20	5	5	2	1	2	5	0.746	1		lijinhui	73	2	20	1	20	1	1	2	2	5	5	0.506	1		xiaorudan	130	2	20	1	20	4	4	1	2	4	5	0.605	1
lifuyu	34	1	20	1	21	2	5	1	2	2	4	0.785	1		lijinhui	73	2	20	1	21	5	3	1	2	5	1	0.762	1		xiaorudan	130	2	20	1	21	5	4	1	1	5	4	0.555	1
lifuyu	34	1	20	1	22	4	5	2	2	2	1	0.542	1		lijinhui	73	2	20	1	22	4	5	1	1	4	5	0.425	1		xiaorudan	130	2	20	1	22	1	2	2	2	5	4	0.601	1
lifuyu	34	1	20	1	23	2	2	1	2	2	5	0.758	1		lijinhui	73	2	20	1	23	4	1	2	2	3	5	0.446	1		xiaorudan	130	2	20	1	23	4	2	2	1	3	2	0.645	1
lifuyu	34	1	20	1	24	5	3	2	1	1	3	1.132	1		lijinhui	73	2	20	1	24	4	4	2	2	3	5	0.977	1		xiaorudan	130	2	20	1	24	1	5	1	1	1	5	0.697	1
lifuyu	34	1	20	1	25	2	2	2	2	4	5	0.675	1		lijinhui	73	2	20	1	25	5	1	1	1	5	1	0.518	1		xiaorudan	130	2	20	1	25	1	2	2	2	2	3	0.794	1
lifuyu	34	1	20	1	26	2	2	1	2	2	1	0.678	1		lijinhui	73	2	20	1	26	5	1	2	1	2	1	0.671	1		xiaorudan	130	2	20	1	26	1	3	2	1	5	3	1.184	1
lifuyu	34	1	20	1	27	4	3	1	2	4	1	0.784	1		lijinhui	73	2	20	1	27	2	1	1	2	2	4	1.009	0		xiaorudan	130	2	20	1	27	2	3	1	2	2	5	1.501	1
lifuyu	34	1	20	1	28	5	2	1	1	5	2	0.709	1		lijinhui	73	2	20	1	28	3	5	2	1	4	5	0.6	1		xiaorudan	130	2	20	1	28	5	3	1	1	5	3	0.878	1
lifuyu	34	1	20	1	29	2	5	2	1	4	5	1.013	1		lijinhui	73	2	20	1	29	5	4	2	2	4	1	0.868	1		xiaorudan	130	2	20	1	29	3	5	1	2	3	1	0.608	1
lifuyu	34	1	20	1	30	1	2	1	1	1	2	0.482	1		lijinhui	73	2	20	1	30	4	2	2	2	1	5	0.695	1		xiaorudan	130	2	20	1	30	2	2	2	2	1	3	0.501	1
lifuyu	34	1	20	1	31	4	2	2	2	3	1	0.756	1		lijinhui	73	2	20	1	31	2	5	1	1	2	5	1.064	1		xiaorudan	130	2	20	1	31	5	4	1	2	5	3	0.757	1
lifuyu	34	1	20	1	32	3	5	1	1	3	5	0.531	1		lijinhui	73	2	20	1	32	5	1	1	2	5	3	0.451	1		xiaorudan	130	2	20	1	32	1	2	2	1	5	2	0.556	1
lifuyu	34	1	20	1	33	1	5	2	2	2	3	0.667	1		lijinhui	73	2	20	1	33	1	3	1	1	1	3	0.781	1		xiaorudan	130	2	20	1	33	5	2	2	1	1	2	0.683	1
lifuyu	34	1	20	1	34	4	5	2	2	2	1	0.605	1		lijinhui	73	2	20	1	34	1	5	2	2	4	1	0.38	1		xiaorudan	130	2	20	1	34	3	1	1	1	3	1	0.612	1
lifuyu	34	1	20	1	35	5	3	1	2	5	1	0.945	1		lijinhui	73	2	20	1	35	5	1	1	2	5	5	0.45	1		xiaorudan	130	2	20	1	35	2	2	1	2	2	3	1.673	1
lifuyu	34	1	20	1	36	2	2	1	1	2	2	0.472	1		lijinhui	73	2	20	1	36	1	2	1	1	1	2	0.412	1		xiaorudan	130	2	20	1	36	1	3	2	1	5	3	1.403	1
lifuyu	34	1	20	1	37	1	3	1	1	1	3	0.762	1		lijinhui	73	2	20	1	37	4	4	2	1	1	4	0.561	1		xiaorudan	130	2	20	1	37	5	4	1	2	5	5	0.431	1
lifuyu	34	1	20	1	38	3	4	2	2	2	5	0.697	1		lijinhui	73	2	20	1	38	2	2	2	2	3	5	0.639	1		xiaorudan	130	2	20	1	38	4	1	2	1	1	1	1.436	1
lifuyu	34	1	20	1	39	5	3	2	1	2	3	1.138	1		lijinhui	73	2	20	1	39	1	4	1	1	1	4	0.354	1		xiaorudan	130	2	20	1	39	4	5	2	2	5	3	0.631	1
lifuyu	34	1	20	1	40	2	1	1	2	2	3	0.649	1		lijinhui	73	2	20	1	40	1	1	2	1	2	1	1.089	1		xiaorudan	130	2	20	1	40	3	2	2	1	5	2	0.835	1
lifuyu	34	1	20	2	41	3	1	2	1	1	1	0.691	1		lijinhui	73	2	20	2	41	1	5	1	1	1	5	0.776	1		xiaorudan	130	2	20	2	41	4	5	1	1	4	5	0.45	1
lifuyu	34	1	20	2	42	5	1	2	2	3	5	0.772	1		lijinhui	73	2	20	2	42	1	1	1	2	1	4	0.655	1		xiaorudan	130	2	20	2	42	5	5	1	2	5	1	0.477	1
lifuyu	34	1	20	2	43	2	3	2	1	1	3	1.003	1		lijinhui	73	2	20	2	43	5	1	2	1	3	1	0.481	1		xiaorudan	130	2	20	2	43	5	3	1	2	5	1	0.471	1
lifuyu	34	1	20	2	44	1	3	1	1	1	3	0.592	1		lijinhui	73	2	20	2	44	4	2	1	2	4	5	0.699	1		xiaorudan	130	2	20	2	44	2	5	2	1	5	5	0.769	1
lifuyu	34	1	20	2	45	3	4	2	2	2	5	0.693	1		lijinhui	73	2	20	2	45	4	5	2	1	2	5	0.78	1		xiaorudan	130	2	20	2	45	3	4	2	1	5	4	0.464	1
lifuyu	34	1	20	2	46	2	1	2	1	4	1	0.95	1		lijinhui	73	2	20	2	46	3	1	2	1	4	1	0.882	1		xiaorudan	130	2	20	2	46	1	2	2	2	3	1	0.706	1
lifuyu	34	1	20	2	47	5	5	2	2	1	4	0.645	1		lijinhui	73	2	20	2	47	4	4	1	2	4	1	0.419	1		xiaorudan	130	2	20	2	47	1	5	1	2	1	1	0.611	1
lifuyu	34	1	20	2	48	5	5	1	2	5	3	0.504	1		lijinhui	73	2	20	2	48	1	1	1	1	1	1	0.823	1		xiaorudan	130	2	20	2	48	5	5	2	1	3	5	0.479	1
lifuyu	34	1	20	2	49	5	4	1	1	5	4	0.593	1		lijinhui	73	2	20	2	49	1	2	2	2	4	5	0.675	1		xiaorudan	130	2	20	2	49	1	4	1	2	1	3	0.985	1
lifuyu	34	1	20	2	50	1	4	1	1	1	4	0.542	1		lijinhui	73	2	20	2	50	1	4	2	2	3	5	0.629	1		xiaorudan	130	2	20	2	50	4	1	2	2	1	3	0.783	1
lifuyu	34	1	20	2	51	5	5	2	2	4	1	0.598	1		lijinhui	73	2	20	2	51	3	5	2	2	5	4	0.449	1		xiaorudan	130	2	20	2	51	3	1	2	1	2	1	1.364	1
lifuyu	34	1	20	2	52	1	4	2	2	2	3	0.523	1		lijinhui	73	2	20	2	52	5	4	1	1	5	4	0.676	1		xiaorudan	130	2	20	2	52	1	4	2	1	3	4	1.01	1
lifuyu	34	1	20	2	53	1	3	2	1	4	3	0.731	1		lijinhui	73	2	20	2	53	1	5	1	2	1	4	0.382	1		xiaorudan	130	2	20	2	53	1	4	1	2	1	5	0.68	1
lifuyu	34	1	20	2	54	2	2	1	1	2	2	0.523	1		lijinhui	73	2	20	2	54	5	2	2	1	2	2	1.123	1		xiaorudan	130	2	20	2	54	3	3	1	1	3	3	0.537	1
lifuyu	34	1	20	2	55	4	5	2	1	1	5	0.899	1		lijinhui	73	2	20	2	55	1	4	2	2	5	1	0.403	1		xiaorudan	130	2	20	2	55	4	5	1	1	4	5	0.513	1
lifuyu	34	1	20	2	56	1	5	1	2	1	4	0.747	0		lijinhui	73	2	20	2	56	1	2	1	2	1	4	0.704	1		xiaorudan	130	2	20	2	56	1	2	2	2	2	4	1.017	1
lifuyu	34	1	20	2	57	1	4	1	2	1	5	0.566	1		lijinhui	73	2	20	2	57	3	2	2	2	4	1	0.665	1		xiaorudan	130	2	20	2	57	3	1	1	2	3	4	0.581	1
lifuyu	34	1	20	2	58	5	2	2	1	4	2	0.587	1		lijinhui	73	2	20	2	58	2	2	1	1	2	2	0.499	1		xiaorudan	130	2	20	2	58	5	5	1	2	5	4	0.772	1
lifuyu	34	1	20	2	59	4	2	1	2	4	3	0.616	1		lijinhui	73	2	20	2	59	5	3	1	1	5	3	0.828	1		xiaorudan	130	2	20	2	59	3	5	2	1	5	5	0.729	1
lifuyu	34	1	20	2	60	1	5	2	2	5	1	0.757	1		lijinhui	73	2	20	2	60	2	2	2	1	1	2	0.568	1		xiaorudan	130	2	20	2	60	5	4	2	2	3	1	0.57	1
lifuyu	34	1	20	2	61	4	2	1	2	4	1	0.747	1		lijinhui	73	2	20	2	61	3	1	2	2	4	4	0.398	1		xiaorudan	130	2	20	2	61	5	5	1	1	5	5	0.624	1
lifuyu	34	1	20	2	62	3	3	1	1	3	3	0.739	1		lijinhui	73	2	20	2	62	4	5	1	1	4	5	0.868	1		xiaorudan	130	2	20	2	62	4	1	2	2	3	5	0.596	1
lifuyu	34	1	20	2	63	1	5	2	2	4	1	0.514	1		lijinhui	73	2	20	2	63	1	1	1	1	1	1	0.669	1		xiaorudan	130	2	20	2	63	2	1	2	1	5	1	0.841	1
lifuyu	34	1	20	2	64	1	3	1	1	1	3	0.435	1		lijinhui	73	2	20	2	64	4	4	1	2	4	1	0.944	1		xiaorudan	130	2	20	2	64	3	3	2	1	5	3	0.709	1
lifuyu	34	1	20	2	65	5	2	2	1	2	2	0.551	1		lijinhui	73	2	20	2	65	5	3	2	1	2	3	1.255	1		xiaorudan	130	2	20	2	65	4	5	1	2	4	4	0.733	1
lifuyu	34	1	20	2	66	5	2	1	2	5	1	0.861	1		lijinhui	73	2	20	2	66	3	1	2	2	4	4	0.554	1		xiaorudan	130	2	20	2	66	3	5	2	2	4	3	0.725	1
lifuyu	34	1	20	2	67	1	3	1	2	1	4	0.52	1		lijinhui	73	2	20	2	67	4	2	1	2	4	3	0.664	1		xiaorudan	130	2	20	2	67	2	4	1	2	2	1	0.805	1
lifuyu	34	1	20	2	68	2	1	1	1	2	1	0.448	1		lijinhui	73	2	20	2	68	5	1	2	1	2	1	0.995	0		xiaorudan	130	2	20	2	68	3	2	1	1	3	2	0.705	1
lifuyu	34	1	20	2	69	4	4	2	2	5	5	0.627	1		lijinhui	73	2	20	2	69	3	4	2	2	1	1	0.547	1		xiaorudan	130	2	20	2	69	3	5	2	1	5	5	1.434	1
lifuyu	34	1	20	2	70	4	5	1	2	4	3	0.975	1		lijinhui	73	2	20	2	70	1	1	2	1	2	1	1.034	1		xiaorudan	130	2	20	2	70	4	1	2	2	5	5	0.909	1
lifuyu	34	1	20	2	71	2	3	1	2	2	1	0.549	1		lijinhui	73	2	20	2	71	4	5	1	1	4	5	0.63	1		xiaorudan	130	2	20	2	71	1	5	1	1	1	5	1.406	1
lifuyu	34	1	20	2	72	1	5	1	1	1	5	0.452	1		lijinhui	73	2	20	2	72	2	5	1	2	2	4	1.642	1		xiaorudan	130	2	20	2	72	1	2	2	1	2	2	0.843	1
lifuyu	34	1	20	2	73	3	2	2	2	2	5	0.614	1		lijinhui	73	2	20	2	73	3	3	2	2	4	4	0.469	1		xiaorudan	130	2	20	2	73	4	3	1	2	4	4	0.727	1
lifuyu	34	1	20	2	74	3	2	2	2	1	3	0.691	1		lijinhui	73	2	20	2	74	3	2	1	1	3	2	0.455	1		xiaorudan	130	2	20	2	74	5	3	2	2	1	1	0.751	1
lifuyu	34	1	20	2	75	1	3	2	1	4	3	0.581	1		lijinhui	73	2	20	2	75	5	3	1	1	5	3	1.129	1		xiaorudan	130	2	20	2	75	4	2	2	2	5	4	1.405	1
lifuyu	34	1	20	2	76	5	4	1	1	5	4	0.586	1		lijinhui	73	2	20	2	76	5	3	1	2	5	4	0.762	1		xiaorudan	130	2	20	2	76	3	4	1	1	3	4	0.522	1
lifuyu	34	1	20	2	77	3	5	1	2	3	1	0.504	1		lijinhui	73	2	20	2	77	1	2	2	2	2	1	0.72	1		xiaorudan	130	2	20	2	77	1	2	2	2	5	3	1.01	1
lifuyu	34	1	20	2	78	4	3	1	1	4	3	0.464	1		lijinhui	73	2	20	2	78	1	2	1	2	1	1	0.777	1		xiaorudan	130	2	20	2	78	1	1	1	1	1	1	0.606	1
lifuyu	34	1	20	2	79	5	1	2	1	2	1	0.795	1		lijinhui	73	2	20	2	79	3	4	2	1	5	4	0.519	1		xiaorudan	130	2	20	2	79	2	1	1	1	2	1	0.515	1
lifuyu	34	1	20	2	80	4	1	2	1	2	1	0.761	1		lijinhui	73	2	20	2	80	4	3	2	1	5	3	1.15	1		xiaorudan	130	2	20	2	80	1	1	1	1	1	1	0.604	1
lifuyu	34	1	20	3	81	5	5	1	2	5	4	0.51	1		lijinhui	73	2	20	3	81	1	5	1	2	1	1	0.684	1		xiaorudan	130	2	20	3	81	4	5	2	2	5	3	0.665	1
lifuyu	34	1	20	3	82	4	1	2	1	1	1	0.638	1		lijinhui	73	2	20	3	82	2	4	2	2	5	1	0.694	1		xiaorudan	130	2	20	3	82	5	2	1	1	5	2	0.604	1
lifuyu	34	1	20	3	83	1	3	1	1	1	3	0.563	1		lijinhui	73	2	20	3	83	4	5	2	1	2	5	0.423	1		xiaorudan	130	2	20	3	83	1	5	2	2	4	4	0.64	1
lifuyu	34	1	20	3	84	3	2	2	1	2	2	0.409	1		lijinhui	73	2	20	3	84	5	5	2	1	4	5	0.57	1		xiaorudan	130	2	20	3	84	4	4	2	2	5	3	0.756	1
lifuyu	34	1	20	3	85	2	2	1	2	2	1	0.462	1		lijinhui	73	2	20	3	85	3	2	1	1	3	2	0.505	1		xiaorudan	130	2	20	3	85	2	2	2	1	4	2	0.786	1
lifuyu	34	1	20	3	86	5	5	1	1	5	5	0.44	1		lijinhui	73	2	20	3	86	3	1	1	2	3	5	1.097	1		xiaorudan	130	2	20	3	86	4	1	1	2	4	5	0.72	1
lifuyu	34	1	20	3	87	1	1	1	2	1	3	0.659	1		lijinhui	73	2	20	3	87	3	5	1	1	3	5	0.475	1		xiaorudan	130	2	20	3	87	2	1	1	2	2	3	0.711	1
lifuyu	34	1	20	3	88	2	5	2	2	1	1	0.478	1		lijinhui	73	2	20	3	88	2	1	2	1	3	1	0.836	1		xiaorudan	130	2	20	3	88	2	3	2	1	3	3	0.544	1
lifuyu	34	1	20	3	89	1	2	2	1	3	2	0.456	1		lijinhui	73	2	20	3	89	4	2	1	1	4	2	0.457	1		xiaorudan	130	2	20	3	89	4	4	1	2	4	5	0.616	1
lifuyu	34	1	20	3	90	2	5	1	2	2	4	0.843	1		lijinhui	73	2	20	3	90	2	1	2	2	4	3	0.507	1		xiaorudan	130	2	20	3	90	3	5	1	1	3	5	0.603	1
lifuyu	34	1	20	3	91	5	1	2	2	4	4	0.51	1		lijinhui	73	2	20	3	91	1	1	1	2	1	3	0.796	1		xiaorudan	130	2	20	3	91	5	1	2	2	2	5	0.608	1
lifuyu	34	1	20	3	92	2	2	2	1	1	2	0.463	1		lijinhui	73	2	20	3	92	1	3	1	1	1	3	0.841	1		xiaorudan	130	2	20	3	92	5	5	2	1	2	5	1.085	1
lifuyu	34	1	20	3	93	4	2	1	2	4	5	0.649	1		lijinhui	73	2	20	3	93	5	1	1	2	5	3	0.757	1		xiaorudan	130	2	20	3	93	3	2	2	1	2	2	0.711	1
lifuyu	34	1	20	3	94	3	5	1	2	3	4	1.332	0		lijinhui	73	2	20	3	94	2	3	2	2	4	4	0.635	1		xiaorudan	130	2	20	3	94	2	4	1	1	2	4	0.568	1
lifuyu	34	1	20	3	95	5	4	2	1	1	4	0.614	1		lijinhui	73	2	20	3	95	1	5	2	1	2	5	0.439	1		xiaorudan	130	2	20	3	95	5	5	2	2	4	1	0.638	1
lifuyu	34	1	20	3	96	1	1	2	2	2	3	0.803	1		lijinhui	73	2	20	3	96	2	5	1	2	2	1	0.761	1		xiaorudan	130	2	20	3	96	3	4	1	2	3	3	0.561	1
lifuyu	34	1	20	3	97	5	2	2	1	1	2	0.463	1		lijinhui	73	2	20	3	97	3	3	2	1	2	3	0.456	1		xiaorudan	130	2	20	3	97	4	4	1	1	4	4	0.471	1
lifuyu	34	1	20	3	98	2	2	1	2	2	4	0.506	1		lijinhui	73	2	20	3	98	4	3	1	2	4	4	0.532	1		xiaorudan	130	2	20	3	98	5	1	2	1	2	1	1.345	1
lifuyu	34	1	20	3	99	3	1	1	1	3	1	0.771	1		lijinhui	73	2	20	3	99	4	4	2	2	2	1	0.451	1		xiaorudan	130	2	20	3	99	2	4	1	1	2	4	0.617	1
lifuyu	34	1	20	3	100	5	3	2	2	4	4	0.529	1		lijinhui	73	2	20	3	100	2	1	1	2	2	4	0.638	1		xiaorudan	130	2	20	3	100	4	2	2	2	5	3	0.653	1
lifuyu	34	1	20	3	101	3	5	2	2	2	4	0.728	1		lijinhui	73	2	20	3	101	4	2	1	1	4	2	0.578	1		xiaorudan	130	2	20	3	101	2	3	1	2	2	1	0.599	1
lifuyu	34	1	20	3	102	2	4	2	1	3	4	0.921	1		lijinhui	73	2	20	3	102	1	4	1	2	1	1	0.439	1		xiaorudan	130	2	20	3	102	3	4	2	1	2	4	1.22	1
lifuyu	34	1	20	3	103	4	4	1	1	4	4	0.473	1		lijinhui	73	2	20	3	103	3	3	2	1	5	3	0.859	1		xiaorudan	130	2	20	3	103	5	1	1	2	5	3	0.961	1
lifuyu	34	1	20	3	104	2	3	1	2	2	4	0.699	1		lijinhui	73	2	20	3	104	4	3	2	1	3	3	0.59	1		xiaorudan	130	2	20	3	104	1	1	1	2	1	3	0.471	1
lifuyu	34	1	20	3	105	5	3	1	1	5	3	0.572	1		lijinhui	73	2	20	3	105	2	1	2	2	5	3	0.491	1		xiaorudan	130	2	20	3	105	2	3	2	2	5	4	0.553	1
lifuyu	34	1	20	3	106	2	3	2	2	3	4	0.61	1		lijinhui	73	2	20	3	106	3	4	1	1	3	4	0.524	1		xiaorudan	130	2	20	3	106	5	3	1	1	5	3	0.656	1
lifuyu	34	1	20	3	107	5	2	2	1	4	2	0.687	1		lijinhui	73	2	20	3	107	5	3	2	1	1	3	0.444	1		xiaorudan	130	2	20	3	107	2	1	1	2	2	3	0.682	1
lifuyu	34	1	20	3	108	4	4	2	1	2	4	1	1		lijinhui	73	2	20	3	108	3	2	2	1	1	2	0.471	0		xiaorudan	130	2	20	3	108	2	1	2	2	5	5	0.563	1
lifuyu	34	1	20	3	109	4	4	1	1	4	4	0.508	1		lijinhui	73	2	20	3	109	4	3	1	2	4	4	0.764	1		xiaorudan	130	2	20	3	109	4	1	1	1	4	1	0.539	1
lifuyu	34	1	20	3	110	4	5	1	2	4	1	0.965	1		lijinhui	73	2	20	3	110	4	4	2	2	5	3	0.787	1		xiaorudan	130	2	20	3	110	2	1	2	1	4	1	0.562	1
lifuyu	34	1	20	3	111	2	3	2	1	1	3	0.635	1		lijinhui	73	2	20	3	111	2	2	2	2	5	3	0.656	1		xiaorudan	130	2	20	3	111	5	5	2	1	2	5	0.536	1
lifuyu	34	1	20	3	112	2	4	2	2	5	5	0.671	1		lijinhui	73	2	20	3	112	2	2	1	1	2	2	0.443	1		xiaorudan	130	2	20	3	112	1	2	1	2	1	4	1.032	1
lifuyu	34	1	20	3	113	1	5	2	2	2	1	0.577	1		lijinhui	73	2	20	3	113	3	2	1	2	3	3	0.663	1		xiaorudan	130	2	20	3	113	2	2	2	1	5	2	0.732	1
lifuyu	34	1	20	3	114	1	4	1	1	1	4	0.583	1		lijinhui	73	2	20	3	114	1	5	2	2	5	3	0.441	1		xiaorudan	130	2	20	3	114	3	1	2	1	1	1	1.299	1
lifuyu	34	1	20	3	115	1	4	2	2	4	1	0.636	1		lijinhui	73	2	20	3	115	4	5	1	1	4	5	0.804	1		xiaorudan	130	2	20	3	115	1	1	2	2	5	5	0.476	1
lifuyu	34	1	20	3	116	5	3	1	1	5	3	0.56	1		lijinhui	73	2	20	3	116	2	4	2	2	1	5	0.689	1		xiaorudan	130	2	20	3	116	5	3	1	1	5	3	0.678	1
lifuyu	34	1	20	3	117	3	2	1	1	3	2	0.494	1		lijinhui	73	2	20	3	117	4	3	1	1	4	3	0.586	1		xiaorudan	130	2	20	3	117	1	1	2	2	2	3	0.52	1
lifuyu	34	1	20	3	118	2	4	2	2	4	3	0.536	1		lijinhui	73	2	20	3	118	2	1	2	2	4	4	0.607	1		xiaorudan	130	2	20	3	118	4	4	1	1	4	4	0.936	1
lifuyu	34	1	20	3	119	3	4	1	1	3	4	0.704	1		lijinhui	73	2	20	3	119	5	1	1	1	5	1	0.42	1		xiaorudan	130	2	20	3	119	3	5	1	1	3	5	0.671	1
lifuyu	34	1	20	3	120	4	3	1	2	4	4	0.535	1		lijinhui	73	2	20	3	120	1	2	2	1	5	2	0.696	1		xiaorudan	130	2	20	3	120	5	2	1	2	5	5	0.665	1
luoyufeng	35	1	20	1	1	5	4	2	2	2	5	0.649	1		huangpeng	74	1	21	1	1	3	2	2	1	5	2	0.473	1		yansimin	131	2	19	1	1	1	1	2	2	4	4	0.507	1
luoyufeng	35	1	20	1	2	1	2	2	2	2	5	0.547	1		huangpeng	74	1	21	1	2	5	5	1	1	5	5	0.579	1		yansimin	131	2	19	1	2	2	1	2	1	3	1	0.476	1
luoyufeng	35	1	20	1	3	2	4	2	1	1	4	0.748	0		huangpeng	74	1	21	1	3	3	5	2	1	1	5	0.457	1		yansimin	131	2	19	1	3	4	4	1	1	4	4	0.566	1
luoyufeng	35	1	20	1	4	4	1	1	2	4	3	0.557	1		huangpeng	74	1	21	1	4	5	1	2	2	2	5	0.62	1		yansimin	131	2	19	1	4	1	3	2	1	4	3	0.636	1
luoyufeng	35	1	20	1	5	1	2	2	2	2	1	0.579	1		huangpeng	74	1	21	1	5	2	2	1	2	2	1	0.303	0		yansimin	131	2	19	1	5	5	4	2	2	4	5	0.768	1
luoyufeng	35	1	20	1	6	1	3	1	1	1	3	0.505	1		huangpeng	74	1	21	1	6	2	1	2	2	3	4	0.619	1		yansimin	131	2	19	1	6	5	4	2	1	2	4	0.566	1
luoyufeng	35	1	20	1	7	4	3	1	2	4	1	0.555	1		huangpeng	74	1	21	1	7	5	1	1	1	5	1	1.415	0		yansimin	131	2	19	1	7	4	3	1	2	4	1	0.475	1
luoyufeng	35	1	20	1	8	1	4	2	1	2	4	0.913	1		huangpeng	74	1	21	1	8	4	1	2	1	3	1	0.782	1		yansimin	131	2	19	1	8	2	4	2	1	4	4	0.653	1
luoyufeng	35	1	20	1	9	4	4	2	2	5	3	0.81	1		huangpeng	74	1	21	1	9	4	2	2	2	2	1	0.763	1		yansimin	131	2	19	1	9	3	2	1	2	3	5	0.768	1
luoyufeng	35	1	20	1	10	1	5	2	1	4	5	0.454	1		huangpeng	74	1	21	1	10	2	5	2	2	4	4	0.514	1		yansimin	131	2	19	1	10	2	2	2	2	1	5	0.638	1
luoyufeng	35	1	20	1	11	2	1	1	2	2	4	0.993	1		huangpeng	74	1	21	1	11	1	4	1	1	1	4	0.611	1		yansimin	131	2	19	1	11	4	4	1	2	4	1	0.609	1
luoyufeng	35	1	20	1	12	3	3	2	1	1	3	0.735	1		huangpeng	74	1	21	1	12	5	3	2	2	1	1	0.816	1		yansimin	131	2	19	1	12	3	1	1	1	3	1	0.678	1
luoyufeng	35	1	20	1	13	5	2	1	2	5	5	0.638	1		huangpeng	74	1	21	1	13	2	1	2	2	4	5	0.476	1		yansimin	131	2	19	1	13	5	3	1	1	5	3	0.609	1
luoyufeng	35	1	20	1	14	4	1	1	1	4	1	0.777	1		huangpeng	74	1	21	1	14	5	1	2	2	3	3	0.486	1		yansimin	131	2	19	1	14	5	4	2	2	1	5	0.621	1
luoyufeng	35	1	20	1	15	2	5	2	1	3	5	0.447	1		huangpeng	74	1	21	1	15	1	4	1	1	1	4	0.623	1		yansimin	131	2	19	1	15	3	1	1	1	3	1	0.809	1
luoyufeng	35	1	20	1	16	1	3	2	2	2	1	0.842	1		huangpeng	74	1	21	1	16	2	3	2	2	4	4	0.452	1		yansimin	131	2	19	1	16	2	3	1	1	2	3	0.758	1
luoyufeng	35	1	20	1	17	2	3	2	2	5	5	0.782	1		huangpeng	74	1	21	1	17	1	2	1	1	1	2	0.621	1		yansimin	131	2	19	1	17	2	3	1	1	2	3	0.724	1
luoyufeng	35	1	20	1	18	5	5	1	2	5	3	0.403	1		huangpeng	74	1	21	1	18	3	4	1	1	3	4	0.522	1		yansimin	131	2	19	1	18	2	4	2	2	5	1	0.781	1
luoyufeng	35	1	20	1	19	3	1	1	1	3	1	0.68	1		huangpeng	74	1	21	1	19	1	4	1	2	1	5	0.418	1		yansimin	131	2	19	1	19	5	4	1	1	5	4	1.035	1
luoyufeng	35	1	20	1	20	2	4	2	2	1	3	0.498	1		huangpeng	74	1	21	1	20	2	4	2	2	1	5	0.494	1		yansimin	131	2	19	1	20	2	3	1	2	2	1	1.27	1
luoyufeng	35	1	20	1	21	2	4	2	1	3	4	0.611	1		huangpeng	74	1	21	1	21	3	3	1	2	3	5	0.463	1		yansimin	131	2	19	1	21	2	2	2	2	4	4	0.872	1
luoyufeng	35	1	20	1	22	2	3	2	2	5	5	0.76	1		huangpeng	74	1	21	1	22	4	5	1	1	4	5	0.498	1		yansimin	131	2	19	1	22	3	4	1	1	3	4	0.882	1
luoyufeng	35	1	20	1	23	5	2	1	1	5	2	0.415	1		huangpeng	74	1	21	1	23	1	3	1	2	1	1	0.451	1		yansimin	131	2	19	1	23	1	4	1	2	1	1	1.299	1
luoyufeng	35	1	20	1	24	1	2	1	2	1	5	0.635	1		huangpeng	74	1	21	1	24	3	1	2	1	2	1	0.407	1		yansimin	131	2	19	1	24	3	5	2	2	4	1	0.901	1
luoyufeng	35	1	20	1	25	3	2	2	2	1	5	0.63	1		huangpeng	74	1	21	1	25	2	1	2	1	3	1	0.41	1		yansimin	131	2	19	1	25	4	5	2	1	5	5	0.997	1
luoyufeng	35	1	20	1	26	3	5	1	1	3	5	0.626	1		huangpeng	74	1	21	1	26	3	3	1	1	3	3	0.391	1		yansimin	131	2	19	1	26	3	3	1	2	3	4	0.618	1
luoyufeng	35	1	20	1	27	5	3	1	2	5	1	0.798	0		huangpeng	74	1	21	1	27	2	4	2	2	1	3	0.533	1		yansimin	131	2	19	1	27	3	3	2	2	4	4	1.135	1
luoyufeng	35	1	20	1	28	1	2	2	2	5	4	0.662	1		huangpeng	74	1	21	1	28	5	1	2	1	3	1	0.452	1		yansimin	131	2	19	1	28	2	4	1	2	2	1	1.038	1
luoyufeng	35	1	20	1	29	1	1	1	1	1	1	0.489	1		huangpeng	74	1	21	1	29	4	5	1	1	4	5	0.407	1		yansimin	131	2	19	1	29	1	4	2	1	5	4	1.409	1
luoyufeng	35	1	20	1	30	5	1	1	1	5	1	0.562	1		huangpeng	74	1	21	1	30	3	3	2	1	1	3	0.436	1		yansimin	131	2	19	1	30	3	5	2	1	4	5	0.989	1
luoyufeng	35	1	20	1	31	2	2	2	1	5	2	0.721	1		huangpeng	74	1	21	1	31	3	4	1	2	3	5	0.455	1		yansimin	131	2	19	1	31	5	2	1	1	5	2	0.795	1
luoyufeng	35	1	20	1	32	4	3	1	2	4	5	1.081	0		huangpeng	74	1	21	1	32	2	4	2	1	1	4	0.402	1		yansimin	131	2	19	1	32	3	3	2	2	5	4	1.113	1
luoyufeng	35	1	20	1	33	4	5	2	1	5	5	0.582	1		huangpeng	74	1	21	1	33	2	2	1	2	2	3	0.47	0		yansimin	131	2	19	1	33	3	1	1	2	3	5	0.769	1
luoyufeng	35	1	20	1	34	2	3	1	1	2	3	0.731	1		huangpeng	74	1	21	1	34	1	3	2	1	2	3	0.419	1		yansimin	131	2	19	1	34	5	5	1	2	5	1	1.367	1
luoyufeng	35	1	20	1	35	4	2	1	1	4	2	0.451	1		huangpeng	74	1	21	1	35	2	5	1	1	2	5	0.527	1		yansimin	131	2	19	1	35	1	1	1	1	1	1	0.957	1
luoyufeng	35	1	20	1	36	5	2	1	2	5	1	0.559	1		huangpeng	74	1	21	1	36	2	4	1	2	2	5	1.015	1		yansimin	131	2	19	1	36	2	3	2	1	4	3	0.828	1
luoyufeng	35	1	20	1	37	1	2	2	1	3	2	0.604	1		huangpeng	74	1	21	1	37	5	5	2	1	4	5	0.42	1		yansimin	131	2	19	1	37	1	4	2	1	2	4	1.624	1
luoyufeng	35	1	20	1	38	4	1	1	1	4	1	0.474	1		huangpeng	74	1	21	1	38	2	5	1	2	2	1	0.703	1		yansimin	131	2	19	1	38	1	2	1	2	1	1	1.624	0
luoyufeng	35	1	20	1	39	3	5	2	1	4	5	0.507	1		huangpeng	74	1	21	1	39	4	1	1	2	4	5	0.664	1		yansimin	131	2	19	1	39	5	5	2	1	4	5	0.764	1
luoyufeng	35	1	20	1	40	2	2	1	2	2	4	1.276	1		huangpeng	74	1	21	1	40	4	3	1	2	4	5	0.53	1		yansimin	131	2	19	1	40	4	3	2	2	5	1	0.762	1
luoyufeng	35	1	20	2	41	2	4	2	1	4	4	0.688	1		huangpeng	74	1	21	2	41	1	2	2	1	2	2	0.522	1		yansimin	131	2	19	2	41	3	5	1	1	3	5	0.973	0
luoyufeng	35	1	20	2	42	4	3	2	2	3	5	0.69	1		huangpeng	74	1	21	2	42	3	2	1	1	3	2	0.522	1		yansimin	131	2	19	2	42	3	3	1	1	3	3	0.998	1
luoyufeng	35	1	20	2	43	2	4	1	2	2	3	0.938	0		huangpeng	74	1	21	2	43	1	3	1	2	1	5	1.059	1		yansimin	131	2	19	2	43	3	2	1	2	3	3	0.867	1
luoyufeng	35	1	20	2	44	4	2	2	2	1	1	0.613	1		huangpeng	74	1	21	2	44	1	2	2	2	3	1	0.389	1		yansimin	131	2	19	2	44	5	1	2	2	4	3	0.797	1
luoyufeng	35	1	20	2	45	2	4	2	1	3	4	0.93	1		huangpeng	74	1	21	2	45	5	1	2	2	4	3	0.507	1		yansimin	131	2	19	2	45	4	5	1	2	4	3	1.515	1
luoyufeng	35	1	20	2	46	2	5	2	1	1	5	0.914	1		huangpeng	74	1	21	2	46	5	1	2	1	1	1	0.86	1		yansimin	131	2	19	2	46	1	4	1	1	1	4	0.684	1
luoyufeng	35	1	20	2	47	1	1	1	2	1	5	0.987	1		huangpeng	74	1	21	2	47	1	4	1	2	1	5	0.694	0		yansimin	131	2	19	2	47	1	2	2	1	5	2	0.716	1
luoyufeng	35	1	20	2	48	1	1	1	1	1	1	0.624	1		huangpeng	74	1	21	2	48	1	4	1	2	1	1	0.778	1		yansimin	131	2	19	2	48	5	3	1	2	5	4	0.837	1
luoyufeng	35	1	20	2	49	5	3	2	2	4	1	0.668	1		huangpeng	74	1	21	2	49	4	2	2	1	3	2	0.448	1		yansimin	131	2	19	2	49	5	2	2	1	4	2	0.648	1
luoyufeng	35	1	20	2	50	3	4	1	2	3	1	1.406	1		huangpeng	74	1	21	2	50	4	3	1	1	4	3	0.699	1		yansimin	131	2	19	2	50	2	4	1	2	2	3	0.867	1
luoyufeng	35	1	20	2	51	3	2	2	1	4	2	0.427	1		huangpeng	74	1	21	2	51	4	4	1	1	4	4	0.444	1		yansimin	131	2	19	2	51	2	5	2	2	5	1	0.637	1
luoyufeng	35	1	20	2	52	5	1	1	2	5	3	0.775	1		huangpeng	74	1	21	2	52	2	1	1	2	2	3	0.455	1		yansimin	131	2	19	2	52	1	1	2	2	4	5	1.097	1
luoyufeng	35	1	20	2	53	1	3	2	2	4	4	0.709	1		huangpeng	74	1	21	2	53	2	1	2	1	1	1	0.418	1		yansimin	131	2	19	2	53	5	4	1	1	5	4	0.482	1
luoyufeng	35	1	20	2	54	3	5	2	2	5	1	0.653	1		huangpeng	74	1	21	2	54	2	1	2	2	1	3	0.582	1		yansimin	131	2	19	2	54	5	1	1	2	5	4	0.596	1
luoyufeng	35	1	20	2	55	1	2	2	1	2	2	0.719	1		huangpeng	74	1	21	2	55	1	1	2	2	4	3	0.779	1		yansimin	131	2	19	2	55	1	4	2	1	3	4	0.682	1
luoyufeng	35	1	20	2	56	1	2	1	2	1	3	0.632	1		huangpeng	74	1	21	2	56	1	3	1	1	1	3	0.522	1		yansimin	131	2	19	2	56	4	2	2	2	3	3	0.572	1
luoyufeng	35	1	20	2	57	5	4	1	1	5	4	1.259	1		huangpeng	74	1	21	2	57	1	1	2	1	2	1	0.466	1		yansimin	131	2	19	2	57	3	1	1	2	3	5	0.617	1
luoyufeng	35	1	20	2	58	1	3	2	2	5	5	0.893	1		huangpeng	74	1	21	2	58	3	4	2	2	5	1	0.523	1		yansimin	131	2	19	2	58	1	4	1	1	1	4	0.51	1
luoyufeng	35	1	20	2	59	2	2	2	1	4	2	0.567	1		huangpeng	74	1	21	2	59	1	3	1	2	1	5	0.708	1		yansimin	131	2	19	2	59	3	5	2	1	4	5	0.742	1
luoyufeng	35	1	20	2	60	1	3	2	2	5	1	0.71	1		huangpeng	74	1	21	2	60	3	1	1	1	3	1	0.429	1		yansimin	131	2	19	2	60	5	5	1	2	5	1	1.109	1
luoyufeng	35	1	20	2	61	5	2	1	1	5	2	0.438	1		huangpeng	74	1	21	2	61	2	1	1	2	2	3	0.464	1		yansimin	131	2	19	2	61	4	5	2	1	5	5	0.854	1
luoyufeng	35	1	20	2	62	3	5	1	1	3	5	0.889	0		huangpeng	74	1	21	2	62	3	1	2	1	1	1	0.555	1		yansimin	131	2	19	2	62	4	2	1	2	4	5	1.041	1
luoyufeng	35	1	20	2	63	3	1	1	1	3	1	0.597	1		huangpeng	74	1	21	2	63	1	3	2	2	3	4	0.553	1		yansimin	131	2	19	2	63	5	2	1	1	5	2	0.437	1
luoyufeng	35	1	20	2	64	5	3	2	2	4	4	0.834	1		huangpeng	74	1	21	2	64	1	2	2	1	2	2	0.432	1		yansimin	131	2	19	2	64	2	2	2	2	1	3	0.568	1
luoyufeng	35	1	20	2	65	2	1	1	1	2	1	0.734	1		huangpeng	74	1	21	2	65	1	4	1	2	1	1	0.436	1		yansimin	131	2	19	2	65	1	2	2	1	3	2	0.526	1
luoyufeng	35	1	20	2	66	1	1	1	2	1	4	0.87	1		huangpeng	74	1	21	2	66	5	4	2	1	1	4	0.447	1		yansimin	131	2	19	2	66	3	1	1	2	3	5	0.614	1
luoyufeng	35	1	20	2	67	1	2	2	2	5	4	0.647	1		huangpeng	74	1	21	2	67	1	1	1	1	1	1	0.523	1		yansimin	131	2	19	2	67	2	3	2	1	5	3	0.587	1
luoyufeng	35	1	20	2	68	5	1	2	1	3	1	0.65	1		huangpeng	74	1	21	2	68	5	5	2	2	1	3	0.418	1		yansimin	131	2	19	2	68	1	1	2	1	5	1	0.56	0
luoyufeng	35	1	20	2	69	3	5	1	2	3	4	0.581	1		huangpeng	74	1	21	2	69	1	5	1	2	1	4	0.414	1		yansimin	131	2	19	2	69	2	1	2	2	4	5	0.753	1
luoyufeng	35	1	20	2	70	1	1	2	1	3	1	0.779	1		huangpeng	74	1	21	2	70	4	4	1	1	4	4	0.395	1		yansimin	131	2	19	2	70	1	2	1	1	1	2	0.568	1
luoyufeng	35	1	20	2	71	4	5	1	1	4	5	1.289	1		huangpeng	74	1	21	2	71	2	4	2	2	5	1	0.425	1		yansimin	131	2	19	2	71	2	2	2	2	1	5	0.654	1
luoyufeng	35	1	20	2	72	1	3	1	2	1	5	0.595	1		huangpeng	74	1	21	2	72	2	3	1	2	2	4	0.421	1		yansimin	131	2	19	2	72	5	2	2	1	4	2	0.577	1
luoyufeng	35	1	20	2	73	3	5	2	1	1	5	1.384	1		huangpeng	74	1	21	2	73	5	4	1	1	5	4	0.481	1		yansimin	131	2	19	2	73	1	1	1	1	1	1	1.039	1
luoyufeng	35	1	20	2	74	3	1	1	1	3	1	0.806	1		huangpeng	74	1	21	2	74	5	4	2	1	4	4	0.442	1		yansimin	131	2	19	2	74	1	2	1	2	1	4	0.562	1
luoyufeng	35	1	20	2	75	5	4	2	2	3	1	0.834	1		huangpeng	74	1	21	2	75	2	2	1	1	2	2	0.366	1		yansimin	131	2	19	2	75	1	4	2	2	4	5	1.057	1
luoyufeng	35	1	20	2	76	4	3	1	1	4	3	0.822	1		huangpeng	74	1	21	2	76	5	1	2	2	2	3	0.524	1		yansimin	131	2	19	2	76	3	4	2	1	5	4	0.716	1
luoyufeng	35	1	20	2	77	1	2	1	2	1	3	1.169	1		huangpeng	74	1	21	2	77	1	5	1	2	1	1	0.444	1		yansimin	131	2	19	2	77	5	4	1	1	5	4	1.02	1
luoyufeng	35	1	20	2	78	2	1	2	1	3	1	1.279	1		huangpeng	74	1	21	2	78	5	4	2	2	1	5	0.495	1		yansimin	131	2	19	2	78	1	1	2	2	4	3	0.623	1
luoyufeng	35	1	20	2	79	5	1	1	1	5	1	0.577	1		huangpeng	74	1	21	2	79	3	3	1	1	3	3	0.417	1		yansimin	131	2	19	2	79	5	2	2	2	4	5	0.82	1
luoyufeng	35	1	20	2	80	2	4	1	2	2	1	0.928	1		huangpeng	74	1	21	2	80	5	3	2	1	3	3	0.709	1		yansimin	131	2	19	2	80	5	4	1	1	5	4	0.648	1
luoyufeng	35	1	20	3	81	2	2	2	1	3	2	0.831	0		huangpeng	74	1	21	3	81	3	1	1	2	3	3	0.499	1		yansimin	131	2	19	3	81	1	1	2	2	2	4	0.649	1
luoyufeng	35	1	20	3	82	5	2	1	2	5	5	0.726	1		huangpeng	74	1	21	3	82	2	3	2	1	4	3	0.54	1		yansimin	131	2	19	3	82	1	1	2	1	2	1	0.979	1
luoyufeng	35	1	20	3	83	5	5	2	2	3	4	0.942	1		huangpeng	74	1	21	3	83	5	2	1	1	5	2	0.435	1		yansimin	131	2	19	3	83	5	1	1	1	5	1	0.489	1
luoyufeng	35	1	20	3	84	4	1	1	2	4	3	0.533	1		huangpeng	74	1	21	3	84	2	5	2	1	4	5	0.439	1		yansimin	131	2	19	3	84	3	2	1	2	3	4	0.762	1
luoyufeng	35	1	20	3	85	2	3	2	1	4	3	0.852	1		huangpeng	74	1	21	3	85	2	1	1	2	2	4	0.515	1		yansimin	131	2	19	3	85	5	4	2	1	3	4	1.001	1
luoyufeng	35	1	20	3	86	5	1	1	1	5	1	0.847	1		huangpeng	74	1	21	3	86	3	1	1	2	3	5	0.539	1		yansimin	131	2	19	3	86	4	5	1	2	4	3	0.734	1
luoyufeng	35	1	20	3	87	3	2	2	2	2	4	0.587	1		huangpeng	74	1	21	3	87	3	4	1	1	3	4	0.45	1		yansimin	131	2	19	3	87	3	4	1	1	3	4	0.981	1
luoyufeng	35	1	20	3	88	4	4	2	2	3	3	1.272	1		huangpeng	74	1	21	3	88	2	3	2	1	3	3	0.477	1		yansimin	131	2	19	3	88	1	5	1	1	1	5	0.563	1
luoyufeng	35	1	20	3	89	4	2	1	1	4	2	0.506	1		huangpeng	74	1	21	3	89	2	2	2	2	3	5	0.615	1		yansimin	131	2	19	3	89	3	4	2	2	2	3	0.794	1
luoyufeng	35	1	20	3	90	5	1	2	1	4	1	0.755	1		huangpeng	74	1	21	3	90	5	2	1	2	5	4	0.515	1		yansimin	131	2	19	3	90	2	2	1	1	2	2	0.463	1
luoyufeng	35	1	20	3	91	5	3	2	2	4	4	1.017	1		huangpeng	74	1	21	3	91	1	4	1	1	1	4	0.388	1		yansimin	131	2	19	3	91	3	4	1	1	3	4	0.53	1
luoyufeng	35	1	20	3	92	3	3	1	2	3	1	0.941	0		huangpeng	74	1	21	3	92	5	2	2	2	1	4	0.753	1		yansimin	131	2	19	3	92	1	2	1	2	1	4	0.537	1
luoyufeng	35	1	20	3	93	4	3	2	1	3	3	0.623	0		huangpeng	74	1	21	3	93	4	4	1	2	4	3	0.576	1		yansimin	131	2	19	3	93	2	2	2	2	3	3	0.561	1
luoyufeng	35	1	20	3	94	1	4	1	2	1	5	0.614	1		huangpeng	74	1	21	3	94	4	5	2	1	5	5	0.398	1		yansimin	131	2	19	3	94	4	2	2	1	5	2	0.568	1
luoyufeng	35	1	20	3	95	5	5	2	1	3	5	0.835	1		huangpeng	74	1	21	3	95	3	5	2	2	4	3	0.428	1		yansimin	131	2	19	3	95	2	2	1	2	2	4	0.47	1
luoyufeng	35	1	20	3	96	2	3	2	2	4	4	0.542	1		huangpeng	74	1	21	3	96	1	3	1	2	1	5	0.399	1		yansimin	131	2	19	3	96	2	1	2	1	4	1	0.768	1
luoyufeng	35	1	20	3	97	1	2	2	1	3	2	1.133	0		huangpeng	74	1	21	3	97	3	4	1	1	3	4	0.468	1		yansimin	131	2	19	3	97	1	2	1	2	1	3	0.718	1
luoyufeng	35	1	20	3	98	3	5	1	1	3	5	1.327	0		huangpeng	74	1	21	3	98	3	3	1	2	3	5	0.542	1		yansimin	131	2	19	3	98	5	2	2	1	2	2	0.614	1
luoyufeng	35	1	20	3	99	4	2	1	2	4	3	1.562	1		huangpeng	74	1	21	3	99	4	3	2	2	5	4	0.589	1		yansimin	131	2	19	3	99	2	5	1	2	2	1	1.211	1
luoyufeng	35	1	20	3	100	2	1	2	1	5	1	1.208	1		huangpeng	74	1	21	3	100	2	3	2	1	3	3	0.387	1		yansimin	131	2	19	3	100	2	4	2	2	4	5	0.719	1
luoyufeng	35	1	20	3	101	4	3	1	1	4	3	0.822	1		huangpeng	74	1	21	3	101	1	2	1	1	1	2	0.48	1		yansimin	131	2	19	3	101	4	1	1	1	4	1	0.576	1
luoyufeng	35	1	20	3	102	4	2	2	1	2	2	0.57	1		huangpeng	74	1	21	3	102	1	2	2	2	5	5	0.363	1		yansimin	131	2	19	3	102	2	4	1	2	2	5	0.573	1
luoyufeng	35	1	20	3	103	3	5	1	2	3	1	1.096	1		huangpeng	74	1	21	3	103	4	5	2	1	5	5	0.417	1		yansimin	131	2	19	3	103	5	5	1	2	5	4	0.468	1
luoyufeng	35	1	20	3	104	1	5	1	2	1	4	0.553	1		huangpeng	74	1	21	3	104	1	4	1	1	1	4	0.381	1		yansimin	131	2	19	3	104	4	4	2	2	2	3	0.598	1
luoyufeng	35	1	20	3	105	1	1	2	2	5	5	0.559	1		huangpeng	74	1	21	3	105	3	1	2	1	5	1	0.339	1		yansimin	131	2	19	3	105	4	1	1	1	4	1	0.851	1
luoyufeng	35	1	20	3	106	2	2	2	1	5	2	0.566	1		huangpeng	74	1	21	3	106	5	2	1	2	5	4	0.571	1		yansimin	131	2	19	3	106	1	2	2	1	5	2	0.718	1
luoyufeng	35	1	20	3	107	1	2	1	1	1	2	0.572	1		huangpeng	74	1	21	3	107	5	4	1	1	5	4	0.457	1		yansimin	131	2	19	3	107	2	4	2	2	4	3	1.366	1
luoyufeng	35	1	20	3	108	4	5	2	2	2	1	0.634	1		huangpeng	74	1	21	3	108	2	5	2	2	3	3	0.395	1		yansimin	131	2	19	3	108	5	4	2	1	1	4	0.668	1
luoyufeng	35	1	20	3	109	5	1	1	1	5	1	0.965	1		huangpeng	74	1	21	3	109	5	2	1	2	5	3	0.448	1		yansimin	131	2	19	3	109	2	1	1	1	2	1	0.694	1
luoyufeng	35	1	20	3	110	5	2	1	2	5	3	0.747	1		huangpeng	74	1	21	3	110	1	1	2	2	2	3	0.427	1		yansimin	131	2	19	3	110	5	2	2	2	2	4	0.831	1
luoyufeng	35	1	20	3	111	1	2	1	2	1	3	0.955	1		huangpeng	74	1	21	3	111	1	3	1	1	1	3	0.48	1		yansimin	131	2	19	3	111	5	5	2	2	1	4	0.587	1
luoyufeng	35	1	20	3	112	3	4	2	1	1	4	1.226	1		huangpeng	74	1	21	3	112	3	1	2	2	1	4	0.722	1		yansimin	131	2	19	3	112	3	3	2	1	5	3	0.801	1
luoyufeng	35	1	20	3	113	2	2	1	1	2	2	0.629	1		huangpeng	74	1	21	3	113	5	3	1	1	5	3	0.481	1		yansimin	131	2	19	3	113	5	2	1	1	5	2	0.741	1
luoyufeng	35	1	20	3	114	5	2	2	2	2	3	0.609	1		huangpeng	74	1	21	3	114	2	5	2	1	5	5	0.915	1		yansimin	131	2	19	3	114	3	1	1	2	3	5	0.853	1
luoyufeng	35	1	20	3	115	5	5	1	1	5	5	0.543	1		huangpeng	74	1	21	3	115	2	3	2	2	5	4	0.428	1		yansimin	131	2	19	3	115	1	5	2	1	5	5	0.608	1
luoyufeng	35	1	20	3	116	1	4	1	1	1	4	0.51	1		huangpeng	74	1	21	3	116	3	1	2	2	1	4	0.464	1		yansimin	131	2	19	3	116	1	5	2	2	2	1	0.74	1
luoyufeng	35	1	20	3	117	5	4	2	2	3	1	0.958	1		huangpeng	74	1	21	3	117	3	5	1	2	3	1	0.531	0		yansimin	131	2	19	3	117	2	5	1	2	2	3	0.668	0
luoyufeng	35	1	20	3	118	1	4	1	2	1	1	0.853	1		huangpeng	74	1	21	3	118	3	3	2	1	2	3	0.462	1		yansimin	131	2	19	3	118	5	2	1	1	5	2	0.72	1
luoyufeng	35	1	20	3	119	2	3	2	2	4	1	0.552	1		huangpeng	74	1	21	3	119	4	5	1	1	4	5	0.487	1		yansimin	131	2	19	3	119	5	4	2	2	4	3	0.753	1
luoyufeng	35	1	20	3	120	4	5	1	1	4	5	0.639	1		huangpeng	74	1	21	3	120	3	3	2	1	2	3	0.449	1		yansimin	131	2	19	3	120	1	2	2	1	2	2	0.679	1
xuxue	36	2	19	1	1	2	4	2	2	1	3	0.532	1		jiaofengge	75	2	20	1	1	1	5	1	1	1	5	0.527	1		subeini	132	2	20	1	1	5	3	2	2	1	5	0.544	1
xuxue	36	2	19	1	2	3	5	1	2	3	1	0.501	1		jiaofengge	75	2	20	1	2	1	3	2	2	4	4	0.582	1		subeini	132	2	20	1	2	3	1	1	1	3	1	0.615	1
xuxue	36	2	19	1	3	3	4	1	2	3	5	0.789	1		jiaofengge	75	2	20	1	3	5	4	1	1	5	4	0.981	1		subeini	132	2	20	1	3	4	2	2	1	1	2	0.659	1
xuxue	36	2	19	1	4	5	3	2	1	1	3	0.819	1		jiaofengge	75	2	20	1	4	3	3	2	1	5	3	0.394	1		subeini	132	2	20	1	4	4	4	1	2	4	1	0.43	1
xuxue	36	2	19	1	5	1	3	1	2	1	4	0.75	1		jiaofengge	75	2	20	1	5	1	3	1	2	1	4	0.479	0		subeini	132	2	20	1	5	1	3	1	2	1	1	0.386	1
xuxue	36	2	19	1	6	2	3	1	1	2	3	0.437	1		jiaofengge	75	2	20	1	6	4	2	2	1	3	2	0.724	1		subeini	132	2	20	1	6	4	5	1	1	4	5	0.583	1
xuxue	36	2	19	1	7	5	1	2	2	2	3	0.68	1		jiaofengge	75	2	20	1	7	2	4	2	1	3	4	0.604	1		subeini	132	2	20	1	7	3	5	2	2	1	4	0.605	1
xuxue	36	2	19	1	8	4	4	2	1	2	4	0.467	1		jiaofengge	75	2	20	1	8	2	1	1	2	2	5	0.873	0		subeini	132	2	20	1	8	2	3	2	1	4	3	0.617	1
xuxue	36	2	19	1	9	5	5	1	2	5	1	0.556	1		jiaofengge	75	2	20	1	9	5	1	2	2	1	3	0.742	1		subeini	132	2	20	1	9	2	2	1	1	2	2	0.518	1
xuxue	36	2	19	1	10	1	2	2	2	3	3	0.603	1		jiaofengge	75	2	20	1	10	3	1	1	1	3	1	0.701	0		subeini	132	2	20	1	10	2	1	1	2	2	4	0.605	1
xuxue	36	2	19	1	11	4	2	2	2	1	5	0.616	1		jiaofengge	75	2	20	1	11	4	4	1	1	4	4	0.465	1		subeini	132	2	20	1	11	2	2	2	2	5	1	0.562	1
xuxue	36	2	19	1	12	3	5	2	1	4	5	0.636	1		jiaofengge	75	2	20	1	12	1	4	1	2	1	3	0.675	1		subeini	132	2	20	1	12	5	4	2	1	3	4	0.625	1
xuxue	36	2	19	1	13	1	2	1	1	1	2	0.671	1		jiaofengge	75	2	20	1	13	2	3	2	1	5	3	0.541	1		subeini	132	2	20	1	13	1	5	1	2	1	3	0.605	1
xuxue	36	2	19	1	14	3	1	1	2	3	4	0.729	1		jiaofengge	75	2	20	1	14	4	4	1	1	4	4	0.461	1		subeini	132	2	20	1	14	4	2	2	2	5	5	0.425	1
xuxue	36	2	19	1	15	2	2	2	1	4	2	0.713	1		jiaofengge	75	2	20	1	15	1	2	1	2	1	4	0.607	0		subeini	132	2	20	1	15	4	3	1	1	4	3	0.59	1
xuxue	36	2	19	1	16	5	2	2	2	4	4	0.602	1		jiaofengge	75	2	20	1	16	5	1	2	2	3	5	0.846	1		subeini	132	2	20	1	16	4	3	2	1	3	3	0.563	1
xuxue	36	2	19	1	17	3	2	2	1	5	2	0.567	1		jiaofengge	75	2	20	1	17	1	3	1	2	1	1	0.754	1		subeini	132	2	20	1	17	3	1	2	2	1	4	0.754	1
xuxue	36	2	19	1	18	4	4	1	2	4	3	0.549	1		jiaofengge	75	2	20	1	18	2	2	2	1	1	2	0.8	1		subeini	132	2	20	1	18	1	1	1	1	1	1	0.6	1
xuxue	36	2	19	1	19	5	3	1	2	5	5	0.491	1		jiaofengge	75	2	20	1	19	5	3	2	2	3	1	0.598	1		subeini	132	2	20	1	19	1	1	1	2	1	4	0.509	1
xuxue	36	2	19	1	20	4	4	1	1	4	4	0.532	1		jiaofengge	75	2	20	1	20	2	1	1	1	2	1	0.707	1		subeini	132	2	20	1	20	5	2	1	2	5	3	0.51	1
xuxue	36	2	19	1	21	2	4	2	2	3	5	0.532	1		jiaofengge	75	2	20	1	21	2	1	1	1	2	1	0.515	1		subeini	132	2	20	1	21	1	3	2	1	5	3	0.774	1
xuxue	36	2	19	1	22	3	1	1	1	3	1	0.66	1		jiaofengge	75	2	20	1	22	4	5	2	2	1	1	0.908	1		subeini	132	2	20	1	22	1	3	2	1	5	3	0.572	1
xuxue	36	2	19	1	23	1	5	1	1	1	5	1.111	0		jiaofengge	75	2	20	1	23	3	4	1	1	3	4	0.677	1		subeini	132	2	20	1	23	2	1	2	2	1	5	0.515	1
xuxue	36	2	19	1	24	1	5	1	2	1	3	0.738	1		jiaofengge	75	2	20	1	24	3	2	2	2	2	5	0.839	1		subeini	132	2	20	1	24	2	1	1	1	2	1	0.579	1
xuxue	36	2	19	1	25	2	4	2	1	3	4	0.633	1		jiaofengge	75	2	20	1	25	5	1	2	2	3	4	0.53	1		subeini	132	2	20	1	25	3	4	2	1	4	4	0.649	1
xuxue	36	2	19	1	26	2	1	1	1	2	1	0.829	1		jiaofengge	75	2	20	1	26	1	4	2	1	5	4	1.122	1		subeini	132	2	20	1	26	3	4	1	2	3	1	1.099	0
xuxue	36	2	19	1	27	4	5	2	2	3	3	0.568	1		jiaofengge	75	2	20	1	27	1	3	1	1	1	3	0.515	0		subeini	132	2	20	1	27	2	3	1	1	2	3	0.903	1
xuxue	36	2	19	1	28	3	2	1	1	3	2	0.607	1		jiaofengge	75	2	20	1	28	1	3	2	1	3	3	0.669	1		subeini	132	2	20	1	28	4	3	2	2	1	1	0.816	1
xuxue	36	2	19	1	29	1	1	1	1	1	1	0.827	1		jiaofengge	75	2	20	1	29	4	5	1	2	4	4	0.615	1		subeini	132	2	20	1	29	2	5	2	1	5	5	0.58	1
xuxue	36	2	19	1	30	5	1	1	1	5	1	0.775	1		jiaofengge	75	2	20	1	30	2	3	1	2	2	5	0.508	1		subeini	132	2	20	1	30	2	2	2	2	5	1	0.674	1
xuxue	36	2	19	1	31	3	2	2	2	1	5	0.629	1		jiaofengge	75	2	20	1	31	1	1	2	1	4	1	0.492	1		subeini	132	2	20	1	31	4	1	1	1	4	1	1.924	1
xuxue	36	2	19	1	32	2	2	2	2	5	3	0.521	1		jiaofengge	75	2	20	1	32	1	3	2	1	3	3	0.541	1		subeini	132	2	20	1	32	5	4	1	1	5	4	0.66	1
xuxue	36	2	19	1	33	4	4	1	1	4	4	0.697	1		jiaofengge	75	2	20	1	33	1	5	2	2	4	3	0.445	1		subeini	132	2	20	1	33	1	3	2	2	5	4	0.479	1
xuxue	36	2	19	1	34	1	5	1	2	1	4	0.683	1		jiaofengge	75	2	20	1	34	3	3	1	2	3	5	0.841	1		subeini	132	2	20	1	34	4	5	2	2	5	3	0.625	1
xuxue	36	2	19	1	35	5	1	2	1	4	1	1.132	0		jiaofengge	75	2	20	1	35	3	5	1	2	3	4	0.483	1		subeini	132	2	20	1	35	5	2	2	1	2	2	1.421	1
xuxue	36	2	19	1	36	1	4	2	1	2	4	0.686	1		jiaofengge	75	2	20	1	36	3	2	2	1	5	2	0.398	0		subeini	132	2	20	1	36	3	4	1	2	3	5	0.896	1
xuxue	36	2	19	1	37	5	3	1	2	5	4	0.872	1		jiaofengge	75	2	20	1	37	2	2	1	1	2	2	0.398	1		subeini	132	2	20	1	37	3	4	2	1	5	4	0.562	1
xuxue	36	2	19	1	38	2	5	2	2	3	1	0.641	1		jiaofengge	75	2	20	1	38	1	5	2	2	3	3	0.507	1		subeini	132	2	20	1	38	2	4	1	1	2	4	0.841	1
xuxue	36	2	19	1	39	5	4	2	1	1	4	0.558	1		jiaofengge	75	2	20	1	39	2	2	1	2	2	5	0.779	1		subeini	132	2	20	1	39	1	2	1	2	1	4	0.629	1
xuxue	36	2	19	1	40	5	1	2	1	1	1	0.676	1		jiaofengge	75	2	20	1	40	5	4	2	2	4	3	0.546	1		subeini	132	2	20	1	40	4	3	1	2	4	4	1.088	1
xuxue	36	2	19	2	41	2	5	1	2	2	1	0.963	0		jiaofengge	75	2	20	2	41	5	3	2	1	3	3	0.353	1		subeini	132	2	20	2	41	4	3	2	1	2	3	0.794	1
xuxue	36	2	19	2	42	5	1	1	2	5	3	0.555	1		jiaofengge	75	2	20	2	42	2	4	2	1	3	4	1.056	1		subeini	132	2	20	2	42	5	3	2	1	1	3	0.519	1
xuxue	36	2	19	2	43	1	3	1	2	1	4	0.603	1		jiaofengge	75	2	20	2	43	4	3	1	2	4	4	0.738	1		subeini	132	2	20	2	43	5	1	1	2	5	5	0.911	1
xuxue	36	2	19	2	44	4	3	2	1	3	3	0.559	1		jiaofengge	75	2	20	2	44	5	5	2	1	3	5	0.834	1		subeini	132	2	20	2	44	3	4	2	1	4	4	0.536	1
xuxue	36	2	19	2	45	5	5	1	2	5	1	0.39	1		jiaofengge	75	2	20	2	45	3	4	1	2	3	5	0.629	1		subeini	132	2	20	2	45	3	2	2	2	5	4	0.511	1
xuxue	36	2	19	2	46	5	5	2	2	3	1	0.451	1		jiaofengge	75	2	20	2	46	2	2	2	2	1	1	0.728	1		subeini	132	2	20	2	46	4	1	2	2	3	3	0.504	1
xuxue	36	2	19	2	47	1	3	1	1	1	3	0.702	1		jiaofengge	75	2	20	2	47	4	5	2	2	5	1	0.577	1		subeini	132	2	20	2	47	4	4	1	2	4	3	0.473	1
xuxue	36	2	19	2	48	4	2	2	2	3	3	0.582	1		jiaofengge	75	2	20	2	48	4	5	1	1	4	5	1.151	0		subeini	132	2	20	2	48	4	2	1	1	4	2	0.491	1
xuxue	36	2	19	2	49	2	5	2	2	5	4	0.756	1		jiaofengge	75	2	20	2	49	2	2	1	2	2	3	0.593	1		subeini	132	2	20	2	49	4	1	2	1	5	1	0.516	1
xuxue	36	2	19	2	50	4	3	1	1	4	3	0.627	1		jiaofengge	75	2	20	2	50	3	1	1	2	3	5	1.83	1		subeini	132	2	20	2	50	4	5	1	1	4	5	0.461	1
xuxue	36	2	19	2	51	2	2	2	1	3	2	0.535	1		jiaofengge	75	2	20	2	51	5	5	2	1	3	5	0.641	1		subeini	132	2	20	2	51	4	5	2	2	5	3	0.824	1
xuxue	36	2	19	2	52	2	5	2	2	5	1	0.471	1		jiaofengge	75	2	20	2	52	1	5	2	1	4	5	0.989	1		subeini	132	2	20	2	52	5	5	1	2	5	1	1.083	1
xuxue	36	2	19	2	53	2	3	2	2	3	4	0.504	1		jiaofengge	75	2	20	2	53	2	3	1	2	2	5	1.059	0		subeini	132	2	20	2	53	5	1	1	1	5	1	0.38	1
xuxue	36	2	19	2	54	4	3	1	2	4	4	0.537	0		jiaofengge	75	2	20	2	54	3	1	1	1	3	1	0.704	1		subeini	132	2	20	2	54	3	3	2	2	1	5	0.891	1
xuxue	36	2	19	2	55	2	4	2	1	3	4	0.754	1		jiaofengge	75	2	20	2	55	3	3	1	2	3	1	0.809	1		subeini	132	2	20	2	55	2	5	1	1	2	5	0.468	1
xuxue	36	2	19	2	56	5	4	1	2	5	5	0.538	1		jiaofengge	75	2	20	2	56	4	1	2	1	5	1	0.805	1		subeini	132	2	20	2	56	2	2	2	1	4	2	0.822	1
xuxue	36	2	19	2	57	1	1	2	1	3	1	0.537	1		jiaofengge	75	2	20	2	57	1	3	1	1	1	3	0.738	1		subeini	132	2	20	2	57	2	5	2	2	4	4	0.706	1
xuxue	36	2	19	2	58	3	3	2	2	5	5	0.432	1		jiaofengge	75	2	20	2	58	2	5	1	2	2	1	0.689	1		subeini	132	2	20	2	58	4	2	1	2	4	1	0.603	1
xuxue	36	2	19	2	59	5	1	1	1	5	1	0.836	1		jiaofengge	75	2	20	2	59	5	4	2	2	4	3	0.458	1		subeini	132	2	20	2	59	5	3	2	1	1	3	0.999	1
xuxue	36	2	19	2	60	5	5	2	1	1	5	0.887	1		jiaofengge	75	2	20	2	60	5	5	2	2	3	4	0.533	1		subeini	132	2	20	2	60	4	1	2	2	5	4	0.58	1
xuxue	36	2	19	2	61	3	5	1	1	3	5	0.801	1		jiaofengge	75	2	20	2	61	4	2	1	1	4	2	0.541	1		subeini	132	2	20	2	61	4	2	2	1	1	2	0.546	1
xuxue	36	2	19	2	62	3	2	1	2	3	5	0.893	1		jiaofengge	75	2	20	2	62	2	3	1	1	2	3	0.548	1		subeini	132	2	20	2	62	3	3	1	2	3	1	0.777	1
xuxue	36	2	19	2	63	4	1	2	2	1	4	0.991	1		jiaofengge	75	2	20	2	63	1	4	2	2	5	1	0.667	1		subeini	132	2	20	2	63	1	1	2	2	3	3	0.487	1
xuxue	36	2	19	2	64	2	1	2	1	5	1	0.476	1		jiaofengge	75	2	20	2	64	1	1	2	1	4	1	1.134	1		subeini	132	2	20	2	64	1	4	1	1	1	4	0.601	1
xuxue	36	2	19	2	65	2	2	1	1	2	2	0.541	1		jiaofengge	75	2	20	2	65	5	5	1	2	5	4	1.077	1		subeini	132	2	20	2	65	4	4	1	2	4	3	0.646	1
xuxue	36	2	19	2	66	2	3	1	1	2	3	0.582	1		jiaofengge	75	2	20	2	66	5	2	2	2	3	3	0.431	1		subeini	132	2	20	2	66	1	4	2	1	3	4	0.449	1
xuxue	36	2	19	2	67	5	2	1	2	5	1	0.563	1		jiaofengge	75	2	20	2	67	4	1	2	2	3	5	0.612	1		subeini	132	2	20	2	67	2	1	1	1	2	1	0.451	1
xuxue	36	2	19	2	68	2	4	2	1	1	4	0.753	1		jiaofengge	75	2	20	2	68	3	3	1	1	3	3	0.791	1		subeini	132	2	20	2	68	5	1	1	2	5	3	0.974	1
xuxue	36	2	19	2	69	5	1	2	2	2	5	0.577	1		jiaofengge	75	2	20	2	69	2	4	2	1	5	4	0.461	1		subeini	132	2	20	2	69	4	3	1	1	4	3	0.428	1
xuxue	36	2	19	2	70	1	1	1	1	1	1	0.583	1		jiaofengge	75	2	20	2	70	4	2	1	1	4	2	0.6	1		subeini	132	2	20	2	70	2	4	2	2	5	1	0.496	1
xuxue	36	2	19	2	71	3	4	2	1	1	4	0.484	1		jiaofengge	75	2	20	2	71	3	1	2	2	5	3	0.572	1		subeini	132	2	20	2	71	4	1	1	1	4	1	0.546	1
xuxue	36	2	19	2	72	4	5	2	2	2	1	0.485	1		jiaofengge	75	2	20	2	72	5	5	2	1	2	5	1.354	1		subeini	132	2	20	2	72	1	4	1	2	1	3	0.649	1
xuxue	36	2	19	2	73	4	5	1	1	4	5	0.486	1		jiaofengge	75	2	20	2	73	1	4	2	2	3	5	0.529	1		subeini	132	2	20	2	73	4	3	2	1	1	3	0.716	1
xuxue	36	2	19	2	74	1	2	1	2	1	1	0.488	1		jiaofengge	75	2	20	2	74	5	4	1	1	5	4	0.961	1		subeini	132	2	20	2	74	1	2	1	2	1	1	0.484	1
xuxue	36	2	19	2	75	4	2	2	2	1	5	0.545	1		jiaofengge	75	2	20	2	75	4	1	2	2	3	4	0.584	1		subeini	132	2	20	2	75	2	2	1	1	2	2	0.445	1
xuxue	36	2	19	2	76	2	5	1	1	2	5	0.624	1		jiaofengge	75	2	20	2	76	1	4	1	2	1	1	0.893	1		subeini	132	2	20	2	76	5	1	2	2	3	4	0.601	1
xuxue	36	2	19	2	77	4	4	2	1	5	4	0.852	1		jiaofengge	75	2	20	2	77	1	2	1	1	1	2	0.574	1		subeini	132	2	20	2	77	1	4	1	1	1	4	0.822	1
xuxue	36	2	19	2	78	1	4	1	2	1	5	0.455	0		jiaofengge	75	2	20	2	78	5	3	1	1	5	3	0.588	1		subeini	132	2	20	2	78	4	2	2	1	2	2	0.546	1
xuxue	36	2	19	2	79	5	5	1	1	5	5	0.661	1		jiaofengge	75	2	20	2	79	4	1	2	1	1	1	0.538	1		subeini	132	2	20	2	79	1	1	1	2	1	4	0.689	1
xuxue	36	2	19	2	80	1	1	2	1	2	1	0.703	1		jiaofengge	75	2	20	2	80	1	4	1	2	1	1	0.809	1		subeini	132	2	20	2	80	1	3	2	2	4	4	0.578	1
xuxue	36	2	19	3	81	5	3	1	2	5	1	0.994	1		jiaofengge	75	2	20	3	81	4	3	1	2	4	4	0.477	1		subeini	132	2	20	3	81	2	1	1	2	2	3	0.381	1
xuxue	36	2	19	3	82	5	3	1	2	5	1	0.52	1		jiaofengge	75	2	20	3	82	5	4	1	1	5	4	0.542	1		subeini	132	2	20	3	82	3	2	2	1	1	2	0.491	1
xuxue	36	2	19	3	83	1	3	2	1	3	3	0.527	1		jiaofengge	75	2	20	3	83	1	1	2	1	5	1	0.47	1		subeini	132	2	20	3	83	4	1	2	2	2	3	0.485	1
xuxue	36	2	19	3	84	5	5	2	2	1	3	0.664	1		jiaofengge	75	2	20	3	84	4	4	2	2	3	1	0.544	1		subeini	132	2	20	3	84	5	5	1	1	5	5	0.398	1
xuxue	36	2	19	3	85	1	3	1	1	1	3	0.57	1		jiaofengge	75	2	20	3	85	2	2	1	2	2	3	0.559	1		subeini	132	2	20	3	85	4	2	2	1	2	2	0.515	1
xuxue	36	2	19	3	86	2	5	2	1	4	5	0.536	1		jiaofengge	75	2	20	3	86	4	4	1	1	4	4	0.758	1		subeini	132	2	20	3	86	3	5	2	1	1	5	0.651	1
xuxue	36	2	19	3	87	5	2	1	2	5	3	0.536	1		jiaofengge	75	2	20	3	87	1	2	2	2	5	5	0.485	1		subeini	132	2	20	3	87	3	4	1	2	3	5	0.495	1
xuxue	36	2	19	3	88	2	3	2	2	4	1	0.847	1		jiaofengge	75	2	20	3	88	2	2	2	2	4	3	0.382	1		subeini	132	2	20	3	88	5	3	2	2	3	1	0.576	1
xuxue	36	2	19	3	89	3	4	2	1	1	4	0.483	1		jiaofengge	75	2	20	3	89	4	3	1	1	4	3	0.747	1		subeini	132	2	20	3	89	5	5	1	1	5	5	0.51	1
xuxue	36	2	19	3	90	2	5	1	2	2	1	0.387	1		jiaofengge	75	2	20	3	90	1	3	1	2	1	4	0.803	1		subeini	132	2	20	3	90	1	2	2	2	2	1	0.463	1
xuxue	36	2	19	3	91	2	2	1	1	2	2	0.481	1		jiaofengge	75	2	20	3	91	5	3	2	1	4	3	0.44	1		subeini	132	2	20	3	91	5	2	2	2	4	1	0.681	1
xuxue	36	2	19	3	92	1	1	1	2	1	4	0.675	1		jiaofengge	75	2	20	3	92	2	1	2	2	1	5	0.619	1		subeini	132	2	20	3	92	5	5	2	1	2	5	0.571	1
xuxue	36	2	19	3	93	2	5	2	1	5	5	0.533	1		jiaofengge	75	2	20	3	93	2	2	1	1	2	2	0.471	1		subeini	132	2	20	3	93	1	5	1	2	1	4	0.578	1
xuxue	36	2	19	3	94	4	3	2	1	3	3	0.436	1		jiaofengge	75	2	20	3	94	5	5	1	2	5	4	0.513	1		subeini	132	2	20	3	94	3	4	1	2	3	3	0.551	1
xuxue	36	2	19	3	95	1	1	2	2	3	3	0.456	1		jiaofengge	75	2	20	3	95	1	4	2	1	2	4	0.618	1		subeini	132	2	20	3	95	2	1	2	1	5	1	0.63	1
xuxue	36	2	19	3	96	1	3	1	2	1	5	0.394	1		jiaofengge	75	2	20	3	96	3	1	1	2	3	5	0.47	1		subeini	132	2	20	3	96	1	3	2	2	4	4	0.698	1
xuxue	36	2	19	3	97	2	2	2	2	1	4	0.472	1		jiaofengge	75	2	20	3	97	3	3	2	2	4	4	0.44	1		subeini	132	2	20	3	97	4	5	1	1	4	5	0.524	1
xuxue	36	2	19	3	98	1	2	2	1	3	2	0.57	1		jiaofengge	75	2	20	3	98	2	1	2	1	1	1	0.572	1		subeini	132	2	20	3	98	2	3	1	2	2	5	0.476	1
xuxue	36	2	19	3	99	5	3	1	1	5	3	0.543	1		jiaofengge	75	2	20	3	99	5	2	2	2	4	4	0.609	1		subeini	132	2	20	3	99	2	4	1	1	2	4	0.398	1
xuxue	36	2	19	3	100	2	1	2	2	1	3	0.655	1		jiaofengge	75	2	20	3	100	3	3	1	1	3	3	0.565	1		subeini	132	2	20	3	100	5	4	2	2	3	1	0.531	1
xuxue	36	2	19	3	101	5	3	1	1	5	3	0.385	1		jiaofengge	75	2	20	3	101	2	3	1	1	2	3	0.468	1		subeini	132	2	20	3	101	5	1	1	1	5	1	0.499	1
xuxue	36	2	19	3	102	4	1	2	1	1	1	0.607	1		jiaofengge	75	2	20	3	102	1	5	2	2	4	3	0.406	1		subeini	132	2	20	3	102	5	1	1	2	5	5	0.555	1
xuxue	36	2	19	3	103	3	1	1	2	3	5	0.484	1		jiaofengge	75	2	20	3	103	4	4	2	1	3	4	0.466	1		subeini	132	2	20	3	103	3	5	1	1	3	5	0.522	1
xuxue	36	2	19	3	104	4	2	1	2	4	1	0.693	1		jiaofengge	75	2	20	3	104	2	5	1	2	2	1	0.485	1		subeini	132	2	20	3	104	2	5	2	1	5	5	0.643	1
xuxue	36	2	19	3	105	3	2	2	1	4	2	0.83	1		jiaofengge	75	2	20	3	105	2	2	2	2	1	3	0.486	1		subeini	132	2	20	3	105	3	3	1	2	3	1	0.542	1
xuxue	36	2	19	3	106	1	3	1	1	1	3	0.595	1		jiaofengge	75	2	20	3	106	1	4	1	1	1	4	0.551	1		subeini	132	2	20	3	106	1	4	2	1	3	4	0.501	1
xuxue	36	2	19	3	107	4	5	2	2	1	4	0.656	1		jiaofengge	75	2	20	3	107	2	5	2	1	4	5	0.407	1		subeini	132	2	20	3	107	3	1	2	1	1	1	0.646	1
xuxue	36	2	19	3	108	4	4	2	2	5	1	0.747	1		jiaofengge	75	2	20	3	108	4	1	2	2	3	4	0.458	1		subeini	132	2	20	3	108	4	3	1	2	4	4	0.473	1
xuxue	36	2	19	3	109	2	1	1	1	2	1	0.674	1		jiaofengge	75	2	20	3	109	3	1	2	1	1	1	0.413	1		subeini	132	2	20	3	109	5	4	1	1	5	4	0.571	1
xuxue	36	2	19	3	110	4	3	1	1	4	3	0.828	1		jiaofengge	75	2	20	3	110	4	4	1	1	4	4	0.555	1		subeini	132	2	20	3	110	1	4	1	2	1	3	0.553	1
xuxue	36	2	19	3	111	2	1	1	1	2	1	0.624	1		jiaofengge	75	2	20	3	111	4	4	1	2	4	5	0.641	1		subeini	132	2	20	3	111	2	1	2	1	5	1	0.552	1
xuxue	36	2	19	3	112	1	5	2	2	2	1	0.42	1		jiaofengge	75	2	20	3	112	2	4	2	1	5	4	0.565	1		subeini	132	2	20	3	112	3	2	2	2	2	4	0.599	1
xuxue	36	2	19	3	113	3	3	2	1	1	3	0.416	1		jiaofengge	75	2	20	3	113	5	5	1	2	5	4	0.619	1		subeini	132	2	20	3	113	1	5	2	2	3	3	0.723	1
xuxue	36	2	19	3	114	4	4	1	1	4	4	0.533	1		jiaofengge	75	2	20	3	114	5	5	1	2	5	4	0.503	1		subeini	132	2	20	3	114	2	1	1	1	2	1	0.468	1
xuxue	36	2	19	3	115	3	2	2	2	1	4	0.548	1		jiaofengge	75	2	20	3	115	5	5	2	2	1	3	0.448	1		subeini	132	2	20	3	115	3	3	1	2	3	4	0.517	1
xuxue	36	2	19	3	116	5	3	2	1	2	3	0.587	1		jiaofengge	75	2	20	3	116	5	4	2	1	2	4	0.467	1		subeini	132	2	20	3	116	3	3	2	2	4	4	0.549	1
xuxue	36	2	19	3	117	2	4	1	1	2	4	0.472	1		jiaofengge	75	2	20	3	117	2	4	1	2	2	3	0.677	1		subeini	132	2	20	3	117	3	2	2	1	1	2	0.476	1
xuxue	36	2	19	3	118	2	2	1	2	2	3	0.586	1		jiaofengge	75	2	20	3	118	3	2	2	1	1	2	0.775	1		subeini	132	2	20	3	118	3	1	2	2	5	4	0.582	1
xuxue	36	2	19	3	119	2	1	2	2	1	4	0.391	1		jiaofengge	75	2	20	3	119	5	5	1	1	5	5	0.493	1		subeini	132	2	20	3	119	3	5	1	1	3	5	0.524	0
xuxue	36	2	19	3	120	5	3	1	2	5	1	0.509	1		jiaofengge	75	2	20	3	120	2	1	1	1	2	1	0.462	1		subeini	132	2	20	3	120	5	4	1	1	5	4	0.582	1
zhanyuyan	37	2	23	1	1	1	4	2	1	4	4	0.444	1		fangyuan	76	2	18	1	1	3	4	1	1	3	4	0.349	1		wangjing	133	2	19	1	1	3	1	2	2	2	4	0.495	1
zhanyuyan	37	2	23	1	2	1	2	2	1	5	2	0.712	1		fangyuan	76	2	18	1	2	4	5	2	1	3	5	0.406	1		wangjing	133	2	19	1	2	5	2	2	2	4	3	0.673	1
zhanyuyan	37	2	23	1	3	3	2	2	1	1	2	0.368	1		fangyuan	76	2	18	1	3	3	1	1	2	3	5	0.34	1		wangjing	133	2	19	1	3	4	1	1	1	4	1	0.386	1
zhanyuyan	37	2	23	1	4	2	2	1	2	2	1	0.454	1		fangyuan	76	2	18	1	4	1	4	1	2	1	3	0.404	1		wangjing	133	2	19	1	4	3	2	2	1	5	2	0.504	0
zhanyuyan	37	2	23	1	5	1	2	2	1	3	2	0.409	1		fangyuan	76	2	18	1	5	3	2	2	2	4	5	0.402	1		wangjing	133	2	19	1	5	3	4	1	1	3	4	0.483	1
zhanyuyan	37	2	23	1	6	1	5	1	2	1	1	0.39	1		fangyuan	76	2	18	1	6	1	5	2	1	3	5	0.341	0		wangjing	133	2	19	1	6	5	5	1	2	5	1	0.381	1
zhanyuyan	37	2	23	1	7	5	3	1	2	5	1	0.411	1		fangyuan	76	2	18	1	7	4	5	1	1	4	5	0.378	1		wangjing	133	2	19	1	7	2	4	2	1	1	4	1.019	0
zhanyuyan	37	2	23	1	8	2	3	2	2	3	5	0.464	1		fangyuan	76	2	18	1	8	5	4	2	2	2	5	0.565	1		wangjing	133	2	19	1	8	2	1	2	2	1	4	0.418	1
zhanyuyan	37	2	23	1	9	4	3	1	1	4	3	0.41	1		fangyuan	76	2	18	1	9	5	1	2	2	1	4	0.325	1		wangjing	133	2	19	1	9	1	5	1	1	1	5	0.398	1
zhanyuyan	37	2	23	1	10	1	3	2	2	2	5	0.415	1		fangyuan	76	2	18	1	10	5	5	1	1	5	5	0.342	0		wangjing	133	2	19	1	10	2	4	2	2	5	1	0.571	1
zhanyuyan	37	2	23	1	11	2	1	1	2	2	3	0.42	1		fangyuan	76	2	18	1	11	5	4	1	1	5	4	0.328	1		wangjing	133	2	19	1	11	4	5	1	1	4	5	0.601	1
zhanyuyan	37	2	23	1	12	1	1	1	2	1	4	0.456	1		fangyuan	76	2	18	1	12	2	1	2	1	1	1	1.031	1		wangjing	133	2	19	1	12	5	4	1	2	5	3	0.557	0
zhanyuyan	37	2	23	1	13	4	1	1	1	4	1	0.371	1		fangyuan	76	2	18	1	13	3	2	1	2	3	3	0.55	0		wangjing	133	2	19	1	13	3	1	2	1	4	1	0.703	1
zhanyuyan	37	2	23	1	14	2	5	2	1	1	5	0.432	1		fangyuan	76	2	18	1	14	5	2	2	2	1	5	0.389	1		wangjing	133	2	19	1	14	5	4	1	2	5	3	0.688	1
zhanyuyan	37	2	23	1	15	1	1	2	1	4	1	0.556	1		fangyuan	76	2	18	1	15	2	3	2	1	3	3	0.455	1		wangjing	133	2	19	1	15	4	4	2	2	2	5	0.545	1
zhanyuyan	37	2	23	1	16	2	2	1	2	2	1	0.586	1		fangyuan	76	2	18	1	16	5	1	2	1	4	1	0.373	1		wangjing	133	2	19	1	16	5	2	1	1	5	2	0.576	1
zhanyuyan	37	2	23	1	17	5	1	1	2	5	3	0.536	1		fangyuan	76	2	18	1	17	4	1	1	1	4	1	0.454	1		wangjing	133	2	19	1	17	3	1	1	1	3	1	0.574	1
zhanyuyan	37	2	23	1	18	1	1	2	2	4	3	0.351	1		fangyuan	76	2	18	1	18	2	3	1	2	2	5	0.421	0		wangjing	133	2	19	1	18	3	3	2	2	4	1	0.397	1
zhanyuyan	37	2	23	1	19	1	2	1	1	1	2	0.358	1		fangyuan	76	2	18	1	19	3	5	2	1	1	5	0.876	1		wangjing	133	2	19	1	19	4	4	2	1	1	4	0.57	0
zhanyuyan	37	2	23	1	20	3	5	1	1	3	5	0.508	1		fangyuan	76	2	18	1	20	2	1	1	2	2	4	0.741	1		wangjing	133	2	19	1	20	1	5	1	1	1	5	0.49	1
zhanyuyan	37	2	23	1	21	1	4	2	1	3	4	0.413	1		fangyuan	76	2	18	1	21	4	3	1	1	4	3	0.311	1		wangjing	133	2	19	1	21	3	4	1	1	3	4	0.388	1
zhanyuyan	37	2	23	1	22	1	2	2	2	4	3	0.514	1		fangyuan	76	2	18	1	22	3	3	2	2	2	5	0.422	1		wangjing	133	2	19	1	22	4	5	2	2	1	3	0.385	1
zhanyuyan	37	2	23	1	23	5	4	2	2	2	3	0.411	1		fangyuan	76	2	18	1	23	3	2	2	2	2	5	0.311	1		wangjing	133	2	19	1	23	5	2	2	2	2	5	0.63	1
zhanyuyan	37	2	23	1	24	5	3	1	1	5	3	0.511	1		fangyuan	76	2	18	1	24	1	5	2	1	3	5	0.919	1		wangjing	133	2	19	1	24	4	1	1	2	4	3	0.427	1
zhanyuyan	37	2	23	1	25	5	2	2	1	4	2	0.384	1		fangyuan	76	2	18	1	25	2	1	1	2	2	4	0.486	1		wangjing	133	2	19	1	25	5	5	1	1	5	5	0.358	1
zhanyuyan	37	2	23	1	26	2	3	1	2	2	4	0.637	1		fangyuan	76	2	18	1	26	5	4	1	2	5	1	0.439	0		wangjing	133	2	19	1	26	3	5	2	1	4	5	0.357	1
zhanyuyan	37	2	23	1	27	3	5	2	2	1	1	0.465	1		fangyuan	76	2	18	1	27	5	4	2	2	3	5	0.574	1		wangjing	133	2	19	1	27	2	4	2	1	3	4	0.548	0
zhanyuyan	37	2	23	1	28	5	3	1	1	5	3	0.395	1		fangyuan	76	2	18	1	28	3	4	2	1	2	4	0.806	1		wangjing	133	2	19	1	28	4	2	1	2	4	1	0.43	0
zhanyuyan	37	2	23	1	29	1	2	2	2	4	1	0.449	1		fangyuan	76	2	18	1	29	1	5	2	2	2	3	0.454	1		wangjing	133	2	19	1	29	5	5	2	1	3	5	0.46	1
zhanyuyan	37	2	23	1	30	3	4	2	1	1	4	0.419	1		fangyuan	76	2	18	1	30	4	2	1	1	4	2	0.565	0		wangjing	133	2	19	1	30	1	1	1	2	1	5	0.952	1
zhanyuyan	37	2	23	1	31	1	5	1	2	1	3	0.648	1		fangyuan	76	2	18	1	31	5	5	2	1	3	5	0.617	1		wangjing	133	2	19	1	31	3	2	2	1	5	2	0.639	1
zhanyuyan	37	2	23	1	32	2	3	1	1	2	3	0.427	1		fangyuan	76	2	18	1	32	2	5	1	1	2	5	0.55	1		wangjing	133	2	19	1	32	3	3	1	2	3	5	0.714	1
zhanyuyan	37	2	23	1	33	2	2	2	2	5	1	0.407	1		fangyuan	76	2	18	1	33	5	4	1	2	5	5	0.31	1		wangjing	133	2	19	1	33	4	2	1	2	4	4	0.65	0
zhanyuyan	37	2	23	1	34	1	1	1	1	1	1	0.46	1		fangyuan	76	2	18	1	34	2	5	1	2	2	3	0.695	0		wangjing	133	2	19	1	34	3	3	2	2	1	5	0.464	1
zhanyuyan	37	2	23	1	35	2	2	2	1	1	2	0.454	1		fangyuan	76	2	18	1	35	1	4	2	2	2	3	0.412	1		wangjing	133	2	19	1	35	5	5	2	1	3	5	0.57	1
zhanyuyan	37	2	23	1	36	5	4	1	1	5	4	0.361	1		fangyuan	76	2	18	1	36	4	3	1	1	4	3	0.376	1		wangjing	133	2	19	1	36	1	3	1	1	1	3	0.329	1
zhanyuyan	37	2	23	1	37	1	1	1	2	1	3	0.423	1		fangyuan	76	2	18	1	37	3	3	1	1	3	3	0.325	1		wangjing	133	2	19	1	37	5	1	2	2	4	4	0.504	1
zhanyuyan	37	2	23	1	38	1	2	2	2	2	1	0.451	1		fangyuan	76	2	18	1	38	2	2	1	2	2	5	0.424	1		wangjing	133	2	19	1	38	3	4	1	2	3	5	0.657	0
zhanyuyan	37	2	23	1	39	4	4	2	2	5	5	0.479	1		fangyuan	76	2	18	1	39	3	2	2	2	2	3	0.486	1		wangjing	133	2	19	1	39	4	2	1	2	4	5	0.59	1
zhanyuyan	37	2	23	1	40	5	4	1	1	5	4	0.361	1		fangyuan	76	2	18	1	40	3	3	2	1	2	3	0.436	1		wangjing	133	2	19	1	40	1	2	2	1	3	2	0.684	1
zhanyuyan	37	2	23	2	41	1	1	1	1	1	1	0.468	1		fangyuan	76	2	18	2	41	5	3	1	2	5	4	0.68	0		wangjing	133	2	19	2	41	5	3	2	1	4	3	0.424	1
zhanyuyan	37	2	23	2	42	3	2	2	2	5	1	0.431	1		fangyuan	76	2	18	2	42	2	4	1	1	2	4	0.292	1		wangjing	133	2	19	2	42	1	4	1	2	1	3	0.421	1
zhanyuyan	37	2	23	2	43	1	4	1	2	1	3	0.394	1		fangyuan	76	2	18	2	43	2	1	1	2	2	3	0.31	1		wangjing	133	2	19	2	43	1	2	1	1	1	2	0.449	1
zhanyuyan	37	2	23	2	44	2	3	2	1	1	3	0.496	0		fangyuan	76	2	18	2	44	3	2	2	1	5	2	0.455	0		wangjing	133	2	19	2	44	3	5	2	1	1	5	0.427	1
zhanyuyan	37	2	23	2	45	3	5	1	2	3	3	0.475	1		fangyuan	76	2	18	2	45	3	4	1	2	3	3	0.675	1		wangjing	133	2	19	2	45	3	4	1	2	3	1	0.352	1
zhanyuyan	37	2	23	2	46	4	4	2	1	5	4	0.446	1		fangyuan	76	2	18	2	46	2	5	2	1	1	5	0.934	1		wangjing	133	2	19	2	46	2	3	2	2	1	1	0.438	1
zhanyuyan	37	2	23	2	47	3	2	1	2	3	4	0.497	1		fangyuan	76	2	18	2	47	5	4	2	2	4	5	0.677	1		wangjing	133	2	19	2	47	2	1	1	2	2	3	0.402	1
zhanyuyan	37	2	23	2	48	3	3	1	1	3	3	0.387	1		fangyuan	76	2	18	2	48	2	3	1	1	2	3	0.293	1		wangjing	133	2	19	2	48	3	4	2	1	5	4	0.343	1
zhanyuyan	37	2	23	2	49	4	3	1	1	4	3	0.376	1		fangyuan	76	2	18	2	49	3	3	2	1	4	3	0.886	1		wangjing	133	2	19	2	49	2	2	2	1	4	2	0.573	1
zhanyuyan	37	2	23	2	50	4	1	2	1	2	1	0.43	0		fangyuan	76	2	18	2	50	4	5	1	2	4	3	0.613	1		wangjing	133	2	19	2	50	2	3	1	1	2	3	0.396	1
zhanyuyan	37	2	23	2	51	5	2	1	2	5	5	0.524	1		fangyuan	76	2	18	2	51	4	4	2	1	1	4	0.854	1		wangjing	133	2	19	2	51	2	4	2	2	1	1	0.425	1
zhanyuyan	37	2	23	2	52	3	2	1	1	3	2	0.42	1		fangyuan	76	2	18	2	52	3	3	1	1	3	3	0.678	1		wangjing	133	2	19	2	52	3	3	1	1	3	3	0.493	1
zhanyuyan	37	2	23	2	53	3	2	1	2	3	4	0.433	1		fangyuan	76	2	18	2	53	1	2	1	1	1	2	0.582	1		wangjing	133	2	19	2	53	3	2	1	1	3	2	0.502	1
zhanyuyan	37	2	23	2	54	3	1	2	2	4	3	0.612	1		fangyuan	76	2	18	2	54	5	3	2	2	2	5	0.389	1		wangjing	133	2	19	2	54	1	2	1	1	1	2	0.407	1
zhanyuyan	37	2	23	2	55	1	5	1	2	1	4	0.432	1		fangyuan	76	2	18	2	55	1	1	2	1	4	1	0.678	1		wangjing	133	2	19	2	55	1	1	2	2	5	5	0.339	1
zhanyuyan	37	2	23	2	56	5	4	1	1	5	4	0.492	1		fangyuan	76	2	18	2	56	2	1	1	2	2	3	0.326	1		wangjing	133	2	19	2	56	3	4	2	2	4	1	0.54	1
zhanyuyan	37	2	23	2	57	5	1	2	2	2	3	0.453	1		fangyuan	76	2	18	2	57	3	3	2	1	1	3	0.358	1		wangjing	133	2	19	2	57	2	5	1	1	2	5	1.075	1
zhanyuyan	37	2	23	2	58	2	1	1	2	2	3	0.76	1		fangyuan	76	2	18	2	58	4	2	2	1	1	2	0.454	1		wangjing	133	2	19	2	58	4	3	1	2	4	5	0.525	1
zhanyuyan	37	2	23	2	59	3	5	2	1	5	5	0.655	1		fangyuan	76	2	18	2	59	4	4	2	2	1	5	0.359	1		wangjing	133	2	19	2	59	4	2	2	1	1	2	0.557	0
zhanyuyan	37	2	23	2	60	4	3	1	1	4	3	0.466	1		fangyuan	76	2	18	2	60	4	3	1	1	4	3	0.535	1		wangjing	133	2	19	2	60	4	3	1	2	4	4	0.582	1
zhanyuyan	37	2	23	2	61	5	5	2	1	4	5	0.42	1		fangyuan	76	2	18	2	61	1	1	1	2	1	3	0.454	0		wangjing	133	2	19	2	61	1	2	2	1	5	2	0.499	1
zhanyuyan	37	2	23	2	62	2	4	1	2	2	1	0.64	1		fangyuan	76	2	18	2	62	2	2	2	2	3	3	0.37	1		wangjing	133	2	19	2	62	3	2	1	2	3	5	0.484	1
zhanyuyan	37	2	23	2	63	4	1	2	1	5	1	0.467	1		fangyuan	76	2	18	2	63	4	2	1	1	4	2	0.31	1		wangjing	133	2	19	2	63	2	3	2	1	4	3	0.47	1
zhanyuyan	37	2	23	2	64	4	2	2	2	3	5	0.469	1		fangyuan	76	2	18	2	64	4	1	1	2	4	4	0.469	0		wangjing	133	2	19	2	64	2	1	2	2	5	3	0.415	1
zhanyuyan	37	2	23	2	65	5	2	1	2	5	1	0.431	1		fangyuan	76	2	18	2	65	4	1	1	2	4	5	0.303	1		wangjing	133	2	19	2	65	5	4	1	2	5	5	0.356	1
zhanyuyan	37	2	23	2	66	1	1	2	1	3	1	0.483	1		fangyuan	76	2	18	2	66	3	3	2	2	5	4	0.358	1		wangjing	133	2	19	2	66	5	4	1	1	5	4	0.531	1
zhanyuyan	37	2	23	2	67	2	2	2	1	1	2	0.421	1		fangyuan	76	2	18	2	67	3	4	1	1	3	4	0.469	1		wangjing	133	2	19	2	67	5	5	2	2	2	4	0.411	1
zhanyuyan	37	2	23	2	68	2	3	1	2	2	1	0.464	0		fangyuan	76	2	18	2	68	5	1	1	2	5	5	0.438	1		wangjing	133	2	19	2	68	3	3	2	1	2	3	0.464	1
zhanyuyan	37	2	23	2	69	1	3	2	2	5	5	0.59	1		fangyuan	76	2	18	2	69	3	5	2	2	5	1	0.359	1		wangjing	133	2	19	2	69	3	5	1	2	3	1	0.522	1
zhanyuyan	37	2	23	2	70	1	2	2	2	2	3	0.443	1		fangyuan	76	2	18	2	70	1	2	2	1	2	2	0.502	1		wangjing	133	2	19	2	70	2	3	2	1	5	3	0.442	1
zhanyuyan	37	2	23	2	71	4	3	2	1	1	3	0.406	1		fangyuan	76	2	18	2	71	2	2	2	1	4	2	0.421	1		wangjing	133	2	19	2	71	5	1	2	2	2	3	0.533	1
zhanyuyan	37	2	23	2	72	5	5	1	1	5	5	0.387	1		fangyuan	76	2	18	2	72	4	5	1	2	4	4	0.566	1		wangjing	133	2	19	2	72	2	1	1	2	2	5	0.373	1
zhanyuyan	37	2	23	2	73	3	3	2	2	1	5	0.425	1		fangyuan	76	2	18	2	73	2	3	2	2	4	4	0.567	0		wangjing	133	2	19	2	73	5	1	2	2	2	4	0.435	1
zhanyuyan	37	2	23	2	74	4	4	1	1	4	4	0.34	1		fangyuan	76	2	18	2	74	4	5	1	1	4	5	0.551	1		wangjing	133	2	19	2	74	2	5	1	1	2	5	0.598	1
zhanyuyan	37	2	23	2	75	2	3	1	1	2	3	0.396	1		fangyuan	76	2	18	2	75	2	4	2	2	3	3	0.358	1		wangjing	133	2	19	2	75	2	3	1	2	2	4	0.387	1
zhanyuyan	37	2	23	2	76	3	5	2	2	1	4	0.41	1		fangyuan	76	2	18	2	76	2	4	2	2	4	3	0.326	1		wangjing	133	2	19	2	76	3	1	2	2	2	3	0.561	1
zhanyuyan	37	2	23	2	77	2	5	1	1	2	5	0.486	1		fangyuan	76	2	18	2	77	5	5	1	1	5	5	0.517	1		wangjing	133	2	19	2	77	3	4	1	1	3	4	0.368	1
zhanyuyan	37	2	23	2	78	1	5	2	2	4	1	0.351	1		fangyuan	76	2	18	2	78	2	4	2	1	5	4	0.405	1		wangjing	133	2	19	2	78	5	1	2	1	2	1	0.406	1
zhanyuyan	37	2	23	2	79	4	2	2	2	1	3	0.478	1		fangyuan	76	2	18	2	79	3	2	1	1	3	2	0.357	1		wangjing	133	2	19	2	79	4	2	2	2	1	5	0.555	1
zhanyuyan	37	2	23	2	80	3	2	2	1	1	2	0.536	1		fangyuan	76	2	18	2	80	2	5	2	2	3	4	0.406	1		wangjing	133	2	19	2	80	4	3	1	1	4	3	0.537	1
zhanyuyan	37	2	23	3	81	5	1	1	1	5	1	0.492	1		fangyuan	76	2	18	3	81	2	2	2	1	3	2	0.406	1		wangjing	133	2	19	3	81	5	4	2	2	2	5	0.388	1
zhanyuyan	37	2	23	3	82	3	5	2	2	5	4	0.422	1		fangyuan	76	2	18	3	82	4	5	1	2	4	3	0.324	1		wangjing	133	2	19	3	82	3	4	1	2	3	5	0.378	1
zhanyuyan	37	2	23	3	83	2	4	2	1	4	4	0.37	1		fangyuan	76	2	18	3	83	2	5	1	1	2	5	0.294	1		wangjing	133	2	19	3	83	3	4	2	1	5	4	0.6	0
zhanyuyan	37	2	23	3	84	5	1	1	2	5	3	0.496	1		fangyuan	76	2	18	3	84	2	4	2	2	1	3	0.373	1		wangjing	133	2	19	3	84	5	2	1	2	5	1	0.496	1
zhanyuyan	37	2	23	3	85	5	3	2	2	2	4	0.361	1		fangyuan	76	2	18	3	85	2	2	1	2	2	3	0.471	1		wangjing	133	2	19	3	85	1	2	2	1	3	2	0.465	1
zhanyuyan	37	2	23	3	86	3	2	1	2	3	1	0.487	1		fangyuan	76	2	18	3	86	5	2	2	2	1	4	0.485	1		wangjing	133	2	19	3	86	5	4	2	2	2	1	0.563	1
zhanyuyan	37	2	23	3	87	3	5	1	1	3	5	0.377	1		fangyuan	76	2	18	3	87	2	4	2	1	4	4	0.855	1		wangjing	133	2	19	3	87	1	2	1	1	1	2	0.409	1
zhanyuyan	37	2	23	3	88	5	2	2	1	1	2	0.6	1		fangyuan	76	2	18	3	88	3	4	1	2	3	5	0.341	1		wangjing	133	2	19	3	88	5	3	1	1	5	3	0.327	1
zhanyuyan	37	2	23	3	89	5	2	2	2	3	3	0.492	1		fangyuan	76	2	18	3	89	3	2	1	1	3	2	0.517	1		wangjing	133	2	19	3	89	4	1	2	1	3	1	0.51	1
zhanyuyan	37	2	23	3	90	2	4	1	2	2	5	0.429	1		fangyuan	76	2	18	3	90	2	1	2	2	4	5	0.327	1		wangjing	133	2	19	3	90	3	3	1	2	3	5	0.328	1
zhanyuyan	37	2	23	3	91	1	5	2	1	2	5	0.642	1		fangyuan	76	2	18	3	91	2	2	1	1	2	2	0.358	1		wangjing	133	2	19	3	91	1	2	1	1	1	2	0.376	1
zhanyuyan	37	2	23	3	92	4	3	2	1	3	3	0.469	1		fangyuan	76	2	18	3	92	5	4	1	1	5	4	0.5	1		wangjing	133	2	19	3	92	2	5	2	2	3	4	0.429	1
zhanyuyan	37	2	23	3	93	3	2	1	2	3	4	0.446	1		fangyuan	76	2	18	3	93	1	3	1	2	1	4	0.423	1		wangjing	133	2	19	3	93	2	1	2	1	4	1	0.577	1
zhanyuyan	37	2	23	3	94	3	2	2	2	2	4	0.45	1		fangyuan	76	2	18	3	94	5	4	2	2	3	1	0.326	1		wangjing	133	2	19	3	94	4	1	1	1	4	1	0.399	0
zhanyuyan	37	2	23	3	95	2	4	1	1	2	4	0.54	1		fangyuan	76	2	18	3	95	1	4	2	1	2	4	0.405	1		wangjing	133	2	19	3	95	5	2	1	1	5	2	0.471	1
zhanyuyan	37	2	23	3	96	1	1	2	1	3	1	0.332	1		fangyuan	76	2	18	3	96	2	5	1	2	2	4	0.472	1		wangjing	133	2	19	3	96	4	1	1	2	4	3	0.521	1
zhanyuyan	37	2	23	3	97	1	4	1	2	1	5	0.556	1		fangyuan	76	2	18	3	97	5	1	2	2	4	4	0.342	1		wangjing	133	2	19	3	97	2	2	2	1	1	2	0.512	1
zhanyuyan	37	2	23	3	98	5	2	1	2	5	4	0.402	1		fangyuan	76	2	18	3	98	2	1	1	1	2	1	0.358	1		wangjing	133	2	19	3	98	1	1	2	1	4	1	0.433	1
zhanyuyan	37	2	23	3	99	4	5	2	1	5	5	0.375	1		fangyuan	76	2	18	3	99	5	1	1	2	5	5	0.311	1		wangjing	133	2	19	3	99	1	2	1	2	1	5	0.477	1
zhanyuyan	37	2	23	3	100	3	2	1	1	3	2	0.47	1		fangyuan	76	2	18	3	100	3	3	2	2	1	1	0.341	1		wangjing	133	2	19	3	100	4	4	2	2	1	1	0.583	1
zhanyuyan	37	2	23	3	101	4	4	2	2	5	1	0.311	1		fangyuan	76	2	18	3	101	2	2	2	1	5	2	0.47	1		wangjing	133	2	19	3	101	3	4	1	1	3	4	0.348	1
zhanyuyan	37	2	23	3	102	1	4	2	2	4	3	0.36	1		fangyuan	76	2	18	3	102	2	5	1	2	2	3	0.326	1		wangjing	133	2	19	3	102	2	4	2	2	3	5	0.716	1
zhanyuyan	37	2	23	3	103	5	5	2	1	2	5	0.359	1		fangyuan	76	2	18	3	103	4	5	1	1	4	5	0.31	1		wangjing	133	2	19	3	103	1	2	2	2	5	5	0.459	1
zhanyuyan	37	2	23	3	104	2	5	1	2	2	1	0.429	1		fangyuan	76	2	18	3	104	3	2	2	2	4	3	0.42	1		wangjing	133	2	19	3	104	3	3	2	2	5	5	0.526	1
zhanyuyan	37	2	23	3	105	1	2	2	1	5	2	0.777	0		fangyuan	76	2	18	3	105	2	2	1	1	2	2	0.326	1		wangjing	133	2	19	3	105	4	4	1	1	4	4	0.431	1
zhanyuyan	37	2	23	3	106	2	3	1	1	2	3	0.402	1		fangyuan	76	2	18	3	106	5	1	2	2	1	4	0.453	1		wangjing	133	2	19	3	106	2	3	2	2	5	1	0.475	1
zhanyuyan	37	2	23	3	107	3	5	1	1	3	5	0.455	1		fangyuan	76	2	18	3	107	4	1	2	1	5	1	0.374	1		wangjing	133	2	19	3	107	4	5	1	1	4	5	0.94	1
zhanyuyan	37	2	23	3	108	1	2	1	2	1	5	0.473	1		fangyuan	76	2	18	3	108	3	5	1	1	3	5	0.519	1		wangjing	133	2	19	3	108	1	1	1	2	1	5	0.356	1
zhanyuyan	37	2	23	3	109	4	4	2	2	1	3	0.371	1		fangyuan	76	2	18	3	109	5	3	2	1	2	3	0.39	1		wangjing	133	2	19	3	109	1	3	2	2	3	4	0.307	1
zhanyuyan	37	2	23	3	110	3	1	1	1	3	1	0.425	1		fangyuan	76	2	18	3	110	2	4	1	2	2	1	0.423	0		wangjing	133	2	19	3	110	3	3	1	1	3	3	0.563	1
zhanyuyan	37	2	23	3	111	4	2	2	2	1	3	0.446	1		fangyuan	76	2	18	3	111	1	2	2	1	4	2	0.342	0		wangjing	133	2	19	3	111	3	2	2	1	5	2	0.681	1
zhanyuyan	37	2	23	3	112	3	5	1	1	3	5	0.393	1		fangyuan	76	2	18	3	112	1	4	2	1	2	4	0.466	1		wangjing	133	2	19	3	112	3	4	1	2	3	1	0.372	1
zhanyuyan	37	2	23	3	113	5	4	1	1	5	4	0.479	1		fangyuan	76	2	18	3	113	3	4	1	2	3	5	0.294	1		wangjing	133	2	19	3	113	2	3	2	1	3	3	0.33	1
zhanyuyan	37	2	23	3	114	1	1	1	2	1	3	0.537	1		fangyuan	76	2	18	3	114	3	1	1	2	3	5	0.327	1		wangjing	133	2	19	3	114	1	2	1	2	1	3	0.458	1
zhanyuyan	37	2	23	3	115	5	2	2	2	2	3	0.44	1		fangyuan	76	2	18	3	115	4	4	1	1	4	4	0.326	1		wangjing	133	2	19	3	115	2	5	2	1	3	5	0.565	1
zhanyuyan	37	2	23	3	116	4	4	2	2	3	1	0.411	1		fangyuan	76	2	18	3	116	2	1	2	2	5	4	0.389	1		wangjing	133	2	19	3	116	3	3	1	2	3	5	0.563	0
zhanyuyan	37	2	23	3	117	5	3	1	1	5	3	0.368	1		fangyuan	76	2	18	3	117	2	2	2	2	4	5	0.391	1		wangjing	133	2	19	3	117	1	3	2	1	5	3	1.661	1
zhanyuyan	37	2	23	3	118	4	1	1	2	4	4	0.429	1		fangyuan	76	2	18	3	118	5	2	1	1	5	2	0.359	1		wangjing	133	2	19	3	118	5	2	1	2	5	5	0.408	1
zhanyuyan	37	2	23	3	119	1	4	2	1	2	4	0.385	1		fangyuan	76	2	18	3	119	2	3	2	1	4	3	0.358	1		wangjing	133	2	19	3	119	4	1	1	1	4	1	0.404	1
zhanyuyan	37	2	23	3	120	5	5	2	1	4	5	0.431	1		fangyuan	76	2	18	3	120	1	3	2	1	2	3	0.613	1		wangjing	133	2	19	3	120	2	2	2	2	3	1	0.337	1
liyang	38	2	23	1	1	4	5	2	2	1	4	0.793	1		fushimei	77	1	22	1	1	1	3	1	2	1	4	0	0		lijiehua	134	2	20	1	1	5	1	1	2	5	4	0.88	1
liyang	38	2	23	1	2	5	5	1	1	5	5	0.47	1		fushimei	77	1	22	1	2	3	5	1	1	3	5	1.282	1		lijiehua	134	2	20	1	2	1	3	2	2	5	5	0.722	1
liyang	38	2	23	1	3	4	4	1	1	4	4	0.425	1		fushimei	77	1	22	1	3	5	3	1	1	5	3	0.707	1		lijiehua	134	2	20	1	3	1	5	1	2	1	3	1.186	1
liyang	38	2	23	1	4	4	2	2	2	5	1	0.708	1		fushimei	77	1	22	1	4	4	2	2	2	2	5	1.062	0		lijiehua	134	2	20	1	4	4	1	1	1	4	1	0.832	1
liyang	38	2	23	1	5	3	4	1	1	3	4	0.454	1		fushimei	77	1	22	1	5	5	1	2	2	4	4	1.311	1		lijiehua	134	2	20	1	5	1	1	1	1	1	1	0.756	1
liyang	38	2	23	1	6	5	1	2	1	4	1	0.432	1		fushimei	77	1	22	1	6	5	5	2	2	4	3	1.237	1		lijiehua	134	2	20	1	6	3	1	2	2	4	3	0.786	1
liyang	38	2	23	1	7	1	1	2	1	3	1	0.611	1		fushimei	77	1	22	1	7	3	1	1	1	3	1	0.709	1		lijiehua	134	2	20	1	7	3	2	1	1	3	2	0.696	1
liyang	38	2	23	1	8	3	5	1	2	3	4	0.432	1		fushimei	77	1	22	1	8	5	5	1	2	5	1	1.188	1		lijiehua	134	2	20	1	8	5	3	2	1	3	3	0.872	1
liyang	38	2	23	1	9	1	3	2	1	5	3	0.476	1		fushimei	77	1	22	1	9	2	3	2	1	5	3	1.332	1		lijiehua	134	2	20	1	9	2	5	2	1	3	5	0.771	1
liyang	38	2	23	1	10	2	3	2	2	5	5	0.469	1		fushimei	77	1	22	1	10	3	2	2	1	2	2	0.742	1		lijiehua	134	2	20	1	10	3	3	1	2	3	5	1.505	1
liyang	38	2	23	1	11	1	5	1	1	1	5	0.392	1		fushimei	77	1	22	1	11	4	3	1	1	4	3	1.206	0		lijiehua	134	2	20	1	11	5	3	1	1	5	3	0.794	1
liyang	38	2	23	1	12	3	2	2	1	5	2	0.845	1		fushimei	77	1	22	1	12	3	2	1	2	3	3	1.284	1		lijiehua	134	2	20	1	12	2	5	2	2	5	4	0.695	1
liyang	38	2	23	1	13	3	3	1	1	3	3	0.641	1		fushimei	77	1	22	1	13	2	1	2	1	4	1	1.189	1		lijiehua	134	2	20	1	13	1	3	1	2	1	5	0.937	1
liyang	38	2	23	1	14	3	4	2	2	5	1	0.436	1		fushimei	77	1	22	1	14	2	1	2	2	5	3	1.271	1		lijiehua	134	2	20	1	14	2	5	1	1	2	5	0.76	1
liyang	38	2	23	1	15	4	3	1	2	4	1	0.399	1		fushimei	77	1	22	1	15	3	5	2	1	5	5	1.765	1		lijiehua	134	2	20	1	15	5	1	2	1	4	1	0.798	1
liyang	38	2	23	1	16	5	4	2	2	1	1	0.468	1		fushimei	77	1	22	1	16	1	3	1	1	1	3	0.853	1		lijiehua	134	2	20	1	16	1	2	1	2	1	4	1.044	1
liyang	38	2	23	1	17	5	1	2	1	2	1	0.462	1		fushimei	77	1	22	1	17	3	3	2	2	4	5	0.855	1		lijiehua	134	2	20	1	17	3	1	2	2	2	4	0.831	1
liyang	38	2	23	1	18	1	5	1	2	1	3	0.464	1		fushimei	77	1	22	1	18	2	5	1	2	2	1	1.222	1		lijiehua	134	2	20	1	18	5	2	1	1	5	2	0.723	1
liyang	38	2	23	1	19	5	2	1	2	5	5	0.572	1		fushimei	77	1	22	1	19	4	2	1	2	4	5	1.366	1		lijiehua	134	2	20	1	19	1	4	1	1	1	4	0.931	1
liyang	38	2	23	1	20	1	2	1	2	1	3	0.737	1		fushimei	77	1	22	1	20	3	4	2	1	5	4	1.094	1		lijiehua	134	2	20	1	20	4	4	2	1	3	4	0.723	1
liyang	38	2	23	1	21	4	1	2	1	3	1	0.52	1		fushimei	77	1	22	1	21	3	4	1	1	3	4	0.917	1		lijiehua	134	2	20	1	21	2	4	2	2	1	1	0.924	1
liyang	38	2	23	1	22	4	5	2	2	1	1	0.417	1		fushimei	77	1	22	1	22	3	4	2	1	4	4	1.062	1		lijiehua	134	2	20	1	22	4	1	1	1	4	1	0.86	1
liyang	38	2	23	1	23	3	1	1	2	3	3	0.437	1		fushimei	77	1	22	1	23	4	5	2	2	2	4	0.935	1		lijiehua	134	2	20	1	23	3	4	2	2	1	3	0.998	1
liyang	38	2	23	1	24	1	4	2	1	3	4	0.752	1		fushimei	77	1	22	1	24	5	4	1	1	5	4	1.046	1		lijiehua	134	2	20	1	24	1	2	2	2	3	4	0.788	1
liyang	38	2	23	1	25	2	4	2	2	5	3	0.446	1		fushimei	77	1	22	1	25	4	1	2	2	3	4	0.966	1		lijiehua	134	2	20	1	25	3	3	2	1	4	3	0.689	1
liyang	38	2	23	1	26	2	5	1	1	2	5	0.626	1		fushimei	77	1	22	1	26	5	2	1	2	5	3	1.19	1		lijiehua	134	2	20	1	26	3	1	1	2	3	5	1.355	1
liyang	38	2	23	1	27	4	2	2	1	5	2	0.462	1		fushimei	77	1	22	1	27	1	5	1	1	1	5	0.903	1		lijiehua	134	2	20	1	27	5	5	1	1	5	5	1.121	1
liyang	38	2	23	1	28	4	1	1	2	4	3	0.361	1		fushimei	77	1	22	1	28	4	5	2	2	5	3	0.677	1		lijiehua	134	2	20	1	28	2	1	1	2	2	4	0.849	1
liyang	38	2	23	1	29	1	1	2	2	4	3	0.408	1		fushimei	77	1	22	1	29	4	2	2	2	1	3	0.855	1		lijiehua	134	2	20	1	29	1	1	2	1	3	1	1.004	1
liyang	38	2	23	1	30	1	4	2	1	4	4	0.396	1		fushimei	77	1	22	1	30	3	2	1	2	3	4	0.902	1		lijiehua	134	2	20	1	30	2	3	2	1	1	3	0.721	1
liyang	38	2	23	1	31	3	2	1	2	3	1	0.482	1		fushimei	77	1	22	1	31	5	4	2	1	1	4	1.429	1		lijiehua	134	2	20	1	31	5	1	2	2	4	3	0.841	1
liyang	38	2	23	1	32	3	4	1	2	3	5	0.411	1		fushimei	77	1	22	1	32	2	5	1	2	2	4	1.35	1		lijiehua	134	2	20	1	32	5	3	1	2	5	5	0.78	1
liyang	38	2	23	1	33	4	1	2	1	3	1	0.544	1		fushimei	77	1	22	1	33	2	4	2	2	3	1	0.743	1		lijiehua	134	2	20	1	33	3	5	1	2	3	1	0.778	1
liyang	38	2	23	1	34	4	1	1	1	4	1	0.384	1		fushimei	77	1	22	1	34	2	2	2	1	4	2	0.742	1		lijiehua	134	2	20	1	34	3	5	2	1	5	5	0.592	1
liyang	38	2	23	1	35	4	3	1	1	4	3	0.47	1		fushimei	77	1	22	1	35	3	3	1	1	3	3	0.982	1		lijiehua	134	2	20	1	35	1	4	1	2	1	1	0.789	1
liyang	38	2	23	1	36	4	1	2	2	2	4	0.351	1		fushimei	77	1	22	1	36	3	1	2	1	4	1	1.095	0		lijiehua	134	2	20	1	36	4	5	2	1	3	5	0.539	1
liyang	38	2	23	1	37	3	5	1	1	3	5	0.421	1		fushimei	77	1	22	1	37	1	1	1	2	1	5	1.05	0		lijiehua	134	2	20	1	37	3	3	2	2	5	1	0.922	1
liyang	38	2	23	1	38	2	4	1	2	2	1	0.402	1		fushimei	77	1	22	1	38	2	2	1	2	2	1	1.02	1		lijiehua	134	2	20	1	38	4	5	1	1	4	5	0.666	1
liyang	38	2	23	1	39	3	3	2	2	4	4	0.431	1		fushimei	77	1	22	1	39	3	4	2	1	5	4	1.287	1		lijiehua	134	2	20	1	39	5	5	2	1	2	5	0.901	1
liyang	38	2	23	1	40	5	5	1	1	5	5	0.674	1		fushimei	77	1	22	1	40	1	3	1	1	1	3	0.982	1		lijiehua	134	2	20	1	40	5	2	2	2	1	1	0.853	1
liyang	38	2	23	2	41	3	2	1	2	3	3	0.587	0		fushimei	77	1	22	2	41	3	3	1	2	3	1	1.12	0		lijiehua	134	2	20	2	41	3	3	1	1	3	3	0.702	1
liyang	38	2	23	2	42	4	1	1	1	4	1	0.411	1		fushimei	77	1	22	2	42	2	3	2	1	3	3	1.288	1		lijiehua	134	2	20	2	42	3	5	1	2	3	4	0.671	1
liyang	38	2	23	2	43	4	3	2	1	2	3	0.44	1		fushimei	77	1	22	2	43	5	4	1	2	5	1	1.494	1		lijiehua	134	2	20	2	43	5	1	2	1	3	1	1.065	1
liyang	38	2	23	2	44	4	1	1	2	4	3	0.331	1		fushimei	77	1	22	2	44	2	3	1	2	2	5	0.967	1		lijiehua	134	2	20	2	44	3	5	2	2	2	1	0.748	1
liyang	38	2	23	2	45	1	5	2	2	5	4	0.547	1		fushimei	77	1	22	2	45	3	5	1	1	3	5	0.518	1		lijiehua	134	2	20	2	45	2	2	2	1	1	2	0.627	1
liyang	38	2	23	2	46	5	4	1	1	5	4	0.379	1		fushimei	77	1	22	2	46	1	2	2	2	3	1	1.509	1		lijiehua	134	2	20	2	46	3	1	1	2	3	4	0.75	1
liyang	38	2	23	2	47	3	5	2	2	1	4	0.489	1		fushimei	77	1	22	2	47	3	3	1	2	3	5	0.693	1		lijiehua	134	2	20	2	47	3	2	2	2	5	1	0.581	1
liyang	38	2	23	2	48	2	1	2	2	3	5	0.514	1		fushimei	77	1	22	2	48	3	3	1	1	3	3	0.565	1		lijiehua	134	2	20	2	48	1	3	2	2	4	4	0.827	1
liyang	38	2	23	2	49	2	3	2	1	3	3	0.419	1		fushimei	77	1	22	2	49	2	2	2	2	3	4	1.365	1		lijiehua	134	2	20	2	49	4	4	1	1	4	4	0.776	1
liyang	38	2	23	2	50	2	2	1	1	2	2	0.455	1		fushimei	77	1	22	2	50	4	1	1	2	4	5	1.175	0		lijiehua	134	2	20	2	50	1	2	1	2	1	3	0.661	1
liyang	38	2	23	2	51	1	5	1	2	1	1	0.434	1		fushimei	77	1	22	2	51	4	2	2	1	1	2	0.978	1		lijiehua	134	2	20	2	51	4	2	2	1	5	2	0.736	1
liyang	38	2	23	2	52	2	4	2	2	5	3	0.637	1		fushimei	77	1	22	2	52	3	5	2	1	2	5	1.348	1		lijiehua	134	2	20	2	52	4	1	1	2	4	4	1.279	1
liyang	38	2	23	2	53	1	5	1	2	1	4	0.369	1		fushimei	77	1	22	2	53	1	1	1	1	1	1	1.207	1		lijiehua	134	2	20	2	53	3	2	2	2	1	5	0.77	1
liyang	38	2	23	2	54	1	1	1	1	1	1	0.47	1		fushimei	77	1	22	2	54	4	5	1	2	4	4	0.965	1		lijiehua	134	2	20	2	54	4	3	1	1	4	3	0.624	1
liyang	38	2	23	2	55	4	5	2	1	1	5	0.784	1		fushimei	77	1	22	2	55	1	4	2	1	5	4	0.967	1		lijiehua	134	2	20	2	55	2	4	2	2	5	5	1.068	1
liyang	38	2	23	2	56	3	1	2	2	4	5	0.614	1		fushimei	77	1	22	2	56	5	2	2	2	3	5	0.998	1		lijiehua	134	2	20	2	56	3	4	1	2	3	3	0.75	1
liyang	38	2	23	2	57	1	5	2	2	4	4	0.387	1		fushimei	77	1	22	2	57	3	1	2	1	2	1	0.965	1		lijiehua	134	2	20	2	57	5	5	2	1	3	5	1.213	1
liyang	38	2	23	2	58	5	3	1	1	5	3	0.408	1		fushimei	77	1	22	2	58	2	5	1	1	2	5	0.998	1		lijiehua	134	2	20	2	58	5	1	1	1	5	1	0.537	1
liyang	38	2	23	2	59	4	1	1	1	4	1	0.397	1		fushimei	77	1	22	2	59	3	1	2	1	1	1	0.965	1		lijiehua	134	2	20	2	59	4	3	1	1	4	3	0.785	1
liyang	38	2	23	2	60	1	2	1	2	1	5	0.506	1		fushimei	77	1	22	2	60	1	2	1	2	1	5	1.654	0		lijiehua	134	2	20	2	60	1	3	1	2	1	4	0.574	1
liyang	38	2	23	2	61	4	3	2	1	1	3	0.691	1		fushimei	77	1	22	2	61	5	4	2	2	1	1	1.15	1		lijiehua	134	2	20	2	61	3	2	2	1	1	2	0.66	1
liyang	38	2	23	2	62	1	2	1	1	1	2	0.444	1		fushimei	77	1	22	2	62	3	2	1	1	3	2	0.725	1		lijiehua	134	2	20	2	62	5	4	1	1	5	4	0.806	1
liyang	38	2	23	2	63	1	5	2	2	4	1	0.424	1		fushimei	77	1	22	2	63	2	4	1	2	2	1	0.998	1		lijiehua	134	2	20	2	63	1	1	2	2	3	4	0.547	1
liyang	38	2	23	2	64	5	5	1	2	5	1	0.404	1		fushimei	77	1	22	2	64	4	5	2	2	5	3	0.806	1		lijiehua	134	2	20	2	64	2	5	2	2	3	4	0.779	1
liyang	38	2	23	2	65	2	3	2	1	3	3	0.784	1		fushimei	77	1	22	2	65	1	5	1	1	1	5	0.551	1		lijiehua	134	2	20	2	65	3	4	2	1	1	4	0.753	1
liyang	38	2	23	2	66	2	4	1	1	2	4	0.645	1		fushimei	77	1	22	2	66	5	3	2	2	2	5	0.614	1		lijiehua	134	2	20	2	66	5	2	1	1	5	2	0.56	1
liyang	38	2	23	2	67	2	5	1	2	2	1	0.409	1		fushimei	77	1	22	2	67	2	5	1	1	2	5	0.646	1		lijiehua	134	2	20	2	67	3	2	2	1	5	2	0.559	1
liyang	38	2	23	2	68	1	2	2	2	2	4	0.517	1		fushimei	77	1	22	2	68	2	2	1	1	2	2	0.405	1		lijiehua	134	2	20	2	68	3	4	2	2	1	1	0.621	1
liyang	38	2	23	2	69	2	1	1	2	2	5	0.406	1		fushimei	77	1	22	2	69	3	3	2	1	5	3	1.031	1		lijiehua	134	2	20	2	69	5	3	1	2	5	1	1.097	1
liyang	38	2	23	2	70	1	5	2	1	2	5	0.434	1		fushimei	77	1	22	2	70	3	1	1	2	3	3	0.902	1		lijiehua	134	2	20	2	70	2	4	2	1	1	4	0.778	1
liyang	38	2	23	2	71	3	2	2	2	4	1	0.614	1		fushimei	77	1	22	2	71	2	3	1	1	2	3	0.423	1		lijiehua	134	2	20	2	71	3	5	1	1	3	5	0.681	1
liyang	38	2	23	2	72	5	2	2	1	3	2	0.658	1		fushimei	77	1	22	2	72	5	2	2	1	2	2	0.535	1		lijiehua	134	2	20	2	72	2	2	1	2	2	5	0.587	1
liyang	38	2	23	2	73	3	1	1	1	3	1	0.645	1		fushimei	77	1	22	2	73	5	3	2	2	4	5	0.676	1		lijiehua	134	2	20	2	73	1	1	1	2	1	4	0.552	1
liyang	38	2	23	2	74	3	4	2	2	5	1	0.416	1		fushimei	77	1	22	2	74	4	3	1	1	4	3	0.535	1		lijiehua	134	2	20	2	74	2	5	2	1	1	5	0.647	1
liyang	38	2	23	2	75	3	1	1	2	3	4	0.381	1		fushimei	77	1	22	2	75	3	3	2	2	5	4	0.807	1		lijiehua	134	2	20	2	75	4	5	2	2	2	4	0.922	1
liyang	38	2	23	2	76	3	1	2	1	2	1	0.37	1		fushimei	77	1	22	2	76	2	4	2	2	1	1	0.935	1		lijiehua	134	2	20	2	76	4	5	1	1	4	5	0.714	1
liyang	38	2	23	2	77	3	5	1	1	3	5	0.409	1		fushimei	77	1	22	2	77	2	1	2	1	3	1	0.662	1		lijiehua	134	2	20	2	77	3	1	1	2	3	4	0.651	1
liyang	38	2	23	2	78	3	1	1	2	3	3	0.389	1		fushimei	77	1	22	2	78	3	3	1	2	3	4	1.221	1		lijiehua	134	2	20	2	78	1	5	2	2	4	1	0.662	1
liyang	38	2	23	2	79	4	3	2	1	2	3	0.442	1		fushimei	77	1	22	2	79	3	5	2	2	4	1	0.887	1		lijiehua	134	2	20	2	79	2	2	1	1	2	2	0.512	1
liyang	38	2	23	2	80	1	2	2	1	3	2	0.541	1		fushimei	77	1	22	2	80	2	2	2	1	5	2	1.222	1		lijiehua	134	2	20	2	80	4	4	2	1	3	4	0.513	1
liyang	38	2	23	3	81	2	2	1	2	2	1	0.384	1		fushimei	77	1	22	3	81	4	1	2	2	1	3	0.688	1		lijiehua	134	2	20	3	81	4	3	2	1	2	3	0.552	1
liyang	38	2	23	3	82	4	5	1	2	4	3	0.365	1		fushimei	77	1	22	3	82	1	3	1	2	1	1	0.694	1		lijiehua	134	2	20	3	82	4	2	1	2	4	1	0.542	0
liyang	38	2	23	3	83	4	3	2	1	5	3	0.428	1		fushimei	77	1	22	3	83	5	5	2	1	3	5	1.031	1		lijiehua	134	2	20	3	83	4	3	2	1	1	3	0.976	1
liyang	38	2	23	3	84	1	1	2	1	4	1	0.552	1		fushimei	77	1	22	3	84	2	2	2	2	3	5	0.566	1		lijiehua	134	2	20	3	84	4	2	1	2	4	1	0.623	1
liyang	38	2	23	3	85	3	4	2	2	5	3	0.39	1		fushimei	77	1	22	3	85	1	1	1	2	1	5	0.631	1		lijiehua	134	2	20	3	85	2	3	1	2	2	4	1.187	0
liyang	38	2	23	3	86	5	3	1	1	5	3	0.38	1		fushimei	77	1	22	3	86	2	1	2	1	4	1	0.821	1		lijiehua	134	2	20	3	86	3	4	2	1	1	4	0.899	1
liyang	38	2	23	3	87	5	2	1	2	5	5	0.426	1		fushimei	77	1	22	3	87	4	4	2	2	1	5	0.632	1		lijiehua	134	2	20	3	87	1	4	1	2	1	5	0.595	1
liyang	38	2	23	3	88	1	1	2	2	2	5	0.398	1		fushimei	77	1	22	3	88	2	2	1	2	2	1	0.598	0		lijiehua	134	2	20	3	88	1	1	1	1	1	1	0.56	1
liyang	38	2	23	3	89	3	1	1	1	3	1	0.428	1		fushimei	77	1	22	3	89	4	4	1	1	4	4	0.992	1		lijiehua	134	2	20	3	89	3	5	2	1	5	5	0.752	1
liyang	38	2	23	3	90	1	3	1	2	1	1	0.599	1		fushimei	77	1	22	3	90	1	2	2	2	2	4	0.693	1		lijiehua	134	2	20	3	90	3	4	1	2	3	3	0.983	1
liyang	38	2	23	3	91	3	2	2	2	2	1	0.404	1		fushimei	77	1	22	3	91	2	1	2	2	3	4	1.03	1		lijiehua	134	2	20	3	91	2	3	2	1	4	3	0.716	1
liyang	38	2	23	3	92	5	3	1	2	5	5	0.409	1		fushimei	77	1	22	3	92	1	3	1	2	1	5	1.174	1		lijiehua	134	2	20	3	92	3	1	2	1	1	1	0.956	1
liyang	38	2	23	3	93	2	5	1	1	2	5	0.358	1		fushimei	77	1	22	3	93	3	3	2	1	1	3	0.965	1		lijiehua	134	2	20	3	93	4	4	1	1	4	4	1.01	1
liyang	38	2	23	3	94	1	3	2	2	2	1	0.692	1		fushimei	77	1	22	3	94	2	3	2	2	1	1	0.982	1		lijiehua	134	2	20	3	94	5	5	1	2	5	1	0.543	1
liyang	38	2	23	3	95	4	4	1	2	4	5	0.414	1		fushimei	77	1	22	3	95	1	1	1	2	1	5	1.495	1		lijiehua	134	2	20	3	95	1	4	2	2	2	3	0.59	1
liyang	38	2	23	3	96	5	3	2	1	4	3	0.41	1		fushimei	77	1	22	3	96	5	1	1	1	5	1	0.886	1		lijiehua	134	2	20	3	96	1	2	2	2	3	4	0.612	1
liyang	38	2	23	3	97	2	4	2	2	5	1	0.711	1		fushimei	77	1	22	3	97	1	4	1	1	1	4	0.583	1		lijiehua	134	2	20	3	97	4	1	1	1	4	1	0.641	1
liyang	38	2	23	3	98	4	2	1	1	4	2	0.495	1		fushimei	77	1	22	3	98	1	2	2	1	5	2	0.55	1		lijiehua	134	2	20	3	98	2	1	1	1	2	1	0.94	1
liyang	38	2	23	3	99	2	2	2	2	5	3	0.401	1		fushimei	77	1	22	3	99	1	5	2	2	5	1	0.822	1		lijiehua	134	2	20	3	99	4	1	2	2	3	3	0.563	1
liyang	38	2	23	3	100	2	5	1	1	2	5	0.397	1		fushimei	77	1	22	3	100	2	4	1	1	2	4	0.95	1		lijiehua	134	2	20	3	100	4	2	1	1	4	2	0.658	1
liyang	38	2	23	3	101	1	1	2	1	4	1	0.419	1		fushimei	77	1	22	3	101	4	2	1	2	4	3	0.758	1		lijiehua	134	2	20	3	101	1	5	2	2	2	3	0.733	1
liyang	38	2	23	3	102	4	5	2	2	2	4	0.407	1		fushimei	77	1	22	3	102	1	2	2	1	2	2	0.694	1		lijiehua	134	2	20	3	102	2	1	1	1	2	1	0.716	1
liyang	38	2	23	3	103	4	1	2	1	5	1	0.627	1		fushimei	77	1	22	3	103	1	4	2	2	3	1	0.886	1		lijiehua	134	2	20	3	103	2	2	1	2	2	1	0.557	1
liyang	38	2	23	3	104	4	5	1	1	4	5	0.383	1		fushimei	77	1	22	3	104	3	1	1	1	3	1	0.662	1		lijiehua	134	2	20	3	104	2	3	1	1	2	3	1.075	1
liyang	38	2	23	3	105	5	2	2	2	4	4	0.397	1		fushimei	77	1	22	3	105	3	2	2	1	1	2	0.711	1		lijiehua	134	2	20	3	105	2	4	2	2	1	5	0.54	1
liyang	38	2	23	3	106	3	3	2	1	1	3	0.466	1		fushimei	77	1	22	3	106	4	5	2	2	3	4	0.63	1		lijiehua	134	2	20	3	106	4	4	1	2	4	3	0.548	1
liyang	38	2	23	3	107	2	1	1	2	2	5	0.468	0		fushimei	77	1	22	3	107	1	1	1	2	1	4	1.045	1		lijiehua	134	2	20	3	107	1	5	2	2	4	1	0.492	1
liyang	38	2	23	3	108	4	3	2	2	3	1	0.825	1		fushimei	77	1	22	3	108	3	1	1	2	3	5	0.535	1		lijiehua	134	2	20	3	108	2	1	2	1	4	1	0.533	1
liyang	38	2	23	3	109	2	2	2	1	5	2	0.525	1		fushimei	77	1	22	3	109	4	3	2	1	2	3	0.869	1		lijiehua	134	2	20	3	109	3	5	1	2	3	3	0.7	1
liyang	38	2	23	3	110	4	5	2	2	5	1	0.493	1		fushimei	77	1	22	3	110	5	5	1	1	5	5	0.406	1		lijiehua	134	2	20	3	110	4	1	1	1	4	1	0.509	1
liyang	38	2	23	3	111	5	5	1	1	5	5	0.422	1		fushimei	77	1	22	3	111	5	1	1	1	5	1	0.389	1		lijiehua	134	2	20	3	111	2	4	2	2	5	5	0.517	1
liyang	38	2	23	3	112	3	4	1	1	3	4	0.443	1		fushimei	77	1	22	3	112	1	2	2	2	3	4	0.599	1		lijiehua	134	2	20	3	112	1	4	2	2	3	1	0.614	1
liyang	38	2	23	3	113	3	1	1	2	3	5	0.438	1		fushimei	77	1	22	3	113	1	5	1	1	1	5	0.343	1		lijiehua	134	2	20	3	113	3	2	2	2	4	4	0.555	1
liyang	38	2	23	3	114	5	2	2	1	2	2	0.489	1		fushimei	77	1	22	3	114	4	2	2	1	1	2	0.423	1		lijiehua	134	2	20	3	114	4	5	1	1	4	5	0.681	1
liyang	38	2	23	3	115	4	4	1	2	4	5	0.418	1		fushimei	77	1	22	3	115	1	4	1	1	1	4	0.359	1		lijiehua	134	2	20	3	115	3	4	2	1	4	4	0.531	1
liyang	38	2	23	3	116	1	1	2	1	3	1	0.43	1		fushimei	77	1	22	3	116	5	1	1	2	5	4	0.485	1		lijiehua	134	2	20	3	116	1	3	1	2	1	5	0.579	1
liyang	38	2	23	3	117	1	2	1	2	1	5	0.467	1		fushimei	77	1	22	3	117	2	4	2	1	5	4	0.886	1		lijiehua	134	2	20	3	117	2	1	1	1	2	1	0.521	1
liyang	38	2	23	3	118	4	4	1	1	4	4	0.565	1		fushimei	77	1	22	3	118	2	1	1	1	2	1	0.374	1		lijiehua	134	2	20	3	118	2	1	2	2	3	4	0.649	1
liyang	38	2	23	3	119	2	4	2	1	3	4	0.427	1		fushimei	77	1	22	3	119	1	3	1	2	1	1	0.406	1		lijiehua	134	2	20	3	119	2	5	2	1	4	5	0.612	1
liyang	38	2	23	3	120	3	2	1	1	3	2	0.479	1		fushimei	77	1	22	3	120	2	1	2	1	1	1	0.869	1		lijiehua	134	2	20	3	120	1	3	2	1	5	3	1.025	1
wenyanjing	39	2	21	1	1	4	3	2	2	2	5	0.569	0		wukanghua	78	1	22	1	1	1	3	2	2	4	1	0.509	1		chenziyu	135	2	20	1	1	5	1	2	1	3	1	1.015	1
wenyanjing	39	2	21	1	2	3	5	2	1	4	5	0.754	1		wukanghua	78	1	22	1	2	4	1	1	1	4	1	0.35	1		chenziyu	135	2	20	1	2	5	2	1	2	5	3	0.699	1
wenyanjing	39	2	21	1	3	2	4	2	2	5	5	0.4	1		wukanghua	78	1	22	1	3	5	2	2	2	4	1	0.509	1		chenziyu	135	2	20	1	3	3	1	1	2	3	3	0.932	1
wenyanjing	39	2	21	1	4	5	3	1	2	5	1	0.597	1		wukanghua	78	1	22	1	4	5	2	2	2	3	4	0.718	1		chenziyu	135	2	20	1	4	1	3	2	1	2	3	0.484	1
wenyanjing	39	2	21	1	5	4	1	2	1	2	1	0.363	1		wukanghua	78	1	22	1	5	3	1	2	1	1	1	0.534	1		chenziyu	135	2	20	1	5	2	2	1	1	2	2	0.733	1
wenyanjing	39	2	21	1	6	1	3	1	1	1	3	0.394	1		wukanghua	78	1	22	1	6	3	4	1	2	3	3	0.589	1		chenziyu	135	2	20	1	6	1	5	2	2	2	4	0.5	1
wenyanjing	39	2	21	1	7	2	5	2	1	3	5	0.327	1		wukanghua	78	1	22	1	7	2	2	2	1	1	2	0.418	1		chenziyu	135	2	20	1	7	5	3	1	1	5	3	0.493	1
wenyanjing	39	2	21	1	8	2	5	2	2	5	1	0.583	1		wukanghua	78	1	22	1	8	5	3	2	1	4	3	0.486	1		chenziyu	135	2	20	1	8	1	3	1	1	1	3	0.406	1
wenyanjing	39	2	21	1	9	5	2	2	1	1	2	0.669	1		wukanghua	78	1	22	1	9	2	1	1	2	2	3	0.424	1		chenziyu	135	2	20	1	9	2	1	2	1	4	1	0.883	1
wenyanjing	39	2	21	1	10	2	1	1	2	2	5	0.462	1		wukanghua	78	1	22	1	10	4	3	1	1	4	3	0.34	1		chenziyu	135	2	20	1	10	3	4	2	2	4	1	0.692	1
wenyanjing	39	2	21	1	11	1	2	2	2	3	1	0.529	1		wukanghua	78	1	22	1	11	4	3	1	1	4	3	0.363	1		chenziyu	135	2	20	1	11	1	1	1	1	1	1	0.582	1
wenyanjing	39	2	21	1	12	4	5	2	2	5	3	0.401	1		wukanghua	78	1	22	1	12	5	4	2	1	2	4	0.601	1		chenziyu	135	2	20	1	12	2	3	2	2	1	4	0.963	1
wenyanjing	39	2	21	1	13	1	2	2	1	4	2	0.453	1		wukanghua	78	1	22	1	13	5	5	1	2	5	1	0.454	1		chenziyu	135	2	20	1	13	1	2	2	1	3	2	0.466	1
wenyanjing	39	2	21	1	14	3	4	1	1	3	4	0.377	1		wukanghua	78	1	22	1	14	4	5	1	1	4	5	0.457	1		chenziyu	135	2	20	1	14	4	5	1	2	4	4	1.035	1
wenyanjing	39	2	21	1	15	1	5	1	2	1	1	1.206	1		wukanghua	78	1	22	1	15	5	3	2	2	2	5	0.699	1		chenziyu	135	2	20	1	15	1	1	1	2	1	3	0.959	1
wenyanjing	39	2	21	1	16	3	4	2	1	2	4	0.323	1		wukanghua	78	1	22	1	16	5	4	2	2	3	1	0.404	0		chenziyu	135	2	20	1	16	2	4	1	1	2	4	0.438	1
wenyanjing	39	2	21	1	17	3	4	1	2	3	3	0.347	1		wukanghua	78	1	22	1	17	3	2	1	2	3	1	0.579	1		chenziyu	135	2	20	1	17	5	4	2	1	1	4	1.225	1
wenyanjing	39	2	21	1	18	1	4	2	1	2	4	0.41	1		wukanghua	78	1	22	1	18	2	3	1	1	2	3	0.634	1		chenziyu	135	2	20	1	18	2	3	1	2	2	4	0.789	1
wenyanjing	39	2	21	1	19	5	2	1	2	5	5	0.535	1		wukanghua	78	1	22	1	19	4	1	2	2	1	5	0.605	1		chenziyu	135	2	20	1	19	3	5	2	2	1	1	0.994	1
wenyanjing	39	2	21	1	20	1	1	1	1	1	1	0.374	1		wukanghua	78	1	22	1	20	5	3	2	2	2	5	0.977	1		chenziyu	135	2	20	1	20	5	3	1	1	5	3	0.448	1
wenyanjing	39	2	21	1	21	4	1	2	2	3	5	0.493	1		wukanghua	78	1	22	1	21	3	2	1	2	3	4	0.544	1		chenziyu	135	2	20	1	21	5	1	2	2	1	4	0.764	0
wenyanjing	39	2	21	1	22	2	1	1	2	2	5	0.35	1		wukanghua	78	1	22	1	22	3	2	1	1	3	2	0.383	1		chenziyu	135	2	20	1	22	2	2	2	1	1	2	0.525	1
wenyanjing	39	2	21	1	23	4	3	1	1	4	3	0.397	1		wukanghua	78	1	22	1	23	4	4	2	1	1	4	1.077	1		chenziyu	135	2	20	1	23	2	1	1	2	2	5	1.141	1
wenyanjing	39	2	21	1	24	5	5	2	2	1	3	0.498	1		wukanghua	78	1	22	1	24	5	3	2	1	2	3	0.974	1		chenziyu	135	2	20	1	24	2	1	1	2	2	5	0.46	1
wenyanjing	39	2	21	1	25	3	2	1	1	3	2	0.595	1		wukanghua	78	1	22	1	25	4	2	1	2	4	5	0.636	1		chenziyu	135	2	20	1	25	3	4	1	2	3	5	0.526	1
wenyanjing	39	2	21	1	26	3	1	1	1	3	1	0.425	1		wukanghua	78	1	22	1	26	2	3	2	1	5	3	0.6	1		chenziyu	135	2	20	1	26	4	2	2	1	3	2	0.463	1
wenyanjing	39	2	21	1	27	2	1	1	2	2	4	0.988	1		wukanghua	78	1	22	1	27	2	1	1	1	2	1	0.581	1		chenziyu	135	2	20	1	27	2	4	1	2	2	1	1.233	1
wenyanjing	39	2	21	1	28	2	5	2	1	1	5	0.37	1		wukanghua	78	1	22	1	28	1	3	1	2	1	5	0.515	1		chenziyu	135	2	20	1	28	4	1	2	1	2	1	0.925	0
wenyanjing	39	2	21	1	29	4	5	2	1	3	5	0.416	1		wukanghua	78	1	22	1	29	4	2	1	1	4	2	0.475	1		chenziyu	135	2	20	1	29	3	5	1	1	3	5	1.44	1
wenyanjing	39	2	21	1	30	1	4	1	2	1	3	0.588	1		wukanghua	78	1	22	1	30	3	1	2	2	2	5	0.861	1		chenziyu	135	2	20	1	30	1	3	2	2	4	5	0.755	1
wenyanjing	39	2	21	1	31	3	2	1	1	3	2	0.586	1		wukanghua	78	1	22	1	31	5	2	1	1	5	2	0.408	1		chenziyu	135	2	20	1	31	1	3	1	1	1	3	0.594	1
wenyanjing	39	2	21	1	32	5	1	1	2	5	5	0.438	1		wukanghua	78	1	22	1	32	2	4	1	1	2	4	0.445	1		chenziyu	135	2	20	1	32	1	1	1	1	1	1	0.594	0
wenyanjing	39	2	21	1	33	1	2	2	2	3	5	0.402	1		wukanghua	78	1	22	1	33	1	4	2	1	5	4	0.792	1		chenziyu	135	2	20	1	33	5	2	2	2	1	3	1.486	1
wenyanjing	39	2	21	1	34	2	4	1	1	2	4	0.335	1		wukanghua	78	1	22	1	34	3	1	2	2	5	4	0.725	1		chenziyu	135	2	20	1	34	5	4	2	2	2	5	0.656	1
wenyanjing	39	2	21	1	35	2	1	2	2	4	3	0.342	1		wukanghua	78	1	22	1	35	1	3	1	2	1	5	0.333	1		chenziyu	135	2	20	1	35	2	3	1	1	2	3	1.154	1
wenyanjing	39	2	21	1	36	3	4	1	1	3	4	0.797	1		wukanghua	78	1	22	1	36	3	2	2	1	1	2	0.445	1		chenziyu	135	2	20	1	36	5	1	2	2	1	4	1.21	1
wenyanjing	39	2	21	1	37	2	5	1	1	2	5	0.515	1		wukanghua	78	1	22	1	37	4	5	1	2	4	4	0.352	1		chenziyu	135	2	20	1	37	2	2	2	1	1	2	0.43	1
wenyanjing	39	2	21	1	38	2	2	2	2	5	3	0.412	1		wukanghua	78	1	22	1	38	2	1	2	2	1	5	0.606	1		chenziyu	135	2	20	1	38	4	3	1	2	4	1	0.362	1
wenyanjing	39	2	21	1	39	2	1	2	1	4	1	0.376	1		wukanghua	78	1	22	1	39	5	1	1	2	5	3	0.411	1		chenziyu	135	2	20	1	39	2	1	2	1	1	1	0.729	1
wenyanjing	39	2	21	1	40	2	1	1	2	2	4	0.382	1		wukanghua	78	1	22	1	40	5	1	2	1	4	1	0.633	1		chenziyu	135	2	20	1	40	2	3	2	2	3	5	0.672	1
wenyanjing	39	2	21	2	41	2	5	2	1	4	5	0.857	1		wukanghua	78	1	22	2	41	1	1	2	1	3	1	0.504	1		chenziyu	135	2	20	2	41	4	5	2	1	1	5	0.653	1
wenyanjing	39	2	21	2	42	1	4	2	1	2	4	0.548	1		wukanghua	78	1	22	2	42	2	2	1	1	2	2	0.393	1		chenziyu	135	2	20	2	42	5	3	1	2	5	5	0.32	1
wenyanjing	39	2	21	2	43	4	5	2	2	2	1	0.419	1		wukanghua	78	1	22	2	43	5	1	2	2	4	5	0.43	1		chenziyu	135	2	20	2	43	2	3	2	2	5	4	0.399	1
wenyanjing	39	2	21	2	44	1	4	1	2	1	3	0.335	1		wukanghua	78	1	22	2	44	2	1	1	2	2	5	0.674	1		chenziyu	135	2	20	2	44	3	1	2	2	2	3	0.476	1
wenyanjing	39	2	21	2	45	4	4	2	2	3	5	0.494	1		wukanghua	78	1	22	2	45	3	1	1	1	3	1	0.436	1		chenziyu	135	2	20	2	45	2	1	1	1	2	1	0.566	1
wenyanjing	39	2	21	2	46	2	5	2	1	1	5	0.44	1		wukanghua	78	1	22	2	46	1	4	1	1	1	4	0.32	1		chenziyu	135	2	20	2	46	4	1	2	1	3	1	0.444	1
wenyanjing	39	2	21	2	47	2	3	1	2	2	4	0.34	1		wukanghua	78	1	22	2	47	2	5	2	2	1	3	0.496	1		chenziyu	135	2	20	2	47	5	2	2	2	1	4	0.511	1
wenyanjing	39	2	21	2	48	3	3	2	1	5	3	0.45	1		wukanghua	78	1	22	2	48	5	3	1	1	5	3	0.321	1		chenziyu	135	2	20	2	48	1	4	2	1	5	4	0.464	1
wenyanjing	39	2	21	2	49	5	3	1	2	5	1	0.357	1		wukanghua	78	1	22	2	49	2	5	2	1	1	5	0.458	1		chenziyu	135	2	20	2	49	5	5	1	1	5	5	0.675	1
wenyanjing	39	2	21	2	50	2	1	2	1	4	1	0.396	1		wukanghua	78	1	22	2	50	4	4	1	2	4	3	0.363	1		chenziyu	135	2	20	2	50	4	1	2	1	1	1	0.876	1
wenyanjing	39	2	21	2	51	4	3	2	2	2	4	0.473	1		wukanghua	78	1	22	2	51	4	5	2	1	2	5	0.434	1		chenziyu	135	2	20	2	51	3	2	2	2	4	1	0.63	0
wenyanjing	39	2	21	2	52	5	5	1	1	5	5	0.491	1		wukanghua	78	1	22	2	52	3	4	1	1	3	4	0.39	1		chenziyu	135	2	20	2	52	2	1	2	1	3	1	0.837	1
wenyanjing	39	2	21	2	53	3	1	2	1	4	1	0.405	1		wukanghua	78	1	22	2	53	3	3	1	2	3	4	0.388	1		chenziyu	135	2	20	2	53	2	1	1	2	2	3	0.457	1
wenyanjing	39	2	21	2	54	2	1	1	1	2	1	0.505	1		wukanghua	78	1	22	2	54	3	2	1	1	3	2	0.368	1		chenziyu	135	2	20	2	54	1	2	1	1	1	2	0.396	1
wenyanjing	39	2	21	2	55	3	3	1	2	3	5	0.41	1		wukanghua	78	1	22	2	55	1	4	2	2	5	5	0.742	1		chenziyu	135	2	20	2	55	5	2	2	1	3	2	0.465	1
wenyanjing	39	2	21	2	56	5	3	1	2	5	1	0.343	1		wukanghua	78	1	22	2	56	2	1	1	2	2	5	0.438	1		chenziyu	135	2	20	2	56	2	1	1	1	2	1	0.868	0
wenyanjing	39	2	21	2	57	2	4	2	1	4	4	0.302	1		wukanghua	78	1	22	2	57	3	1	2	2	4	5	0.674	1		chenziyu	135	2	20	2	57	2	4	2	2	3	3	1.008	1
wenyanjing	39	2	21	2	58	4	3	2	2	3	1	0.414	1		wukanghua	78	1	22	2	58	3	3	2	1	2	3	0.571	1		chenziyu	135	2	20	2	58	4	4	1	2	4	3	0.453	1
wenyanjing	39	2	21	2	59	1	5	2	2	2	3	0.387	1		wukanghua	78	1	22	2	59	1	2	1	2	1	3	0.641	1		chenziyu	135	2	20	2	59	2	4	1	1	2	4	1.4	1
wenyanjing	39	2	21	2	60	5	4	1	1	5	4	0.36	1		wukanghua	78	1	22	2	60	1	1	2	2	4	4	0.461	0		chenziyu	135	2	20	2	60	2	4	1	2	2	1	0.524	1
wenyanjing	39	2	21	2	61	3	3	1	2	3	4	0.343	1		wukanghua	78	1	22	2	61	5	3	1	1	5	3	1.01	0		chenziyu	135	2	20	2	61	5	2	2	2	1	5	0.597	1
wenyanjing	39	2	21	2	62	4	2	1	1	4	2	0.422	1		wukanghua	78	1	22	2	62	1	4	2	2	2	1	0.658	1		chenziyu	135	2	20	2	62	5	3	1	2	5	5	0.578	1
wenyanjing	39	2	21	2	63	3	5	2	2	2	4	0.371	1		wukanghua	78	1	22	2	63	3	2	1	1	3	2	0.556	1		chenziyu	135	2	20	2	63	5	4	1	1	5	4	0.584	1
wenyanjing	39	2	21	2	64	5	1	2	2	4	3	0.377	1		wukanghua	78	1	22	2	64	2	2	2	2	1	1	0.635	1		chenziyu	135	2	20	2	64	3	1	2	2	2	5	0.757	0
wenyanjing	39	2	21	2	65	3	2	1	2	3	3	0.511	1		wukanghua	78	1	22	2	65	3	1	2	1	4	1	1.246	1		chenziyu	135	2	20	2	65	2	4	1	2	2	1	1.351	1
wenyanjing	39	2	21	2	66	1	3	1	1	1	3	0.44	1		wukanghua	78	1	22	2	66	2	3	2	1	4	3	0.682	1		chenziyu	135	2	20	2	66	1	2	1	1	1	2	0.366	1
wenyanjing	39	2	21	2	67	3	2	1	1	3	2	0.426	1		wukanghua	78	1	22	2	67	5	1	1	1	5	1	0.38	1		chenziyu	135	2	20	2	67	2	5	1	2	2	3	0.419	1
wenyanjing	39	2	21	2	68	1	5	2	1	5	5	0.463	1		wukanghua	78	1	22	2	68	5	4	2	2	3	3	0.401	1		chenziyu	135	2	20	2	68	5	5	2	1	2	5	0.959	1
wenyanjing	39	2	21	2	69	1	3	2	2	2	4	0.426	1		wukanghua	78	1	22	2	69	1	5	2	1	5	5	0.903	1		chenziyu	135	2	20	2	69	1	4	1	2	1	3	0.422	1
wenyanjing	39	2	21	2	70	3	5	1	2	3	4	0.765	1		wukanghua	78	1	22	2	70	2	5	1	2	2	3	0.679	1		chenziyu	135	2	20	2	70	5	4	2	2	1	3	0.579	1
wenyanjing	39	2	21	2	71	4	2	1	1	4	2	0.42	1		wukanghua	78	1	22	2	71	3	1	2	1	2	1	0.688	1		chenziyu	135	2	20	2	71	2	3	2	1	1	3	0.48	1
wenyanjing	39	2	21	2	72	4	2	2	2	1	5	0.601	1		wukanghua	78	1	22	2	72	3	4	1	2	3	5	0.955	1		chenziyu	135	2	20	2	72	5	4	1	1	5	4	0.451	1
wenyanjing	39	2	21	2	73	4	4	2	1	1	4	0.469	1		wukanghua	78	1	22	2	73	2	2	1	2	2	3	0.633	0		chenziyu	135	2	20	2	73	2	3	2	2	1	5	0.677	1
wenyanjing	39	2	21	2	74	1	5	1	2	1	3	0.391	1		wukanghua	78	1	22	2	74	3	5	2	2	5	4	0.583	1		chenziyu	135	2	20	2	74	5	2	1	1	5	2	0.415	1
wenyanjing	39	2	21	2	75	5	2	2	1	3	2	0.573	1		wukanghua	78	1	22	2	75	2	1	2	1	5	1	0.868	1		chenziyu	135	2	20	2	75	3	4	2	1	2	4	0.548	1
wenyanjing	39	2	21	2	76	5	5	1	1	5	5	0.418	1		wukanghua	78	1	22	2	76	2	5	2	2	5	3	0.751	1		chenziyu	135	2	20	2	76	5	3	1	2	5	1	0.563	1
wenyanjing	39	2	21	2	77	3	3	1	1	3	3	0.366	1		wukanghua	78	1	22	2	77	1	2	1	1	1	2	0.397	1		chenziyu	135	2	20	2	77	5	1	2	2	1	5	0.418	1
[truncated: 1,603 more rows]

## Sheet: FIG-7
Figures7_The results of second tDCS experiment with the shape task
ANODE															CATHODE															SHAM
Name	Id	Sex	Age	Block	Trial	targetcolor	targetshape	target_change	irre_change	testcolor	testtshape	memRT	memACC		Name	Id	Sex	Age	Block	Trial	targetcolor	targetshape	target_change	irre_change	testcolor	testtshape	memRT	memACC		Name	Id	Sex	Age	Block	Trial	targetcolor	targetshape	target_change	irre_change	testcolor	testtshape	memRT	memACC
linchun	301	2	21	1	1	2	2	1	1	2	2	0.535	1		wanghong	10	2	21	1	1	2	2	2	2	3	3	0.445	1		huzhijun	101	2	24	1	1	2	2	2	1	4	2	0.473	1
linchun	301	2	21	1	2	4	5	1	1	4	5	0.565	1		wanghong	10	2	21	1	2	2	4	1	1	2	4	0.503	1		huzhijun	101	2	24	1	2	4	4	1	2	4	1	0.56	1
linchun	301	2	21	1	3	5	1	1	2	5	4	0.449	1		wanghong	10	2	21	1	3	4	1	2	2	2	4	0.551	1		huzhijun	101	2	24	1	3	3	3	1	1	3	3	0.429	1
linchun	301	2	21	1	4	3	2	2	1	4	2	0.443	1		wanghong	10	2	21	1	4	4	1	2	1	3	1	0.451	1		huzhijun	101	2	24	1	4	2	2	2	1	5	2	0.344	1
linchun	301	2	21	1	5	3	5	2	1	5	5	1.388	1		wanghong	10	2	21	1	5	4	5	1	2	4	1	0.508	1		huzhijun	101	2	24	1	5	5	4	2	1	4	4	0.445	1
linchun	301	2	21	1	6	5	4	2	2	3	3	0.584	1		wanghong	10	2	21	1	6	4	3	1	2	4	1	0.451	1		huzhijun	101	2	24	1	6	3	5	1	2	3	1	0.439	1
linchun	301	2	21	1	7	4	1	1	1	4	1	0.788	1		wanghong	10	2	21	1	7	4	2	2	1	5	2	0.508	1		huzhijun	101	2	24	1	7	5	4	2	1	3	4	0.537	1
linchun	301	2	21	1	8	4	3	2	1	5	3	0.847	1		wanghong	10	2	21	1	8	5	4	2	1	4	4	0.459	1		huzhijun	101	2	24	1	8	4	3	2	2	1	1	0.575	1
linchun	301	2	21	1	9	4	4	1	2	4	3	1.617	1		wanghong	10	2	21	1	9	4	5	1	1	4	5	0.436	1		huzhijun	101	2	24	1	9	3	4	1	1	3	4	0.434	1
linchun	301	2	21	1	10	4	3	2	2	3	5	0.763	1		wanghong	10	2	21	1	10	1	4	1	2	1	5	0.454	1		huzhijun	101	2	24	1	10	1	5	2	2	3	3	0.597	1
linchun	301	2	21	1	11	4	2	2	2	3	3	0.856	1		wanghong	10	2	21	1	11	2	1	1	1	2	1	0.422	1		huzhijun	101	2	24	1	11	2	1	1	2	2	3	0.384	1
linchun	301	2	21	1	12	5	5	2	1	2	5	0.753	1		wanghong	10	2	21	1	12	3	1	2	2	2	4	0.472	1		huzhijun	101	2	24	1	12	1	4	2	1	5	4	0.428	1
linchun	301	2	21	1	13	2	1	1	1	2	1	0.614	1		wanghong	10	2	21	1	13	3	4	1	2	3	3	0.465	1		huzhijun	101	2	24	1	13	5	1	1	2	5	5	0.421	1
linchun	301	2	21	1	14	5	3	2	1	4	3	0.728	1		wanghong	10	2	21	1	14	1	2	1	1	1	2	0.474	1		huzhijun	101	2	24	1	14	2	4	2	2	5	3	0.424	1
linchun	301	2	21	1	15	1	5	1	2	1	4	1.415	1		wanghong	10	2	21	1	15	2	3	2	1	4	3	0.458	1		huzhijun	101	2	24	1	15	3	5	1	2	3	1	0.61	1
linchun	301	2	21	1	16	1	1	2	2	2	4	0.426	1		wanghong	10	2	21	1	16	2	2	1	1	2	2	0.411	1		huzhijun	101	2	24	1	16	1	3	2	1	3	3	0.446	1
linchun	301	2	21	1	17	1	5	2	1	3	5	0.628	1		wanghong	10	2	21	1	17	5	3	1	2	5	5	0.399	1		huzhijun	101	2	24	1	17	1	4	2	1	2	4	0.535	1
linchun	301	2	21	1	18	1	3	1	2	1	4	0.399	1		wanghong	10	2	21	1	18	4	4	1	2	4	1	0.441	1		huzhijun	101	2	24	1	18	3	5	1	2	3	1	0.453	0
linchun	301	2	21	1	19	4	4	2	2	3	5	0.498	1		wanghong	10	2	21	1	19	3	2	2	1	1	2	0.459	0		huzhijun	101	2	24	1	19	5	4	1	1	5	4	0.672	1
linchun	301	2	21	1	20	4	2	1	1	4	2	0.674	1		wanghong	10	2	21	1	20	4	1	2	1	1	1	1.095	1		huzhijun	101	2	24	1	20	2	5	1	2	2	4	0.745	1
linchun	301	2	21	1	21	2	1	2	2	4	5	0.602	1		wanghong	10	2	21	1	21	5	5	1	2	5	3	0.518	1		huzhijun	101	2	24	1	21	4	1	2	2	1	5	0.718	1
linchun	301	2	21	1	22	3	2	2	1	5	2	0.461	1		wanghong	10	2	21	1	22	5	2	1	1	5	2	0.421	1		huzhijun	101	2	24	1	22	5	3	2	1	1	3	0.573	1
linchun	301	2	21	1	23	1	2	1	2	1	3	1.014	0		wanghong	10	2	21	1	23	4	3	1	1	4	3	0.423	1		huzhijun	101	2	24	1	23	2	1	1	1	2	1	0.68	1
linchun	301	2	21	1	24	3	1	1	2	3	5	1.155	1		wanghong	10	2	21	1	24	4	4	2	1	1	4	0.426	1		huzhijun	101	2	24	1	24	4	4	2	2	5	3	0.929	0
linchun	301	2	21	1	25	3	1	1	2	3	5	0.752	1		wanghong	10	2	21	1	25	4	3	2	2	1	1	0.396	1		huzhijun	101	2	24	1	25	3	1	1	1	3	1	0.497	1
linchun	301	2	21	1	26	5	1	2	1	4	1	0.989	1		wanghong	10	2	21	1	26	5	5	1	2	5	1	0.503	1		huzhijun	101	2	24	1	26	1	5	2	2	2	3	0.689	1
linchun	301	2	21	1	27	5	5	1	1	5	5	0.513	1		wanghong	10	2	21	1	27	4	3	2	2	2	4	0.43	1		huzhijun	101	2	24	1	27	2	4	2	1	3	4	0.505	1
linchun	301	2	21	1	28	4	5	1	1	4	5	0.648	1		wanghong	10	2	21	1	28	5	2	1	1	5	2	0.401	1		huzhijun	101	2	24	1	28	4	4	1	1	4	4	0.543	1
linchun	301	2	21	1	29	2	3	2	2	4	4	0.498	1		wanghong	10	2	21	1	29	3	3	2	2	1	1	0.419	1		huzhijun	101	2	24	1	29	2	2	1	2	2	3	0.493	0
linchun	301	2	21	1	30	2	1	1	1	2	1	0.633	1		wanghong	10	2	21	1	30	1	2	2	2	4	3	0.422	1		huzhijun	101	2	24	1	30	1	1	1	1	1	1	0.688	0
linchun	301	2	21	1	31	1	4	1	2	1	3	0.395	1		wanghong	10	2	21	1	31	3	1	1	1	3	1	0.576	1		huzhijun	101	2	24	1	31	4	3	2	2	2	5	0.73	1
linchun	301	2	21	1	32	4	1	2	2	3	5	0.487	1		wanghong	10	2	21	1	32	4	1	1	1	4	1	0.588	1		huzhijun	101	2	24	1	32	1	3	1	1	1	3	0.456	1
linchun	301	2	21	1	33	1	2	1	1	1	2	0.51	1		wanghong	10	2	21	1	33	2	3	2	2	3	1	0.4	1		huzhijun	101	2	24	1	33	1	3	1	1	1	3	0.473	1
linchun	301	2	21	1	34	3	4	2	1	5	4	0.757	1		wanghong	10	2	21	1	34	2	1	2	1	1	1	0.395	1		huzhijun	101	2	24	1	34	1	1	2	1	3	1	0.609	1
linchun	301	2	21	1	35	5	1	1	2	5	4	0.757	0		wanghong	10	2	21	1	35	2	3	2	2	5	4	0.607	1		huzhijun	101	2	24	1	35	3	5	2	2	4	3	0.837	1
linchun	301	2	21	1	36	2	2	2	2	5	1	0.56	1		wanghong	10	2	21	1	36	4	5	1	2	4	1	0.417	1		huzhijun	101	2	24	1	36	1	5	1	2	1	3	0.758	1
linchun	301	2	21	1	37	1	1	2	1	4	1	0.836	1		wanghong	10	2	21	1	37	2	1	2	1	4	1	0.468	1		huzhijun	101	2	24	1	37	2	1	2	2	3	5	0.555	1
linchun	301	2	21	1	38	1	4	1	1	1	4	0.598	1		wanghong	10	2	21	1	38	4	4	2	1	5	4	0.428	1		huzhijun	101	2	24	1	38	2	3	1	1	2	3	0.408	1
linchun	301	2	21	1	39	5	1	1	2	5	3	0.602	1		wanghong	10	2	21	1	39	2	3	1	2	2	1	0.366	1		huzhijun	101	2	24	1	39	2	1	2	2	4	4	0.763	1
linchun	301	2	21	1	40	2	2	2	2	5	4	0.645	1		wanghong	10	2	21	1	40	2	4	2	2	1	5	0.53	1		huzhijun	101	2	24	1	40	2	5	1	2	2	1	0.704	1
linchun	301	2	21	2	41	3	5	2	1	2	5	0.492	1		wanghong	10	2	21	2	41	3	3	1	1	3	3	0.467	1		huzhijun	101	2	24	2	41	1	2	1	1	1	2	0.353	1
linchun	301	2	21	2	42	5	4	1	1	5	4	0.468	1		wanghong	10	2	21	2	42	1	3	2	1	4	3	0.515	1		huzhijun	101	2	24	2	42	5	2	2	2	3	4	0.414	1
linchun	301	2	21	2	43	4	1	1	2	4	5	0.508	1		wanghong	10	2	21	2	43	2	5	2	2	1	1	0.418	1		huzhijun	101	2	24	2	43	3	5	1	2	3	1	0.329	1
linchun	301	2	21	2	44	1	1	2	1	4	1	0.5	1		wanghong	10	2	21	2	44	2	3	1	1	2	3	0.404	1		huzhijun	101	2	24	2	44	4	1	1	2	4	4	0.504	1
linchun	301	2	21	2	45	1	5	2	2	4	3	0.482	1		wanghong	10	2	21	2	45	5	3	2	2	1	1	0.383	1		huzhijun	101	2	24	2	45	4	1	2	1	3	1	0.502	1
linchun	301	2	21	2	46	3	1	1	2	3	5	0.523	1		wanghong	10	2	21	2	46	2	2	2	2	4	5	0.427	1		huzhijun	101	2	24	2	46	3	3	2	2	2	4	0.541	1
linchun	301	2	21	2	47	1	4	1	1	1	4	0.512	1		wanghong	10	2	21	2	47	5	1	2	2	1	4	0.397	1		huzhijun	101	2	24	2	47	2	5	1	1	2	5	0.403	1
linchun	301	2	21	2	48	1	2	2	1	5	2	0.48	1		wanghong	10	2	21	2	48	1	4	1	1	1	4	0.408	1		huzhijun	101	2	24	2	48	4	2	1	2	4	5	0.509	1
linchun	301	2	21	2	49	2	1	2	2	1	5	0.455	1		wanghong	10	2	21	2	49	1	2	1	1	1	2	0.38	1		huzhijun	101	2	24	2	49	3	5	2	2	1	3	0.853	1
linchun	301	2	21	2	50	5	5	1	1	5	5	0.609	1		wanghong	10	2	21	2	50	2	1	2	2	3	3	0.448	1		huzhijun	101	2	24	2	50	5	3	2	1	3	3	0.605	1
linchun	301	2	21	2	51	5	4	1	2	5	5	0.467	1		wanghong	10	2	21	2	51	1	2	2	2	3	4	0.481	1		huzhijun	101	2	24	2	51	1	2	1	1	1	2	0.384	1
linchun	301	2	21	2	52	1	2	2	1	5	2	0.452	1		wanghong	10	2	21	2	52	5	1	1	2	5	5	0.409	1		huzhijun	101	2	24	2	52	1	1	2	2	2	4	0.404	1
linchun	301	2	21	2	53	4	2	1	2	4	5	0.613	1		wanghong	10	2	21	2	53	5	1	2	1	1	1	0.421	1		huzhijun	101	2	24	2	53	5	2	1	1	5	2	0.35	1
linchun	301	2	21	2	54	1	1	2	2	4	5	0.423	1		wanghong	10	2	21	2	54	1	2	2	1	2	2	0.399	1		huzhijun	101	2	24	2	54	2	5	1	1	2	5	0.388	1
linchun	301	2	21	2	55	3	3	2	2	5	1	0.658	1		wanghong	10	2	21	2	55	5	1	1	2	5	4	0.45	1		huzhijun	101	2	24	2	55	3	2	2	2	4	3	0.447	1
linchun	301	2	21	2	56	1	4	2	1	3	4	0.443	1		wanghong	10	2	21	2	56	5	4	1	1	5	4	0.411	1		huzhijun	101	2	24	2	56	5	4	2	1	3	4	0.489	1
linchun	301	2	21	2	57	1	5	1	2	1	1	0.597	1		wanghong	10	2	21	2	57	3	4	2	1	5	4	0.462	1		huzhijun	101	2	24	2	57	1	3	2	1	5	3	0.824	1
linchun	301	2	21	2	58	2	1	2	1	4	1	0.441	1		wanghong	10	2	21	2	58	2	4	1	2	2	3	0.455	1		huzhijun	101	2	24	2	58	3	3	1	2	3	5	0.594	0
linchun	301	2	21	2	59	1	2	2	2	5	3	0.498	1		wanghong	10	2	21	2	59	5	1	1	1	5	1	0.424	1		huzhijun	101	2	24	2	59	4	4	2	2	5	3	0.649	1
linchun	301	2	21	2	60	2	1	2	2	1	3	0.521	1		wanghong	10	2	21	2	60	1	2	1	2	1	1	0.49	1		huzhijun	101	2	24	2	60	2	2	2	1	4	2	0.371	1
linchun	301	2	21	2	61	4	4	1	1	4	4	0.696	1		wanghong	10	2	21	2	61	4	4	2	2	1	3	0.474	1		huzhijun	101	2	24	2	61	1	3	2	1	2	3	0.567	1
linchun	301	2	21	2	62	3	1	1	1	3	1	1.439	1		wanghong	10	2	21	2	62	3	1	2	1	4	1	0.539	1		huzhijun	101	2	24	2	62	5	4	1	2	5	3	0.483	1
linchun	301	2	21	2	63	5	1	1	2	5	4	0.489	1		wanghong	10	2	21	2	63	5	5	2	1	4	5	0.456	1		huzhijun	101	2	24	2	63	3	2	1	1	3	2	0.411	1
linchun	301	2	21	2	64	1	4	2	1	3	4	0.768	1		wanghong	10	2	21	2	64	5	4	1	2	5	5	0.456	1		huzhijun	101	2	24	2	64	1	4	2	2	4	5	0.678	1
linchun	301	2	21	2	65	3	1	1	2	3	3	1.004	0		wanghong	10	2	21	2	65	1	3	2	1	5	3	0.41	1		huzhijun	101	2	24	2	65	4	3	1	1	4	3	0.518	1
linchun	301	2	21	2	66	3	3	1	1	3	3	0.49	1		wanghong	10	2	21	2	66	2	4	1	1	2	4	0.517	1		huzhijun	101	2	24	2	66	4	2	2	2	5	3	0.541	1
linchun	301	2	21	2	67	1	4	1	2	1	1	0.746	1		wanghong	10	2	21	2	67	5	2	2	2	4	1	0.49	1		huzhijun	101	2	24	2	67	1	5	1	2	1	4	0.562	1
linchun	301	2	21	2	68	3	1	2	1	5	1	1.031	1		wanghong	10	2	21	2	68	1	1	1	2	1	4	0.562	1		huzhijun	101	2	24	2	68	4	4	2	1	5	4	0.415	1
linchun	301	2	21	2	69	1	4	2	2	3	5	0.786	1		wanghong	10	2	21	2	69	4	1	1	2	4	4	0.407	1		huzhijun	101	2	24	2	69	1	3	1	2	1	4	0.537	1
linchun	301	2	21	2	70	3	3	2	1	5	3	1.157	1		wanghong	10	2	21	2	70	1	1	2	1	5	1	0.578	1		huzhijun	101	2	24	2	70	5	5	1	1	5	5	0.6	1
linchun	301	2	21	2	71	4	1	1	1	4	1	0.475	1		wanghong	10	2	21	2	71	3	1	2	2	1	4	0.487	1		huzhijun	101	2	24	2	71	1	1	1	2	1	4	0.41	1
linchun	301	2	21	2	72	3	5	1	1	3	5	1.059	1		wanghong	10	2	21	2	72	2	3	1	2	2	1	0.438	1		huzhijun	101	2	24	2	72	5	1	2	1	1	1	0.533	1
linchun	301	2	21	2	73	5	2	2	2	3	3	0.523	1		wanghong	10	2	21	2	73	4	1	2	1	1	1	0.575	1		huzhijun	101	2	24	2	73	4	1	1	1	4	1	0.539	1
linchun	301	2	21	2	74	4	1	1	2	4	3	0.914	1		wanghong	10	2	21	2	74	5	5	1	2	5	3	0.42	1		huzhijun	101	2	24	2	74	4	4	1	1	4	4	0.456	1
linchun	301	2	21	2	75	4	5	1	1	4	5	0.369	1		wanghong	10	2	21	2	75	5	5	1	1	5	5	0.486	1		huzhijun	101	2	24	2	75	5	1	2	2	4	5	0.601	1
linchun	301	2	21	2	76	4	2	1	1	4	2	0.613	1		wanghong	10	2	21	2	76	3	2	2	2	1	5	0.438	1		huzhijun	101	2	24	2	76	1	5	1	2	1	1	0.46	1
linchun	301	2	21	2	77	2	2	2	2	3	5	0.648	1		wanghong	10	2	21	2	77	1	4	2	1	3	4	0.487	1		huzhijun	101	2	24	2	77	2	3	2	1	1	3	0.437	1
linchun	301	2	21	2	78	4	5	2	2	5	1	0.49	1		wanghong	10	2	21	2	78	4	4	1	1	4	4	0.423	1		huzhijun	101	2	24	2	78	5	2	2	1	4	2	0.502	1
linchun	301	2	21	2	79	3	5	1	2	3	4	0.593	1		wanghong	10	2	21	2	79	4	4	1	1	4	4	0.481	1		huzhijun	101	2	24	2	79	3	3	2	2	2	1	0.789	1
linchun	301	2	21	2	80	1	2	2	1	4	2	0.469	1		wanghong	10	2	21	2	80	3	4	1	2	3	5	0.481	1		huzhijun	101	2	24	2	80	2	3	1	2	2	5	0.473	1
linchun	301	2	21	3	81	4	5	1	2	4	4	0.55	1		wanghong	10	2	21	3	81	4	4	2	1	1	4	0.537	1		huzhijun	101	2	24	3	81	1	5	1	1	1	5	0.457	1
linchun	301	2	21	3	82	1	3	2	2	5	1	0.835	1		wanghong	10	2	21	3	82	4	4	2	2	3	5	0.462	1		huzhijun	101	2	24	3	82	3	4	1	1	3	4	0.346	1
linchun	301	2	21	3	83	1	2	2	2	4	5	0.589	1		wanghong	10	2	21	3	83	2	2	1	1	2	2	0.568	1		huzhijun	101	2	24	3	83	3	3	2	2	1	4	0.28	1
linchun	301	2	21	3	84	3	2	2	1	1	2	0.48	1		wanghong	10	2	21	3	84	4	4	1	1	4	4	0.467	1		huzhijun	101	2	24	3	84	2	1	1	1	2	1	0.344	1
linchun	301	2	21	3	85	1	5	1	1	1	5	0.465	1		wanghong	10	2	21	3	85	3	5	2	2	1	4	0.484	1		huzhijun	101	2	24	3	85	1	4	1	1	1	4	0.406	1
linchun	301	2	21	3	86	2	3	1	2	2	1	0.545	1		wanghong	10	2	21	3	86	5	5	1	1	5	5	0.444	1		huzhijun	101	2	24	3	86	4	3	1	2	4	4	0.4	1
linchun	301	2	21	3	87	1	2	2	2	5	4	0.487	1		wanghong	10	2	21	3	87	4	3	1	1	4	3	0.454	1		huzhijun	101	2	24	3	87	5	5	2	1	3	5	0.411	1
linchun	301	2	21	3	88	4	1	1	1	4	1	0.383	1		wanghong	10	2	21	3	88	5	1	1	2	5	5	0.502	1		huzhijun	101	2	24	3	88	3	2	2	2	5	5	0.566	1
linchun	301	2	21	3	89	4	5	2	1	1	5	1.05	1		wanghong	10	2	21	3	89	4	4	2	2	2	3	0.605	1		huzhijun	101	2	24	3	89	2	3	2	2	3	1	0.435	1
linchun	301	2	21	3	90	1	1	1	2	1	3	0.971	1		wanghong	10	2	21	3	90	5	1	2	1	2	1	0.544	1		huzhijun	101	2	24	3	90	3	5	1	2	3	3	0.46	0
linchun	301	2	21	3	91	5	1	2	2	1	5	0.744	1		wanghong	10	2	21	3	91	3	3	2	2	4	1	0.59	1		huzhijun	101	2	24	3	91	4	2	2	1	5	2	0.36	1
linchun	301	2	21	3	92	1	3	2	1	4	3	0.718	1		wanghong	10	2	21	3	92	1	1	1	2	1	5	0.473	1		huzhijun	101	2	24	3	92	5	4	1	1	5	4	0.437	1
linchun	301	2	21	3	93	4	1	1	1	4	1	0.436	1		wanghong	10	2	21	3	93	2	4	2	1	4	4	0.481	1		huzhijun	101	2	24	3	93	2	4	1	2	2	1	0.47	1
linchun	301	2	21	3	94	2	3	2	1	4	3	0.685	1		wanghong	10	2	21	3	94	4	3	2	1	3	3	0.538	1		huzhijun	101	2	24	3	94	1	4	1	2	1	1	0.431	1
linchun	301	2	21	3	95	4	2	1	2	4	1	0.517	1		wanghong	10	2	21	3	95	3	5	1	2	3	3	0.472	1		huzhijun	101	2	24	3	95	4	2	2	1	1	2	0.369	1
linchun	301	2	21	3	96	2	4	2	2	5	3	0.915	1		wanghong	10	2	21	3	96	5	5	1	1	5	5	0.487	1		huzhijun	101	2	24	3	96	5	5	1	1	5	5	0.454	1
linchun	301	2	21	3	97	5	4	1	1	5	4	0.906	1		wanghong	10	2	21	3	97	5	4	1	2	5	3	0.552	1		huzhijun	101	2	24	3	97	3	3	2	2	4	1	0.454	1
linchun	301	2	21	3	98	1	4	2	1	3	4	0.697	1		wanghong	10	2	21	3	98	1	1	2	2	4	4	0.437	1		huzhijun	101	2	24	3	98	2	3	2	1	5	3	0.6	1
linchun	301	2	21	3	99	4	3	1	2	4	1	0.993	1		wanghong	10	2	21	3	99	1	3	2	1	2	3	0.813	1		huzhijun	101	2	24	3	99	3	1	1	2	3	5	0.354	1
linchun	301	2	21	3	100	4	1	1	2	4	5	0.876	1		wanghong	10	2	21	3	100	5	5	1	1	5	5	0.448	1		huzhijun	101	2	24	3	100	1	4	2	2	2	3	0.463	1
linchun	301	2	21	3	101	4	3	2	1	3	3	1.004	1		wanghong	10	2	21	3	101	2	2	1	2	2	4	0.475	1		huzhijun	101	2	24	3	101	1	3	2	1	3	3	0.448	1
linchun	301	2	21	3	102	5	3	2	2	3	1	0.408	1		wanghong	10	2	21	3	102	5	5	2	1	4	5	0.514	1		huzhijun	101	2	24	3	102	4	3	1	2	4	5	0.497	1
linchun	301	2	21	3	103	1	5	1	1	1	5	1.61	1		wanghong	10	2	21	3	103	1	2	1	2	1	5	0.753	1		huzhijun	101	2	24	3	103	4	5	1	2	4	3	0.385	1
linchun	301	2	21	3	104	1	2	1	2	1	4	0.534	1		wanghong	10	2	21	3	104	4	1	1	2	4	5	0.551	1		huzhijun	101	2	24	3	104	1	1	1	2	1	5	0.445	1
linchun	301	2	21	3	105	5	1	1	1	5	1	0.579	1		wanghong	10	2	21	3	105	5	5	2	2	3	4	0.619	1		huzhijun	101	2	24	3	105	1	5	2	1	4	5	0.383	1
linchun	301	2	21	3	106	2	3	2	1	1	3	0.879	1		wanghong	10	2	21	3	106	2	3	2	1	1	3	0.646	1		huzhijun	101	2	24	3	106	3	2	2	2	1	5	0.514	1
linchun	301	2	21	3	107	4	5	2	1	1	5	0.695	1		wanghong	10	2	21	3	107	4	1	2	2	5	5	0.527	1		huzhijun	101	2	24	3	107	5	5	1	1	5	5	0.353	1
linchun	301	2	21	3	108	5	1	1	2	5	3	0.647	1		wanghong	10	2	21	3	108	1	4	1	2	1	5	0.606	1		huzhijun	101	2	24	3	108	5	1	2	2	4	5	0.446	1
linchun	301	2	21	3	109	4	2	1	1	4	2	0.472	1		wanghong	10	2	21	3	109	5	3	1	1	5	3	0.512	1		huzhijun	101	2	24	3	109	1	4	2	1	5	4	0.439	1
linchun	301	2	21	3	110	5	3	1	2	5	5	0.409	1		wanghong	10	2	21	3	110	4	2	1	1	4	2	0.64	1		huzhijun	101	2	24	3	110	2	4	2	1	3	4	0.449	1
linchun	301	2	21	3	111	5	3	2	1	3	3	0.747	1		wanghong	10	2	21	3	111	2	2	2	2	3	1	0.513	1		huzhijun	101	2	24	3	111	1	3	1	1	1	3	0.499	1
linchun	301	2	21	3	112	4	1	1	2	4	3	0.738	1		wanghong	10	2	21	3	112	3	4	2	1	5	4	0.624	1		huzhijun	101	2	24	3	112	1	2	1	2	1	5	0.626	1
linchun	301	2	21	3	113	3	1	2	2	4	5	0.503	1		wanghong	10	2	21	3	113	5	1	1	2	5	3	0.49	1		huzhijun	101	2	24	3	113	5	5	2	1	4	5	0.621	1
linchun	301	2	21	3	114	1	4	2	2	2	1	0.494	1		wanghong	10	2	21	3	114	2	2	1	1	2	2	0.745	1		huzhijun	101	2	24	3	114	4	4	2	2	1	1	0.487	1
linchun	301	2	21	3	115	5	2	1	1	5	2	0.606	1		wanghong	10	2	21	3	115	3	1	2	1	2	1	0.559	1		huzhijun	101	2	24	3	115	4	4	1	1	4	4	0.358	1
linchun	301	2	21	3	116	4	2	1	1	4	2	0.689	1		wanghong	10	2	21	3	116	3	2	1	2	3	4	0.524	1		huzhijun	101	2	24	3	116	4	4	1	1	4	4	0.371	1
linchun	301	2	21	3	117	2	2	2	1	3	2	0.512	1		wanghong	10	2	21	3	117	1	5	2	1	4	5	0.619	1		huzhijun	101	2	24	3	117	5	4	2	2	3	3	0.6	1
linchun	301	2	21	3	118	5	2	2	2	1	3	0.455	1		wanghong	10	2	21	3	118	1	2	2	2	5	4	0.517	1		huzhijun	101	2	24	3	118	4	2	2	1	1	2	0.331	1
linchun	301	2	21	3	119	3	1	2	2	1	3	0.576	1		wanghong	10	2	21	3	119	1	3	2	2	4	1	0.531	1		huzhijun	101	2	24	3	119	3	3	1	2	3	4	0.353	1
linchun	301	2	21	3	120	2	4	1	1	2	4	0.668	1		wanghong	10	2	21	3	120	2	4	1	1	2	4	0.697	1		huzhijun	101	2	24	3	120	3	1	2	2	1	3	0.39	1
huangweijun	302	2	20	1	1	1	2	1	1	1	2	0.435	1		zhangmiao	12	1	24	1	1	5	4	1	1	5	4	0.497	1		LIBINGYING	102	2	19	1	1	2	3	1	2	2	4	0.465	1
huangweijun	302	2	20	1	2	1	4	1	1	1	4	0.396	1		zhangmiao	12	1	24	1	2	4	4	2	2	3	5	0.519	1		LIBINGYING	102	2	19	1	2	5	5	2	2	4	1	0.362	1
huangweijun	302	2	20	1	3	3	4	1	2	3	5	0.456	1		zhangmiao	12	1	24	1	3	3	2	2	2	1	5	0.446	1		LIBINGYING	102	2	19	1	3	4	1	1	2	4	5	0.511	1
huangweijun	302	2	20	1	4	4	4	2	1	1	4	0.641	1		zhangmiao	12	1	24	1	4	5	5	2	2	4	1	0.448	1		LIBINGYING	102	2	19	1	4	5	2	1	1	5	2	0.374	1
huangweijun	302	2	20	1	5	5	2	1	1	5	2	0.41	1		zhangmiao	12	1	24	1	5	2	5	1	1	2	5	0.585	1		LIBINGYING	102	2	19	1	5	1	3	2	2	5	4	0.346	1
huangweijun	302	2	20	1	6	2	5	1	1	2	5	0.453	1		zhangmiao	12	1	24	1	6	1	2	1	1	1	2	0.405	1		LIBINGYING	102	2	19	1	6	1	4	1	1	1	4	0.68	1
huangweijun	302	2	20	1	7	1	3	1	2	1	4	0.51	1		zhangmiao	12	1	24	1	7	1	4	1	2	1	1	0.544	1		LIBINGYING	102	2	19	1	7	3	2	1	1	3	2	0.369	1
huangweijun	302	2	20	1	8	5	1	2	1	1	1	0.781	1		zhangmiao	12	1	24	1	8	4	5	2	1	2	5	0.877	1		LIBINGYING	102	2	19	1	8	4	5	1	2	4	1	0.461	0
huangweijun	302	2	20	1	9	4	5	1	1	4	5	0.433	1		zhangmiao	12	1	24	1	9	3	5	1	1	3	5	0.67	1		LIBINGYING	102	2	19	1	9	1	3	2	2	2	4	0.56	1
huangweijun	302	2	20	1	10	4	2	2	2	3	5	0.394	1		zhangmiao	12	1	24	1	10	4	3	2	2	2	1	0.438	1		LIBINGYING	102	2	19	1	10	1	4	1	1	1	4	0.541	1
huangweijun	302	2	20	1	11	2	2	2	1	1	2	0.422	1		zhangmiao	12	1	24	1	11	3	5	2	1	4	5	0.448	1		LIBINGYING	102	2	19	1	11	5	2	2	2	3	1	0.603	0
huangweijun	302	2	20	1	12	2	3	1	2	2	1	0.472	1		zhangmiao	12	1	24	1	12	1	2	1	2	1	1	0.649	1		LIBINGYING	102	2	19	1	12	4	5	1	1	4	5	0.392	1
huangweijun	302	2	20	1	13	5	1	2	1	2	1	0.753	1		zhangmiao	12	1	24	1	13	2	2	2	2	1	4	0.626	0		LIBINGYING	102	2	19	1	13	4	5	1	2	4	4	0.451	1
huangweijun	302	2	20	1	14	1	3	2	2	5	5	0.47	1		zhangmiao	12	1	24	1	14	5	4	2	1	4	4	0.559	1		LIBINGYING	102	2	19	1	14	2	4	2	2	3	1	0.453	1
huangweijun	302	2	20	1	15	2	4	2	1	3	4	0.638	1		zhangmiao	12	1	24	1	15	5	5	1	2	5	3	0.508	0		LIBINGYING	102	2	19	1	15	3	3	1	2	3	1	0.614	1
huangweijun	302	2	20	1	16	3	5	1	2	3	1	0.464	1		zhangmiao	12	1	24	1	16	4	2	2	1	5	2	0.446	1		LIBINGYING	102	2	19	1	16	2	4	2	1	4	4	0.448	1
huangweijun	302	2	20	1	17	3	1	1	2	3	4	0.473	0		zhangmiao	12	1	24	1	17	1	1	2	1	4	1	0.487	1		LIBINGYING	102	2	19	1	17	3	2	1	2	3	1	0.386	0
huangweijun	302	2	20	1	18	1	2	1	2	1	5	0.435	1		zhangmiao	12	1	24	1	18	5	4	1	2	5	5	0.375	1		LIBINGYING	102	2	19	1	18	5	1	2	2	3	5	0.633	1
huangweijun	302	2	20	1	19	2	3	2	1	4	3	0.829	1		zhangmiao	12	1	24	1	19	4	4	2	2	1	1	0.499	1		LIBINGYING	102	2	19	1	19	4	5	2	1	1	5	0.426	1
huangweijun	302	2	20	1	20	1	4	2	2	2	1	0.583	1		zhangmiao	12	1	24	1	20	3	5	2	1	5	5	0.451	1		LIBINGYING	102	2	19	1	20	4	3	1	1	4	3	0.509	1
huangweijun	302	2	20	1	21	2	1	1	2	2	4	0.467	1		zhangmiao	12	1	24	1	21	5	4	1	1	5	4	0.524	1		LIBINGYING	102	2	19	1	21	2	1	2	1	4	1	0.387	1
huangweijun	302	2	20	1	22	2	3	2	2	4	5	0.475	1		zhangmiao	12	1	24	1	22	4	1	1	2	4	3	0.426	1		LIBINGYING	102	2	19	1	22	4	2	1	2	4	1	0.543	1
huangweijun	302	2	20	1	23	4	2	2	1	1	2	0.372	1		zhangmiao	12	1	24	1	23	4	2	2	1	2	2	0.468	1		LIBINGYING	102	2	19	1	23	4	5	1	1	4	5	0.525	0
huangweijun	302	2	20	1	24	3	5	1	1	3	5	0.416	1		zhangmiao	12	1	24	1	24	5	3	2	2	4	5	0.596	1		LIBINGYING	102	2	19	1	24	4	1	2	1	1	1	0.469	1
huangweijun	302	2	20	1	25	3	5	2	1	2	5	0.619	1		zhangmiao	12	1	24	1	25	5	3	2	2	3	1	0.8	1		LIBINGYING	102	2	19	1	25	2	1	2	2	4	3	0.43	0
huangweijun	302	2	20	1	26	1	1	2	2	2	4	0.437	1		zhangmiao	12	1	24	1	26	1	2	1	1	1	2	0.515	1		LIBINGYING	102	2	19	1	26	2	2	2	1	4	2	0.619	1
huangweijun	302	2	20	1	27	3	3	1	1	3	3	0.67	1		zhangmiao	12	1	24	1	27	1	3	2	1	5	3	0.386	1		LIBINGYING	102	2	19	1	27	1	3	1	1	1	3	0.573	1
huangweijun	302	2	20	1	28	1	2	1	2	1	3	0.502	1		zhangmiao	12	1	24	1	28	3	3	2	1	2	3	0.525	1		LIBINGYING	102	2	19	1	28	3	3	2	2	4	1	0.506	1
huangweijun	302	2	20	1	29	5	5	1	1	5	5	0.654	1		zhangmiao	12	1	24	1	29	3	5	2	2	1	4	0.683	1		LIBINGYING	102	2	19	1	29	5	5	2	1	3	5	0.408	1
huangweijun	302	2	20	1	30	2	3	2	2	3	4	0.583	1		zhangmiao	12	1	24	1	30	3	3	1	2	3	5	0.563	1		LIBINGYING	102	2	19	1	30	4	5	2	1	5	5	0.571	1
huangweijun	302	2	20	1	31	2	4	1	1	2	4	0.539	1		zhangmiao	12	1	24	1	31	2	1	1	1	2	1	0.432	1		LIBINGYING	102	2	19	1	31	3	4	1	2	3	3	0.584	1
huangweijun	302	2	20	1	32	3	5	2	2	2	4	0.479	1		zhangmiao	12	1	24	1	32	1	2	1	2	1	1	0.451	1		LIBINGYING	102	2	19	1	32	1	3	2	2	4	5	0.563	1
huangweijun	302	2	20	1	33	3	1	1	2	3	3	0.472	1		zhangmiao	12	1	24	1	33	4	3	2	2	2	4	0.475	1		LIBINGYING	102	2	19	1	33	2	4	1	1	2	4	0.496	1
huangweijun	302	2	20	1	34	5	3	2	2	2	4	0.585	1		zhangmiao	12	1	24	1	34	4	5	1	1	4	5	0.46	1		LIBINGYING	102	2	19	1	34	3	4	1	1	3	4	0.584	1
huangweijun	302	2	20	1	35	3	1	2	1	5	1	0.603	1		zhangmiao	12	1	24	1	35	3	1	1	1	3	1	0.525	1		LIBINGYING	102	2	19	1	35	2	1	2	2	5	4	0.371	1
huangweijun	302	2	20	1	36	3	2	2	1	4	2	0.423	1		zhangmiao	12	1	24	1	36	5	1	1	2	5	4	0.395	1		LIBINGYING	102	2	19	1	36	4	1	2	1	5	1	0.584	1
huangweijun	302	2	20	1	37	4	5	1	1	4	5	0.617	1		zhangmiao	12	1	24	1	37	3	1	2	1	5	1	0.471	1		LIBINGYING	102	2	19	1	37	5	1	1	2	5	5	0.612	1
huangweijun	302	2	20	1	38	4	3	1	2	4	5	0.7	1		zhangmiao	12	1	24	1	38	2	2	1	2	2	1	0.439	1		LIBINGYING	102	2	19	1	38	5	1	1	2	5	3	0.438	1
huangweijun	302	2	20	1	39	5	4	2	2	2	3	0.402	1		zhangmiao	12	1	24	1	39	3	4	1	1	3	4	0.504	1		LIBINGYING	102	2	19	1	39	1	3	2	1	5	3	0.591	1
huangweijun	302	2	20	1	40	3	5	2	2	1	3	0.402	0		zhangmiao	12	1	24	1	40	1	3	1	2	1	1	0.479	1		LIBINGYING	102	2	19	1	40	1	1	2	1	3	1	0.643	1
huangweijun	302	2	20	2	41	5	5	1	1	5	5	0.501	1		zhangmiao	12	1	24	2	41	1	4	2	2	4	5	0.485	1		LIBINGYING	102	2	19	2	41	3	1	2	2	4	3	0.485	1
huangweijun	302	2	20	2	42	2	1	2	2	1	5	0.476	1		zhangmiao	12	1	24	2	42	4	5	1	2	4	3	0.396	1		LIBINGYING	102	2	19	2	42	4	2	1	1	4	2	0.404	1
huangweijun	302	2	20	2	43	3	4	2	1	1	4	0.484	1		zhangmiao	12	1	24	2	43	3	4	2	1	2	4	0.512	1		LIBINGYING	102	2	19	2	43	3	3	1	2	3	5	0.464	1
huangweijun	302	2	20	2	44	5	2	1	2	5	4	0.468	1		zhangmiao	12	1	24	2	44	5	3	1	2	5	4	0.407	1		LIBINGYING	102	2	19	2	44	5	1	1	1	5	1	0.432	1
huangweijun	302	2	20	2	45	2	4	2	2	5	1	0.556	1		zhangmiao	12	1	24	2	45	5	3	2	2	1	5	0.369	1		LIBINGYING	102	2	19	2	45	5	4	2	2	3	5	0.459	1
huangweijun	302	2	20	2	46	5	5	1	1	5	5	0.602	1		zhangmiao	12	1	24	2	46	2	4	2	1	3	4	0.614	1		LIBINGYING	102	2	19	2	46	5	5	1	2	5	3	0.548	1
huangweijun	302	2	20	2	47	4	4	2	2	1	5	0.516	1		zhangmiao	12	1	24	2	47	2	4	1	2	2	1	0.432	1		LIBINGYING	102	2	19	2	47	1	1	1	1	1	1	0.425	1
huangweijun	302	2	20	2	48	1	4	1	1	1	4	0.682	1		zhangmiao	12	1	24	2	48	1	2	2	2	5	1	0.435	1		LIBINGYING	102	2	19	2	48	3	5	2	1	2	5	0.42	1
huangweijun	302	2	20	2	49	4	3	2	1	5	3	0.866	1		zhangmiao	12	1	24	2	49	4	3	2	1	5	3	0.493	1		LIBINGYING	102	2	19	2	49	5	5	1	2	5	3	0.43	1
huangweijun	302	2	20	2	50	1	3	2	2	3	4	0.53	1		zhangmiao	12	1	24	2	50	1	5	2	2	3	4	0.636	1		LIBINGYING	102	2	19	2	50	5	5	2	1	1	5	0.392	1
huangweijun	302	2	20	2	51	5	3	1	2	5	4	0.809	1		zhangmiao	12	1	24	2	51	5	2	1	1	5	2	0.653	1		LIBINGYING	102	2	19	2	51	4	3	1	2	4	1	0.483	1
huangweijun	302	2	20	2	52	1	4	2	2	2	3	0.524	1		zhangmiao	12	1	24	2	52	1	4	1	1	1	4	0.431	1		LIBINGYING	102	2	19	2	52	3	3	2	1	5	3	0.412	1
huangweijun	302	2	20	2	53	4	1	1	1	4	1	0.506	1		zhangmiao	12	1	24	2	53	3	1	1	1	3	1	0.401	1		LIBINGYING	102	2	19	2	53	4	3	2	1	3	3	0.486	1
huangweijun	302	2	20	2	54	2	1	1	1	2	1	0.497	1		zhangmiao	12	1	24	2	54	4	3	2	2	1	1	0.476	1		LIBINGYING	102	2	19	2	54	1	5	1	2	1	1	0.454	1
huangweijun	302	2	20	2	55	3	3	1	2	3	4	0.449	1		zhangmiao	12	1	24	2	55	1	2	1	1	1	2	0.468	1		LIBINGYING	102	2	19	2	55	5	4	2	2	4	1	0.455	1
huangweijun	302	2	20	2	56	1	5	2	1	5	5	0.546	1		zhangmiao	12	1	24	2	56	1	5	1	2	1	3	0.436	1		LIBINGYING	102	2	19	2	56	3	4	2	2	2	3	0.432	1
huangweijun	302	2	20	2	57	1	5	1	1	1	5	0.656	1		zhangmiao	12	1	24	2	57	4	5	1	2	4	4	0.486	1		LIBINGYING	102	2	19	2	57	5	3	1	1	5	3	0.498	1
huangweijun	302	2	20	2	58	3	2	1	1	3	2	0.465	1		zhangmiao	12	1	24	2	58	1	5	2	1	5	5	0.582	1		LIBINGYING	102	2	19	2	58	2	2	2	1	1	2	0.37	1
huangweijun	302	2	20	2	59	1	3	2	2	4	4	0.498	1		zhangmiao	12	1	24	2	59	1	5	1	1	1	5	0.682	1		LIBINGYING	102	2	19	2	59	5	5	2	2	1	1	0.398	1
huangweijun	302	2	20	2	60	3	3	2	1	1	3	0.569	1		zhangmiao	12	1	24	2	60	5	1	1	2	5	3	0.37	1		LIBINGYING	102	2	19	2	60	2	4	1	2	2	5	0.714	0
huangweijun	302	2	20	2	61	4	5	1	2	4	3	0.486	1		zhangmiao	12	1	24	2	61	4	1	2	1	5	1	0.574	1		LIBINGYING	102	2	19	2	61	4	3	1	1	4	3	0.451	1
huangweijun	302	2	20	2	62	4	5	2	1	2	5	0.565	1		zhangmiao	12	1	24	2	62	1	1	1	1	1	1	0.634	0		LIBINGYING	102	2	19	2	62	1	3	2	2	2	1	0.436	1
huangweijun	302	2	20	2	63	5	1	1	2	5	5	0.458	1		zhangmiao	12	1	24	2	63	4	3	2	2	3	4	0.543	1		LIBINGYING	102	2	19	2	63	4	3	2	1	5	3	0.63	1
huangweijun	302	2	20	2	64	2	5	1	1	2	5	0.531	1		zhangmiao	12	1	24	2	64	2	2	2	2	1	1	0.501	1		LIBINGYING	102	2	19	2	64	2	2	1	1	2	2	0.368	1
huangweijun	302	2	20	2	65	2	4	1	1	2	4	0.538	1		zhangmiao	12	1	24	2	65	4	2	1	2	4	3	0.692	1		LIBINGYING	102	2	19	2	65	2	3	1	1	2	3	0.54	1
huangweijun	302	2	20	2	66	1	2	2	1	4	2	0.399	1		zhangmiao	12	1	24	2	66	1	5	1	1	1	5	0.539	1		LIBINGYING	102	2	19	2	66	2	2	1	2	2	4	0.505	1
huangweijun	302	2	20	2	67	1	2	2	2	4	3	0.41	1		zhangmiao	12	1	24	2	67	3	4	2	1	2	4	0.489	1		LIBINGYING	102	2	19	2	67	1	1	2	2	5	5	0.489	0
huangweijun	302	2	20	2	68	4	3	1	2	4	1	0.654	1		zhangmiao	12	1	24	2	68	1	2	1	2	1	5	0.497	1		LIBINGYING	102	2	19	2	68	4	5	2	1	3	5	0.627	1
huangweijun	302	2	20	2	69	2	2	2	1	4	2	0.454	1		zhangmiao	12	1	24	2	69	3	2	2	2	5	5	0.68	1		LIBINGYING	102	2	19	2	69	3	2	1	1	3	2	0.445	1
huangweijun	302	2	20	2	70	4	5	2	2	3	3	0.496	1		zhangmiao	12	1	24	2	70	2	3	2	1	5	3	0.784	0		LIBINGYING	102	2	19	2	70	5	1	2	2	4	3	0.479	1
huangweijun	302	2	20	2	71	2	5	2	2	4	4	0.447	1		zhangmiao	12	1	24	2	71	2	5	1	1	2	5	0.759	1		LIBINGYING	102	2	19	2	71	3	5	2	2	1	3	0.535	1
huangweijun	302	2	20	2	72	3	3	1	2	3	1	0.505	1		zhangmiao	12	1	24	2	72	3	2	1	2	3	5	0.627	1		LIBINGYING	102	2	19	2	72	3	4	1	2	3	5	0.397	1
huangweijun	302	2	20	2	73	1	2	2	1	3	2	0.4	1		zhangmiao	12	1	24	2	73	2	4	2	2	4	5	0.502	1		LIBINGYING	102	2	19	2	73	1	1	1	1	1	1	0.6	1
huangweijun	302	2	20	2	74	4	3	1	1	4	3	0.491	1		zhangmiao	12	1	24	2	74	3	1	2	1	1	1	0.484	1		LIBINGYING	102	2	19	2	74	3	1	2	1	5	1	0.619	1
huangweijun	302	2	20	2	75	5	2	2	1	2	2	0.386	1		zhangmiao	12	1	24	2	75	2	5	2	1	4	5	0.533	1		LIBINGYING	102	2	19	2	75	3	2	2	1	2	2	0.453	1
huangweijun	302	2	20	2	76	4	2	1	2	4	1	0.446	1		zhangmiao	12	1	24	2	76	1	1	1	1	1	1	0.505	1		LIBINGYING	102	2	19	2	76	4	5	2	2	2	3	0.487	1
huangweijun	302	2	20	2	77	2	5	2	2	3	1	0.647	1		zhangmiao	12	1	24	2	77	2	2	2	2	3	3	0.44	1		LIBINGYING	102	2	19	2	77	2	5	1	2	2	3	0.462	1
huangweijun	302	2	20	2	78	4	3	2	1	3	3	0.576	1		zhangmiao	12	1	24	2	78	4	1	1	1	4	1	0.379	1		LIBINGYING	102	2	19	2	78	1	4	1	1	1	4	0.648	1
huangweijun	302	2	20	2	79	5	5	1	2	5	4	0.549	1		zhangmiao	12	1	24	2	79	5	1	2	1	2	1	0.407	1		LIBINGYING	102	2	19	2	79	2	5	2	1	3	5	0.457	1
huangweijun	302	2	20	2	80	2	2	1	2	2	4	0.586	1		zhangmiao	12	1	24	2	80	2	5	1	2	2	4	0.546	1		LIBINGYING	102	2	19	2	80	4	4	1	2	4	1	0.466	1
huangweijun	302	2	20	3	81	1	1	2	1	2	1	0.494	1		zhangmiao	12	1	24	3	81	4	2	2	2	2	3	0.473	1		LIBINGYING	102	2	19	3	81	4	3	2	1	2	3	0.532	1
huangweijun	302	2	20	3	82	2	2	1	1	2	2	0.477	1		zhangmiao	12	1	24	3	82	2	2	1	1	2	2	0.528	1		LIBINGYING	102	2	19	3	82	2	3	2	1	1	3	0.497	1
huangweijun	302	2	20	3	83	3	4	1	1	3	4	0.614	1		zhangmiao	12	1	24	3	83	4	2	2	1	1	2	0.454	1		LIBINGYING	102	2	19	3	83	2	5	1	1	2	5	0.362	1
huangweijun	302	2	20	3	84	3	2	2	2	4	3	0.408	1		zhangmiao	12	1	24	3	84	4	2	2	2	1	3	0.431	1		LIBINGYING	102	2	19	3	84	1	4	1	2	1	3	0.486	1
huangweijun	302	2	20	3	85	1	4	1	1	1	4	0.636	1		zhangmiao	12	1	24	3	85	2	1	2	2	3	3	0.706	1		LIBINGYING	102	2	19	3	85	5	1	1	2	5	3	0.438	1
huangweijun	302	2	20	3	86	4	1	2	2	2	4	0.373	1		zhangmiao	12	1	24	3	86	2	5	1	2	2	4	0.449	1		LIBINGYING	102	2	19	3	86	3	3	2	1	2	3	0.399	1
huangweijun	302	2	20	3	87	4	1	1	2	4	5	0.474	1		zhangmiao	12	1	24	3	87	4	1	1	1	4	1	0.434	1		LIBINGYING	102	2	19	3	87	1	4	1	2	1	3	0.442	1
huangweijun	302	2	20	3	88	3	2	1	2	3	4	0.474	1		zhangmiao	12	1	24	3	88	3	3	1	2	3	4	0.363	1		LIBINGYING	102	2	19	3	88	2	4	1	2	2	5	0.468	1
huangweijun	302	2	20	3	89	4	2	2	1	3	2	0.418	1		zhangmiao	12	1	24	3	89	2	5	2	1	4	5	0.609	1		LIBINGYING	102	2	19	3	89	2	3	2	1	4	3	0.437	1
huangweijun	302	2	20	3	90	1	5	1	2	1	3	0.42	1		zhangmiao	12	1	24	3	90	1	5	1	1	1	5	0.364	1		LIBINGYING	102	2	19	3	90	5	3	2	2	4	1	0.414	1
huangweijun	302	2	20	3	91	2	4	2	2	3	3	0.511	1		zhangmiao	12	1	24	3	91	1	1	2	1	3	1	0.376	1		LIBINGYING	102	2	19	3	91	4	1	1	2	4	3	0.528	1
huangweijun	302	2	20	3	92	4	2	2	1	1	2	0.365	1		zhangmiao	12	1	24	3	92	5	3	1	2	5	5	0.941	1		LIBINGYING	102	2	19	3	92	1	5	1	1	1	5	0.391	1
huangweijun	302	2	20	3	93	1	5	2	1	2	5	0.811	1		zhangmiao	12	1	24	3	93	5	4	2	2	3	5	0.434	1		LIBINGYING	102	2	19	3	93	3	1	2	1	5	1	0.474	1
huangweijun	302	2	20	3	94	2	3	1	2	2	4	0.55	1		zhangmiao	12	1	24	3	94	3	4	1	1	3	4	0.403	1		LIBINGYING	102	2	19	3	94	2	2	2	2	1	1	0.491	0
huangweijun	302	2	20	3	95	1	3	2	2	4	4	0.362	1		zhangmiao	12	1	24	3	95	4	4	1	1	4	4	0.43	1		LIBINGYING	102	2	19	3	95	1	4	2	2	3	5	0.558	1
huangweijun	302	2	20	3	96	5	5	1	1	5	5	0.431	1		zhangmiao	12	1	24	3	96	1	4	1	1	1	4	0.472	1		LIBINGYING	102	2	19	3	96	2	1	1	1	2	1	0.378	1
huangweijun	302	2	20	3	97	5	2	1	1	5	2	0.609	1		zhangmiao	12	1	24	3	97	2	1	2	2	4	4	0.545	1		LIBINGYING	102	2	19	3	97	3	2	2	2	5	4	0.487	1
huangweijun	302	2	20	3	98	5	4	1	1	5	4	0.557	1		zhangmiao	12	1	24	3	98	5	1	2	1	3	1	0.806	1		LIBINGYING	102	2	19	3	98	1	1	2	1	5	1	0.462	1
huangweijun	302	2	20	3	99	1	4	2	2	4	5	0.617	1		zhangmiao	12	1	24	3	99	2	3	1	2	2	4	0.593	1		LIBINGYING	102	2	19	3	99	1	1	1	1	1	1	0.375	1
huangweijun	302	2	20	3	100	1	5	2	2	4	3	0.563	1		zhangmiao	12	1	24	3	100	4	3	2	2	2	5	0.485	1		LIBINGYING	102	2	19	3	100	3	4	2	1	5	4	0.587	1
huangweijun	302	2	20	3	101	4	4	2	1	3	4	0.457	1		zhangmiao	12	1	24	3	101	3	1	2	1	2	1	0.429	1		LIBINGYING	102	2	19	3	101	5	5	1	2	5	3	0.711	1
huangweijun	302	2	20	3	102	3	3	1	1	3	3	0.426	1		zhangmiao	12	1	24	3	102	5	5	1	2	5	3	0.488	1		LIBINGYING	102	2	19	3	102	5	1	2	2	3	3	0.598	1
huangweijun	302	2	20	3	103	1	4	1	2	1	1	0.492	1		zhangmiao	12	1	24	3	103	1	2	1	2	1	3	0.423	1		LIBINGYING	102	2	19	3	103	3	5	1	2	3	3	0.457	1
huangweijun	302	2	20	3	104	4	4	2	1	3	4	0.411	1		zhangmiao	12	1	24	3	104	5	3	2	2	4	5	0.465	1		LIBINGYING	102	2	19	3	104	2	4	2	1	4	4	0.459	1
huangweijun	302	2	20	3	105	3	2	2	2	5	3	0.454	1		zhangmiao	12	1	24	3	105	2	2	2	1	1	2	0.746	1		LIBINGYING	102	2	19	3	105	2	4	1	1	2	4	0.547	1
huangweijun	302	2	20	3	106	2	3	1	2	2	5	0.559	1		zhangmiao	12	1	24	3	106	4	2	1	1	4	2	0.4	1		LIBINGYING	102	2	19	3	106	2	5	1	1	2	5	0.457	1
huangweijun	302	2	20	3	107	5	3	1	1	5	3	0.468	1		zhangmiao	12	1	24	3	107	3	5	2	2	1	3	0.731	1		LIBINGYING	102	2	19	3	107	4	3	1	2	4	1	0.466	1
huangweijun	302	2	20	3	108	3	4	1	1	3	4	0.604	1		zhangmiao	12	1	24	3	108	4	4	2	1	5	4	0.809	1		LIBINGYING	102	2	19	3	108	1	2	2	2	4	1	0.49	1
huangweijun	302	2	20	3	109	3	4	2	2	4	1	0.455	1		zhangmiao	12	1	24	3	109	5	1	1	2	5	3	0.531	1		LIBINGYING	102	2	19	3	109	4	1	2	2	2	4	0.426	1
huangweijun	302	2	20	3	110	1	2	1	2	1	3	0.488	1		zhangmiao	12	1	24	3	110	3	3	2	2	4	4	0.546	1		LIBINGYING	102	2	19	3	110	2	4	1	1	2	4	0.572	1
huangweijun	302	2	20	3	111	3	3	1	2	3	5	0.584	1		zhangmiao	12	1	24	3	111	5	3	1	1	5	3	0.36	1		LIBINGYING	102	2	19	3	111	4	2	2	1	5	2	0.68	1
huangweijun	302	2	20	3	112	1	4	2	1	3	4	0.443	1		zhangmiao	12	1	24	3	112	5	2	2	2	1	3	0.444	1		LIBINGYING	102	2	19	3	112	4	5	2	2	2	3	0.601	1
huangweijun	302	2	20	3	113	5	1	1	2	5	4	0.413	1		zhangmiao	12	1	24	3	113	2	3	2	1	4	3	0.702	1		LIBINGYING	102	2	19	3	113	1	3	1	2	1	4	0.46	1
huangweijun	302	2	20	3	114	5	5	2	1	1	5	0.456	1		zhangmiao	12	1	24	3	114	5	5	2	1	2	5	0.413	1		LIBINGYING	102	2	19	3	114	2	3	1	1	2	3	0.444	1
huangweijun	302	2	20	3	115	3	3	2	1	4	3	0.481	1		zhangmiao	12	1	24	3	115	4	1	1	2	4	3	0.616	1		LIBINGYING	102	2	19	3	115	4	2	1	2	4	1	0.574	1
huangweijun	302	2	20	3	116	1	5	2	1	2	5	0.417	1		zhangmiao	12	1	24	3	116	2	4	1	1	2	4	0.506	1		LIBINGYING	102	2	19	3	116	3	5	2	2	1	4	1.059	1
huangweijun	302	2	20	3	117	1	1	1	2	1	3	0.427	1		zhangmiao	12	1	24	3	117	4	4	2	1	3	4	0.457	1		LIBINGYING	102	2	19	3	117	1	3	1	1	1	3	0.571	1
huangweijun	302	2	20	3	118	5	4	1	1	5	4	0.486	1		zhangmiao	12	1	24	3	118	1	2	1	2	1	5	0.394	0		LIBINGYING	102	2	19	3	118	3	2	2	2	4	5	0.56	1
huangweijun	302	2	20	3	119	2	4	2	2	1	3	0.453	1		zhangmiao	12	1	24	3	119	3	3	1	2	3	1	0.544	1		LIBINGYING	102	2	19	3	119	3	2	1	1	3	2	0.524	1
huangweijun	302	2	20	3	120	5	1	2	2	2	4	0.582	1		zhangmiao	12	1	24	3	120	2	3	1	1	2	3	0.694	1		LIBINGYING	102	2	19	3	120	3	4	2	1	5	4	0.507	1
liwen	303	2	20	1	1	2	3	1	2	2	5	0.49	1		zhaoyan	13	2	22	1	1	1	5	1	1	1	5	0.528	1		liupengjia	103	2	23	1	1	1	2	1	2	1	5	0.784	0
liwen	303	2	20	1	2	2	3	2	1	3	3	0.512	1		zhaoyan	13	2	22	1	2	1	1	1	1	1	1	0.839	1		liupengjia	103	2	23	1	2	1	3	1	1	1	3	0.911	1
liwen	303	2	20	1	3	1	4	1	2	1	3	0.432	1		zhaoyan	13	2	22	1	3	4	4	2	1	2	4	0.464	1		liupengjia	103	2	23	1	3	1	2	2	1	2	2	1.246	0
liwen	303	2	20	1	4	5	5	1	2	5	1	0.434	1		zhaoyan	13	2	22	1	4	4	1	1	2	4	4	0.76	1		liupengjia	103	2	23	1	4	2	2	1	1	2	2	0.586	1
liwen	303	2	20	1	5	3	5	2	1	2	5	0.587	1		zhaoyan	13	2	22	1	5	3	2	1	1	3	2	0.421	1		liupengjia	103	2	23	1	5	1	4	2	2	4	5	0.622	1
liwen	303	2	20	1	6	1	2	2	2	4	1	0.455	1		zhaoyan	13	2	22	1	6	4	3	2	2	5	1	0.936	1		liupengjia	103	2	23	1	6	4	1	2	1	5	1	0.736	1
liwen	303	2	20	1	7	1	3	2	1	3	3	0.472	1		zhaoyan	13	2	22	1	7	2	4	1	1	2	4	0.558	1		liupengjia	103	2	23	1	7	5	3	1	2	5	1	0.645	1
liwen	303	2	20	1	8	3	4	1	2	3	1	0.681	1		zhaoyan	13	2	22	1	8	1	4	2	2	4	5	0.931	1		liupengjia	103	2	23	1	8	1	2	1	1	1	2	0.655	1
liwen	303	2	20	1	9	2	5	2	1	4	5	0.433	1		zhaoyan	13	2	22	1	9	3	2	2	2	4	3	0.761	1		liupengjia	103	2	23	1	9	3	3	2	2	2	5	0.881	1
liwen	303	2	20	1	10	2	4	1	1	2	4	0.45	1		zhaoyan	13	2	22	1	10	5	4	2	1	4	4	1.078	1		liupengjia	103	2	23	1	10	5	1	2	2	3	3	0.592	1
liwen	303	2	20	1	11	1	1	2	1	4	1	0.747	1		zhaoyan	13	2	22	1	11	4	1	1	2	4	4	0.942	1		liupengjia	103	2	23	1	11	1	2	1	1	1	2	0.525	1
liwen	303	2	20	1	12	3	5	2	2	4	4	0.577	1		zhaoyan	13	2	22	1	12	1	4	1	2	1	5	0.78	1		liupengjia	103	2	23	1	12	4	2	1	1	4	2	0.603	1
liwen	303	2	20	1	13	4	4	1	2	4	3	0.501	1		zhaoyan	13	2	22	1	13	5	5	2	2	3	3	0.816	0		liupengjia	103	2	23	1	13	1	2	2	2	5	1	0.598	1
liwen	303	2	20	1	14	5	5	2	1	1	5	0.427	1		zhaoyan	13	2	22	1	14	4	5	2	1	2	5	0.805	1		liupengjia	103	2	23	1	14	5	4	1	1	5	4	0.505	1
liwen	303	2	20	1	15	1	2	2	2	3	4	0.446	1		zhaoyan	13	2	22	1	15	4	2	1	1	4	2	0.952	1		liupengjia	103	2	23	1	15	1	1	2	2	5	3	0.648	0
liwen	303	2	20	1	16	2	2	2	1	1	2	0.352	1		zhaoyan	13	2	22	1	16	2	4	1	1	2	4	0.933	1		liupengjia	103	2	23	1	16	2	4	2	2	3	5	0.941	1
liwen	303	2	20	1	17	5	2	1	2	5	4	0.477	1		zhaoyan	13	2	22	1	17	5	3	2	2	2	4	0.962	1		liupengjia	103	2	23	1	17	3	4	1	1	3	4	0.914	1
liwen	303	2	20	1	18	5	3	2	2	2	1	0.565	1		zhaoyan	13	2	22	1	18	5	3	2	1	4	3	0.807	1		liupengjia	103	2	23	1	18	5	5	1	2	5	3	1.033	0
liwen	303	2	20	1	19	3	5	1	1	3	5	0.362	1		zhaoyan	13	2	22	1	19	5	5	1	2	5	3	0.683	1		liupengjia	103	2	23	1	19	4	2	1	2	4	3	0.71	0
liwen	303	2	20	1	20	1	5	1	2	1	4	0.535	1		zhaoyan	13	2	22	1	20	2	1	1	1	2	1	0.778	1		liupengjia	103	2	23	1	20	2	5	2	1	4	5	0.663	1
liwen	303	2	20	1	21	4	3	2	2	5	5	0.572	1		zhaoyan	13	2	22	1	21	1	1	2	1	4	1	0.783	1		liupengjia	103	2	23	1	21	5	1	2	1	3	1	0.56	1
liwen	303	2	20	1	22	1	1	2	1	3	1	0.424	1		zhaoyan	13	2	22	1	22	5	4	1	1	5	4	0.746	1		liupengjia	103	2	23	1	22	4	5	1	1	4	5	0.709	1
liwen	303	2	20	1	23	3	4	2	2	5	1	0.683	1		zhaoyan	13	2	22	1	23	3	4	1	2	3	5	0.983	1		liupengjia	103	2	23	1	23	1	4	2	2	2	3	0.956	1
liwen	303	2	20	1	24	5	4	1	2	5	3	0.539	1		zhaoyan	13	2	22	1	24	1	4	1	2	1	1	0.707	1		liupengjia	103	2	23	1	24	4	3	1	1	4	3	1.017	1
liwen	303	2	20	1	25	4	3	2	2	2	5	0.425	1		zhaoyan	13	2	22	1	25	5	5	2	1	1	5	0.947	1		liupengjia	103	2	23	1	25	4	3	1	2	4	5	0.499	1
liwen	303	2	20	1	26	1	5	1	1	1	5	0.435	1		zhaoyan	13	2	22	1	26	5	5	2	2	1	3	0.744	1		liupengjia	103	2	23	1	26	5	2	1	2	5	5	0.586	0
liwen	303	2	20	1	27	1	2	1	2	1	1	0.467	1		zhaoyan	13	2	22	1	27	5	2	1	2	5	3	0.845	1		liupengjia	103	2	23	1	27	5	5	2	1	1	5	0.745	1
liwen	303	2	20	1	28	5	4	2	1	2	4	0.42	1		zhaoyan	13	2	22	1	28	4	1	2	1	1	1	0.679	1		liupengjia	103	2	23	1	28	3	1	2	1	4	1	0.95	1
liwen	303	2	20	1	29	1	3	1	2	1	4	0.462	1		zhaoyan	13	2	22	1	29	4	3	2	2	1	1	0.743	1		liupengjia	103	2	23	1	29	1	4	2	2	4	1	1.123	1
liwen	303	2	20	1	30	1	4	1	1	1	4	0.463	1		zhaoyan	13	2	22	1	30	1	5	2	1	4	5	0.621	1		liupengjia	103	2	23	1	30	5	2	1	2	5	3	0.945	0
liwen	303	2	20	1	31	2	4	2	2	5	1	0.456	1		zhaoyan	13	2	22	1	31	2	4	1	2	2	3	0.487	1		liupengjia	103	2	23	1	31	2	5	2	2	3	1	1.226	1
liwen	303	2	20	1	32	5	5	1	1	5	5	0.585	1		zhaoyan	13	2	22	1	32	5	1	2	2	1	5	0.655	1		liupengjia	103	2	23	1	32	5	5	2	1	1	5	1.22	1
liwen	303	2	20	1	33	1	5	2	2	3	3	0.445	1		zhaoyan	13	2	22	1	33	1	1	2	2	4	5	0.896	1		liupengjia	103	2	23	1	33	5	3	1	2	5	4	1.567	1
liwen	303	2	20	1	34	5	1	1	1	5	1	0.415	1		zhaoyan	13	2	22	1	34	4	5	1	1	4	5	0.591	1		liupengjia	103	2	23	1	34	4	4	1	1	4	4	0.651	1
liwen	303	2	20	1	35	2	2	1	1	2	2	0.441	1		zhaoyan	13	2	22	1	35	4	2	2	2	1	1	0.747	1		liupengjia	103	2	23	1	35	5	1	1	2	5	5	0.548	1
liwen	303	2	20	1	36	1	3	1	1	1	3	0.395	1		zhaoyan	13	2	22	1	36	3	2	2	1	2	2	0.496	1		liupengjia	103	2	23	1	36	3	3	2	2	5	1	0.946	1
liwen	303	2	20	1	37	5	3	2	2	3	5	0.822	1		zhaoyan	13	2	22	1	37	1	4	1	1	1	4	0.689	1		liupengjia	103	2	23	1	37	4	4	1	2	4	1	0.551	1
liwen	303	2	20	1	38	3	4	1	1	3	4	0.385	1		zhaoyan	13	2	22	1	38	2	5	1	2	2	1	1.072	0		liupengjia	103	2	23	1	38	1	2	2	1	3	2	0.74	0
liwen	303	2	20	1	39	5	2	1	1	5	2	0.613	1		zhaoyan	13	2	22	1	39	3	3	1	2	3	1	1.003	1		liupengjia	103	2	23	1	39	5	3	2	1	2	3	0.516	1
liwen	303	2	20	1	40	5	5	2	1	3	5	0.655	1		zhaoyan	13	2	22	1	40	2	3	2	1	3	3	1.246	1		liupengjia	103	2	23	1	40	4	1	2	1	3	1	0.93	1
liwen	303	2	20	2	41	2	5	1	2	2	3	0.44	1		zhaoyan	13	2	22	2	41	4	3	2	2	5	4	0.794	1		liupengjia	103	2	23	2	41	3	1	1	2	3	5	0.93	0
liwen	303	2	20	2	42	4	3	1	2	4	5	0.393	1		zhaoyan	13	2	22	2	42	3	1	2	2	1	4	0.541	1		liupengjia	103	2	23	2	42	4	3	1	2	4	4	0.714	0
liwen	303	2	20	2	43	5	1	1	1	5	1	0.397	1		zhaoyan	13	2	22	2	43	2	2	1	1	2	2	0.707	1		liupengjia	103	2	23	2	43	3	5	2	2	4	4	0.516	0
liwen	303	2	20	2	44	1	3	2	1	5	3	0.408	1		zhaoyan	13	2	22	2	44	2	5	1	2	2	4	0.618	1		liupengjia	103	2	23	2	44	5	5	1	1	5	5	0.701	1
liwen	303	2	20	2	45	5	4	1	2	5	1	0.435	1		zhaoyan	13	2	22	2	45	2	2	2	1	1	2	0.78	1		liupengjia	103	2	23	2	45	2	1	1	2	2	4	0.684	1
liwen	303	2	20	2	46	1	2	1	1	1	2	0.548	1		zhaoyan	13	2	22	2	46	4	2	2	2	1	5	0.657	1		liupengjia	103	2	23	2	46	5	3	2	2	3	4	0.555	0
liwen	303	2	20	2	47	2	5	2	1	1	5	0.402	1		zhaoyan	13	2	22	2	47	1	3	2	2	5	4	0.993	1		liupengjia	103	2	23	2	47	5	1	2	1	1	1	1.195	1
liwen	303	2	20	2	48	4	5	1	2	4	1	0.702	1		zhaoyan	13	2	22	2	48	5	4	1	1	5	4	0.469	1		liupengjia	103	2	23	2	48	2	1	1	2	2	5	1.167	1
liwen	303	2	20	2	49	1	2	2	2	5	5	0.58	1		zhaoyan	13	2	22	2	49	2	3	2	2	1	4	0.893	1		liupengjia	103	2	23	2	49	4	2	1	1	4	2	0.715	1
liwen	303	2	20	2	50	2	3	2	1	5	3	0.976	1		zhaoyan	13	2	22	2	50	5	1	1	1	5	1	0.637	1		liupengjia	103	2	23	2	50	3	5	2	1	5	5	0.818	1
liwen	303	2	20	2	51	2	2	1	2	2	5	0.476	1		zhaoyan	13	2	22	2	51	3	1	1	2	3	4	0.822	0		liupengjia	103	2	23	2	51	4	3	1	1	4	3	0.684	1
liwen	303	2	20	2	52	1	4	1	1	1	4	0.564	1		zhaoyan	13	2	22	2	52	3	2	1	1	3	2	0.468	1		liupengjia	103	2	23	2	52	2	3	1	2	2	4	1.052	1
liwen	303	2	20	2	53	3	1	2	2	1	5	0.418	1		zhaoyan	13	2	22	2	53	1	4	2	2	5	5	0.7	1		liupengjia	103	2	23	2	53	1	5	1	1	1	5	0.701	1
liwen	303	2	20	2	54	5	1	2	1	1	1	0.852	1		zhaoyan	13	2	22	2	54	3	1	1	2	3	3	0.635	1		liupengjia	103	2	23	2	54	4	4	2	1	5	4	0.644	1
liwen	303	2	20	2	55	2	4	1	2	2	1	0.501	1		zhaoyan	13	2	22	2	55	4	1	2	2	5	3	1.749	1		liupengjia	103	2	23	2	55	3	4	2	2	2	5	0.709	1
liwen	303	2	20	2	56	3	3	2	1	2	3	0.492	1		zhaoyan	13	2	22	2	56	2	3	2	1	4	3	0.714	1		liupengjia	103	2	23	2	56	4	4	1	1	4	4	0.508	1
liwen	303	2	20	2	57	1	1	2	1	4	1	0.427	1		zhaoyan	13	2	22	2	57	1	3	1	2	1	4	1.218	1		liupengjia	103	2	23	2	57	5	2	2	1	1	2	0.611	0
liwen	303	2	20	2	58	5	3	1	2	5	4	0.774	1		zhaoyan	13	2	22	2	58	2	3	2	1	5	3	0.891	1		liupengjia	103	2	23	2	58	2	2	1	1	2	2	0.601	1
liwen	303	2	20	2	59	2	5	2	1	5	5	0.426	1		zhaoyan	13	2	22	2	59	3	5	1	1	3	5	0.539	1		liupengjia	103	2	23	2	59	4	1	2	2	5	5	0.66	1
liwen	303	2	20	2	60	2	1	1	2	2	4	0.469	1		zhaoyan	13	2	22	2	60	1	4	1	2	1	1	0.625	1		liupengjia	103	2	23	2	60	2	5	1	1	2	5	0.445	1
liwen	303	2	20	2	61	3	2	1	1	3	2	0.412	1		zhaoyan	13	2	22	2	61	5	2	1	1	5	2	0.387	1		liupengjia	103	2	23	2	61	5	4	2	2	3	1	0.679	1
liwen	303	2	20	2	62	2	5	2	2	4	3	0.455	1		zhaoyan	13	2	22	2	62	4	3	2	2	5	5	0.967	1		liupengjia	103	2	23	2	62	3	5	2	1	4	5	0.679	1
liwen	303	2	20	2	63	5	4	2	2	2	5	0.552	1		zhaoyan	13	2	22	2	63	1	1	2	1	4	1	0.827	1		liupengjia	103	2	23	2	63	4	2	2	2	3	3	0.687	1
liwen	303	2	20	2	64	2	1	1	1	2	1	0.373	1		zhaoyan	13	2	22	2	64	5	2	2	1	1	2	0.414	1		liupengjia	103	2	23	2	64	2	3	1	2	2	4	0.574	1
liwen	303	2	20	2	65	1	2	1	1	1	2	0.81	1		zhaoyan	13	2	22	2	65	1	5	1	2	1	1	0.952	1		liupengjia	103	2	23	2	65	3	4	1	2	3	5	0.483	1
liwen	303	2	20	2	66	3	1	2	2	2	5	0.445	1		zhaoyan	13	2	22	2	66	5	4	2	2	1	1	0.605	1		liupengjia	103	2	23	2	66	4	3	2	1	5	3	0.506	1
liwen	303	2	20	2	67	5	3	1	1	5	3	0.535	1		zhaoyan	13	2	22	2	67	5	2	1	2	5	5	0.624	1		liupengjia	103	2	23	2	67	2	2	1	2	2	1	0.354	0
liwen	303	2	20	2	68	4	2	2	2	1	3	0.555	1		zhaoyan	13	2	22	2	68	5	3	1	1	5	3	0.562	1		liupengjia	103	2	23	2	68	3	3	2	2	1	5	0.721	1
liwen	303	2	20	2	69	2	3	1	1	2	3	0.56	1		zhaoyan	13	2	22	2	69	4	3	1	2	4	4	1.023	1		liupengjia	103	2	23	2	69	4	3	2	2	3	5	0.623	1
liwen	303	2	20	2	70	1	2	2	1	2	2	0.349	1		zhaoyan	13	2	22	2	70	5	4	2	1	2	4	0.946	1		liupengjia	103	2	23	2	70	4	1	1	1	4	1	0.706	1
liwen	303	2	20	2	71	3	1	2	1	1	1	0.387	1		zhaoyan	13	2	22	2	71	4	1	1	1	4	1	0.639	1		liupengjia	103	2	23	2	71	5	3	2	1	4	3	0.593	1
liwen	303	2	20	2	72	1	2	1	2	1	5	0.462	1		zhaoyan	13	2	22	2	72	3	4	2	1	4	4	1.056	1		liupengjia	103	2	23	2	72	2	4	2	2	4	5	0.74	1
liwen	303	2	20	2	73	1	1	2	2	5	3	0.487	1		zhaoyan	13	2	22	2	73	1	1	2	2	2	3	0.802	1		liupengjia	103	2	23	2	73	2	3	1	1	2	3	0.754	1
liwen	303	2	20	2	74	3	3	1	1	3	3	0.374	1		zhaoyan	13	2	22	2	74	1	2	1	2	1	1	0.821	0		liupengjia	103	2	23	2	74	3	4	1	2	3	3	0.607	1
liwen	303	2	20	2	75	2	3	2	1	3	3	0.699	1		zhaoyan	13	2	22	2	75	3	5	1	1	3	5	0.554	1		liupengjia	103	2	23	2	75	1	2	2	1	2	2	0.97	0
liwen	303	2	20	2	76	3	1	1	2	3	3	0.706	1		zhaoyan	13	2	22	2	76	3	4	2	1	2	4	0.934	1		liupengjia	103	2	23	2	76	5	5	2	1	2	5	0.857	1
liwen	303	2	20	2	77	3	5	2	2	5	4	0.386	1		zhaoyan	13	2	22	2	77	1	2	2	1	5	2	0.42	1		liupengjia	103	2	23	2	77	2	3	1	2	2	5	0.642	1
liwen	303	2	20	2	78	5	1	2	2	4	5	0.469	1		zhaoyan	13	2	22	2	78	3	4	1	2	3	1	0.422	1		liupengjia	103	2	23	2	78	3	5	1	1	3	5	0.603	1
liwen	303	2	20	2	79	2	5	1	1	2	5	0.605	1		zhaoyan	13	2	22	2	79	2	4	1	1	2	4	0.729	1		liupengjia	103	2	23	2	79	4	5	2	2	3	3	0.599	1
liwen	303	2	20	2	80	5	4	2	2	3	1	0.401	1		zhaoyan	13	2	22	2	80	1	5	2	1	3	5	0.535	1		liupengjia	103	2	23	2	80	2	3	2	1	1	3	0.474	1
liwen	303	2	20	3	81	5	2	1	2	5	1	0.425	1		zhaoyan	13	2	22	3	81	4	3	1	2	4	4	0.99	1		liupengjia	103	2	23	3	81	1	3	2	1	4	3	1.621	1
liwen	303	2	20	3	82	5	3	2	1	4	3	0.626	1		zhaoyan	13	2	22	3	82	5	3	1	2	5	5	0.362	1		liupengjia	103	2	23	3	82	2	5	1	1	2	5	0.576	1
liwen	303	2	20	3	83	1	2	2	1	2	2	0.372	1		zhaoyan	13	2	22	3	83	5	1	1	2	5	5	0.471	1		liupengjia	103	2	23	3	83	4	3	1	2	4	5	0.716	1
liwen	303	2	20	3	84	4	1	1	2	4	3	0.361	1		zhaoyan	13	2	22	3	84	1	3	2	1	5	3	0.704	1		liupengjia	103	2	23	3	84	1	1	2	1	4	1	0.779	1
liwen	303	2	20	3	85	3	3	2	1	4	3	0.502	1		zhaoyan	13	2	22	3	85	4	1	2	1	1	1	0.431	1		liupengjia	103	2	23	3	85	4	1	1	2	4	4	0.519	1
liwen	303	2	20	3	86	4	1	2	2	3	5	0.628	1		zhaoyan	13	2	22	3	86	2	2	2	2	1	4	0.481	1		liupengjia	103	2	23	3	86	3	2	2	2	4	3	0.517	1
liwen	303	2	20	3	87	3	4	2	2	4	5	0.415	1		zhaoyan	13	2	22	3	87	5	3	1	1	5	3	0.473	1		liupengjia	103	2	23	3	87	1	3	1	2	1	5	0.492	1
liwen	303	2	20	3	88	3	1	1	2	3	4	0.426	1		zhaoyan	13	2	22	3	88	5	2	2	2	2	5	0.474	1		liupengjia	103	2	23	3	88	4	5	2	1	2	5	0.491	1
liwen	303	2	20	3	89	1	4	1	1	1	4	0.356	1		zhaoyan	13	2	22	3	89	2	4	2	2	1	3	0.433	1		liupengjia	103	2	23	3	89	2	2	1	1	2	2	0.547	1
liwen	303	2	20	3	90	1	4	2	2	3	1	0.362	1		zhaoyan	13	2	22	3	90	5	5	2	1	1	5	1.011	1		liupengjia	103	2	23	3	90	3	1	2	2	1	5	0.568	1
liwen	303	2	20	3	91	4	5	1	1	4	5	0.846	1		zhaoyan	13	2	22	3	91	3	3	1	2	3	4	0.534	1		liupengjia	103	2	23	3	91	1	3	2	1	2	3	0.533	1
liwen	303	2	20	3	92	2	1	2	2	5	4	0.527	1		zhaoyan	13	2	22	3	92	3	5	2	2	2	3	1.099	1		liupengjia	103	2	23	3	92	3	3	2	1	4	3	0.426	1
liwen	303	2	20	3	93	5	2	1	1	5	2	0.366	1		zhaoyan	13	2	22	3	93	3	5	1	1	3	5	0.562	1		liupengjia	103	2	23	3	93	2	5	1	2	2	1	0.828	1
liwen	303	2	20	3	94	4	1	2	2	2	3	0.57	1		zhaoyan	13	2	22	3	94	1	5	1	1	1	5	0.392	1		liupengjia	103	2	23	3	94	5	5	2	1	2	5	0.519	1
liwen	303	2	20	3	95	2	5	1	2	2	3	0.382	1		zhaoyan	13	2	22	3	95	2	2	1	2	2	3	0.555	1		liupengjia	103	2	23	3	95	3	1	1	2	3	4	0.741	1
liwen	303	2	20	3	96	5	2	2	2	2	5	0.451	1		zhaoyan	13	2	22	3	96	4	2	2	1	3	2	0.896	1		liupengjia	103	2	23	3	96	3	5	1	2	3	1	0.435	1
liwen	303	2	20	3	97	5	1	1	1	5	1	0.38	1		zhaoyan	13	2	22	3	97	1	4	1	1	1	4	0.56	1		liupengjia	103	2	23	3	97	1	2	1	1	1	2	0.476	1
liwen	303	2	20	3	98	2	5	2	2	4	4	0.48	1		zhaoyan	13	2	22	3	98	3	2	2	2	1	5	1.197	1		liupengjia	103	2	23	3	98	3	4	2	2	2	5	0.341	1
liwen	303	2	20	3	99	2	3	2	1	4	3	0.617	1		zhaoyan	13	2	22	3	99	5	1	1	1	5	1	0.544	1		liupengjia	103	2	23	3	99	1	5	1	2	1	4	0.426	0
liwen	303	2	20	3	100	5	4	1	1	5	4	0.331	1		zhaoyan	13	2	22	3	100	3	2	2	2	1	3	0.51	1		liupengjia	103	2	23	3	100	3	5	2	2	2	3	0.408	1
liwen	303	2	20	3	101	2	4	1	1	2	4	0.433	1		zhaoyan	13	2	22	3	101	4	3	1	1	4	3	0.517	1		liupengjia	103	2	23	3	101	4	2	1	1	4	2	0.586	1
liwen	303	2	20	3	102	1	4	1	2	1	5	0.674	1		zhaoyan	13	2	22	3	102	1	1	1	2	1	4	1.076	1		liupengjia	103	2	23	3	102	4	5	2	1	3	5	0.677	1
liwen	303	2	20	3	103	3	5	2	1	4	5	0.546	1		zhaoyan	13	2	22	3	103	4	2	1	2	4	4	0.46	1		liupengjia	103	2	23	3	103	2	3	2	2	5	4	0.582	1
liwen	303	2	20	3	104	1	5	1	1	1	5	0.576	1		zhaoyan	13	2	22	3	104	1	4	2	1	2	4	0.572	1		liupengjia	103	2	23	3	104	5	2	2	1	4	2	0.754	0
liwen	303	2	20	3	105	5	4	2	2	4	5	0.412	1		zhaoyan	13	2	22	3	105	3	3	2	1	2	3	1.113	1		liupengjia	103	2	23	3	105	1	3	1	1	1	3	0.714	0
liwen	303	2	20	3	106	2	1	1	2	2	4	0.456	1		zhaoyan	13	2	22	3	106	2	5	1	2	2	4	1.072	0		liupengjia	103	2	23	3	106	1	4	2	2	3	5	0.643	0
liwen	303	2	20	3	107	3	5	2	1	4	5	0.505	1		zhaoyan	13	2	22	3	107	2	1	2	1	5	1	0.922	1		liupengjia	103	2	23	3	107	5	4	2	2	1	1	0.744	1
liwen	303	2	20	3	108	5	2	1	2	5	1	0.479	1		zhaoyan	13	2	22	3	108	3	4	1	2	3	1	0.569	1		liupengjia	103	2	23	3	108	4	1	1	1	4	1	0.709	1
liwen	303	2	20	3	109	4	5	1	1	4	5	0.767	1		zhaoyan	13	2	22	3	109	3	2	2	1	4	2	0.509	1		liupengjia	103	2	23	3	109	2	4	1	2	2	5	0.509	1
liwen	303	2	20	3	110	2	4	2	1	3	4	0.692	1		zhaoyan	13	2	22	3	110	5	2	1	1	5	2	0.388	1		liupengjia	103	2	23	3	110	3	5	1	1	3	5	0.459	1
liwen	303	2	20	3	111	1	2	1	2	1	4	0.667	1		zhaoyan	13	2	22	3	111	2	2	2	2	4	3	0.56	1		liupengjia	103	2	23	3	111	4	3	2	1	5	3	0.581	1
liwen	303	2	20	3	112	3	2	2	1	4	2	1.02	1		zhaoyan	13	2	22	3	112	4	2	1	2	4	1	0.98	1		liupengjia	103	2	23	3	112	5	3	2	2	1	4	0.313	1
liwen	303	2	20	3	113	2	5	1	1	2	5	0.526	1		zhaoyan	13	2	22	3	113	4	4	1	1	4	4	0.745	1		liupengjia	103	2	23	3	113	5	3	1	1	5	3	0.608	1
liwen	303	2	20	3	114	3	3	2	1	4	3	0.388	1		zhaoyan	13	2	22	3	114	4	2	2	2	5	1	0.495	1		liupengjia	103	2	23	3	114	5	2	1	1	5	2	0.507	1
liwen	303	2	20	3	115	3	4	1	2	3	3	0.416	1		zhaoyan	13	2	22	3	115	4	1	2	1	2	1	1.558	1		liupengjia	103	2	23	3	115	3	2	2	2	5	4	0.345	0
liwen	303	2	20	3	116	3	2	2	1	4	2	0.506	1		zhaoyan	13	2	22	3	116	4	3	1	1	4	3	0.659	1		liupengjia	103	2	23	3	116	1	2	2	1	3	2	0.386	0
liwen	303	2	20	3	117	3	4	2	2	2	1	0.401	1		zhaoyan	13	2	22	3	117	3	1	2	2	1	3	0.684	1		liupengjia	103	2	23	3	117	1	2	2	2	4	3	0.48	0
liwen	303	2	20	3	118	5	1	1	1	5	1	0.452	1		zhaoyan	13	2	22	3	118	3	4	2	2	5	5	0.563	1		liupengjia	103	2	23	3	118	5	3	1	2	5	1	0.651	0
liwen	303	2	20	3	119	2	5	1	2	2	4	0.685	1		zhaoyan	13	2	22	3	119	4	3	1	1	4	3	0.616	1		liupengjia	103	2	23	3	119	1	5	1	1	1	5	0.446	0
liwen	303	2	20	3	120	1	3	2	2	5	5	0.597	1		zhaoyan	13	2	22	3	120	1	4	2	1	4	4	1.082	0		liupengjia	103	2	23	3	120	5	2	1	2	5	5	0.419	0
jiangqinqin	304	2	19	1	1	2	3	1	2	2	1	0.528	0		xieyujia	14	2	22	1	1	3	5	1	1	3	5	0.375	1		fengzhiyuan	104	1	22	1	1	5	3	2	1	4	3	0.79	1
jiangqinqin	304	2	19	1	2	1	5	2	2	3	1	0.449	1		xieyujia	14	2	22	1	2	1	2	2	1	4	2	0.635	1		fengzhiyuan	104	1	22	1	2	1	4	2	2	2	5	0.474	1
jiangqinqin	304	2	19	1	3	3	4	2	2	1	5	0.53	1		xieyujia	14	2	22	1	3	5	2	1	2	5	1	0.412	1		fengzhiyuan	104	1	22	1	3	2	4	1	2	2	5	0.394	1
jiangqinqin	304	2	19	1	4	5	3	2	1	1	3	0.44	0		xieyujia	14	2	22	1	4	4	3	2	1	2	3	0.831	1		fengzhiyuan	104	1	22	1	4	3	5	2	1	2	5	0.694	1
jiangqinqin	304	2	19	1	5	2	3	1	1	2	3	0.372	0		xieyujia	14	2	22	1	5	4	5	2	2	2	1	1.034	1		fengzhiyuan	104	1	22	1	5	4	1	1	1	4	1	0.518	1
jiangqinqin	304	2	19	1	6	4	1	1	1	4	1	0.492	1		xieyujia	14	2	22	1	6	1	4	1	1	1	4	0.539	1		fengzhiyuan	104	1	22	1	6	4	4	1	2	4	5	0.428	1
jiangqinqin	304	2	19	1	7	2	5	1	2	2	3	0.443	1		xieyujia	14	2	22	1	7	2	1	1	1	2	1	0.465	1		fengzhiyuan	104	1	22	1	7	3	1	1	2	3	4	0.646	1
jiangqinqin	304	2	19	1	8	1	5	2	1	2	5	0.54	1		xieyujia	14	2	22	1	8	1	4	1	2	1	3	0.674	1		fengzhiyuan	104	1	22	1	8	1	4	2	1	5	4	0.936	1
jiangqinqin	304	2	19	1	9	4	4	2	2	5	1	0.394	1		xieyujia	14	2	22	1	9	2	3	2	1	5	3	0.761	1		fengzhiyuan	104	1	22	1	9	2	4	1	1	2	4	0.534	1
jiangqinqin	304	2	19	1	10	3	3	1	2	3	1	0.549	1		xieyujia	14	2	22	1	10	2	5	1	1	2	5	0.551	1		fengzhiyuan	104	1	22	1	10	1	3	2	2	5	4	0.619	1
jiangqinqin	304	2	19	1	11	1	5	1	2	1	1	0.476	1		xieyujia	14	2	22	1	11	5	1	2	2	3	3	0.628	1		fengzhiyuan	104	1	22	1	11	2	4	2	2	3	5	0.485	1
jiangqinqin	304	2	19	1	12	2	2	1	1	2	2	0.371	1		xieyujia	14	2	22	1	12	3	5	2	2	2	1	0.438	1		fengzhiyuan	104	1	22	1	12	3	1	1	1	3	1	0.557	1
jiangqinqin	304	2	19	1	13	1	5	2	1	5	5	0.727	1		xieyujia	14	2	22	1	13	5	2	2	1	1	2	0.975	1		fengzhiyuan	104	1	22	1	13	1	1	2	1	2	1	0.587	1
jiangqinqin	304	2	19	1	14	3	2	2	2	5	5	0.381	1		xieyujia	14	2	22	1	14	2	1	1	1	2	1	0.492	1		fengzhiyuan	104	1	22	1	14	4	2	2	2	2	4	0.478	1
jiangqinqin	304	2	19	1	15	4	1	2	2	2	5	0.482	1		xieyujia	14	2	22	1	15	3	2	2	2	5	1	0.459	1		fengzhiyuan	104	1	22	1	15	1	3	2	1	5	3	0.574	1
jiangqinqin	304	2	19	1	16	1	1	1	2	1	3	0.57	0		xieyujia	14	2	22	1	16	2	4	1	2	2	1	0.676	1		fengzhiyuan	104	1	22	1	16	4	2	1	1	4	2	0.386	1
jiangqinqin	304	2	19	1	17	1	2	1	1	1	2	0.385	1		xieyujia	14	2	22	1	17	3	3	1	1	3	3	0.388	1		fengzhiyuan	104	1	22	1	17	1	3	2	1	3	3	0.67	1
jiangqinqin	304	2	19	1	18	1	4	2	1	3	4	0.429	0		xieyujia	14	2	22	1	18	4	4	2	2	3	1	0.592	1		fengzhiyuan	104	1	22	1	18	4	5	1	2	4	4	0.886	1
jiangqinqin	304	2	19	1	19	5	1	2	2	3	5	0.49	1		xieyujia	14	2	22	1	19	2	4	2	2	5	1	0.684	1		fengzhiyuan	104	1	22	1	19	5	1	1	2	5	4	0.854	1
jiangqinqin	304	2	19	1	20	4	3	1	1	4	3	0.466	1		xieyujia	14	2	22	1	20	1	1	1	1	1	1	0.531	1		fengzhiyuan	104	1	22	1	20	4	4	2	2	1	1	0.479	1
jiangqinqin	304	2	19	1	21	2	5	1	2	2	4	0.426	1		xieyujia	14	2	22	1	21	3	5	1	1	3	5	0.673	1		fengzhiyuan	104	1	22	1	21	4	2	1	1	4	2	0.367	1
jiangqinqin	304	2	19	1	22	4	4	1	2	4	5	0.461	1		xieyujia	14	2	22	1	22	1	1	2	2	4	3	0.722	1		fengzhiyuan	104	1	22	1	22	1	1	1	1	1	1	0.603	1
jiangqinqin	304	2	19	1	23	3	3	2	1	2	3	0.421	1		xieyujia	14	2	22	1	23	4	2	2	1	3	2	0.624	1		fengzhiyuan	104	1	22	1	23	3	5	2	2	4	4	0.454	0
jiangqinqin	304	2	19	1	24	3	4	2	1	1	4	0.4	1		xieyujia	14	2	22	1	24	1	2	1	2	1	4	0.443	1		fengzhiyuan	104	1	22	1	24	1	4	2	1	5	4	0.794	1
jiangqinqin	304	2	19	1	25	2	3	1	2	2	4	0.467	1		xieyujia	14	2	22	1	25	2	3	2	1	4	3	0.804	1		fengzhiyuan	104	1	22	1	25	4	5	1	2	4	3	0.789	1
jiangqinqin	304	2	19	1	26	4	1	2	2	3	3	0.547	1		xieyujia	14	2	22	1	26	1	4	2	2	2	1	0.607	1		fengzhiyuan	104	1	22	1	26	2	1	2	2	1	5	0.81	1
jiangqinqin	304	2	19	1	27	1	4	2	2	5	5	0.504	1		xieyujia	14	2	22	1	27	5	2	1	2	5	5	0.522	1		fengzhiyuan	104	1	22	1	27	4	3	1	1	4	3	0.876	1
jiangqinqin	304	2	19	1	28	3	1	2	1	1	1	0.495	1		xieyujia	14	2	22	1	28	1	3	2	1	3	3	0.648	1		fengzhiyuan	104	1	22	1	28	5	3	2	2	3	4	0.508	1
jiangqinqin	304	2	19	1	29	2	3	1	1	2	3	0.367	1		xieyujia	14	2	22	1	29	2	5	2	2	3	1	0.506	1		fengzhiyuan	104	1	22	1	29	2	2	1	1	2	2	0.395	1
jiangqinqin	304	2	19	1	30	1	2	2	2	4	5	0.451	1		xieyujia	14	2	22	1	30	1	5	1	1	1	5	0.785	1		fengzhiyuan	104	1	22	1	30	2	2	2	2	1	3	0.591	1
jiangqinqin	304	2	19	1	31	4	1	1	1	4	1	0.396	1		xieyujia	14	2	22	1	31	5	2	1	2	5	4	0.492	1		fengzhiyuan	104	1	22	1	31	2	3	2	2	5	4	0.627	1
jiangqinqin	304	2	19	1	32	4	1	2	1	5	1	0.535	0		xieyujia	14	2	22	1	32	3	5	2	1	5	5	1.028	0		fengzhiyuan	104	1	22	1	32	4	5	1	1	4	5	0.588	1
jiangqinqin	304	2	19	1	33	1	1	1	2	1	4	0.368	0		xieyujia	14	2	22	1	33	5	3	2	2	2	4	0.865	1		fengzhiyuan	104	1	22	1	33	2	4	1	2	2	5	0.568	1
jiangqinqin	304	2	19	1	34	4	2	1	1	4	2	0.335	1		xieyujia	14	2	22	1	34	3	5	2	1	4	5	0.577	1		fengzhiyuan	104	1	22	1	34	5	4	1	2	5	5	0.413	1
jiangqinqin	304	2	19	1	35	2	4	2	1	1	4	0.356	1		xieyujia	14	2	22	1	35	5	3	1	2	5	4	0.527	0		fengzhiyuan	104	1	22	1	35	4	5	2	1	2	5	0.976	1
jiangqinqin	304	2	19	1	36	2	3	1	1	2	3	0.434	1		xieyujia	14	2	22	1	36	4	3	1	2	4	1	1.247	1		fengzhiyuan	104	1	22	1	36	4	2	2	1	2	2	0.404	1
jiangqinqin	304	2	19	1	37	4	5	2	2	3	3	0.427	1		xieyujia	14	2	22	1	37	3	2	1	2	3	1	0.657	1		fengzhiyuan	104	1	22	1	37	1	2	2	1	4	2	0.383	1
jiangqinqin	304	2	19	1	38	2	2	1	1	2	2	0.405	1		xieyujia	14	2	22	1	38	2	2	2	1	3	2	0.634	1		fengzhiyuan	104	1	22	1	38	2	5	1	2	2	3	0.675	1
jiangqinqin	304	2	19	1	39	3	4	2	1	5	4	0.712	1		xieyujia	14	2	22	1	39	4	4	1	2	4	1	1.035	1		fengzhiyuan	104	1	22	1	39	2	5	1	1	2	5	0.563	1
jiangqinqin	304	2	19	1	40	5	3	1	2	5	5	0.343	1		xieyujia	14	2	22	1	40	1	5	1	1	1	5	0.845	1		fengzhiyuan	104	1	22	1	40	3	4	1	2	3	5	1.463	1
jiangqinqin	304	2	19	2	41	4	2	1	1	4	2	0.339	1		xieyujia	14	2	22	2	41	2	3	1	2	2	1	0.526	1		fengzhiyuan	104	1	22	2	41	4	2	2	1	1	2	0.866	1
jiangqinqin	304	2	19	2	42	3	2	1	2	3	1	0.425	1		xieyujia	14	2	22	2	42	3	2	2	1	2	2	0.588	1		fengzhiyuan	104	1	22	2	42	2	4	1	1	2	4	0.826	1
jiangqinqin	304	2	19	2	43	5	5	2	1	1	5	0.387	1		xieyujia	14	2	22	2	43	1	1	2	2	2	3	0.856	1		fengzhiyuan	104	1	22	2	43	5	2	1	2	5	1	0.613	0
jiangqinqin	304	2	19	2	44	5	4	2	1	4	4	0.479	1		xieyujia	14	2	22	2	44	1	4	1	1	1	4	0.553	1		fengzhiyuan	104	1	22	2	44	5	5	2	2	3	3	0.682	1
jiangqinqin	304	2	19	2	45	2	2	2	2	1	4	0.399	1		xieyujia	14	2	22	2	45	1	1	1	1	1	1	0.358	1		fengzhiyuan	104	1	22	2	45	2	4	2	1	4	4	1.338	1
jiangqinqin	304	2	19	2	46	5	5	1	2	5	3	0.451	1		xieyujia	14	2	22	2	46	2	1	1	2	2	4	0.611	1		fengzhiyuan	104	1	22	2	46	4	4	1	2	4	1	0.424	1
jiangqinqin	304	2	19	2	47	2	3	1	1	2	3	0.483	1		xieyujia	14	2	22	2	47	2	4	2	2	4	1	0.67	1		fengzhiyuan	104	1	22	2	47	3	5	1	2	3	3	0.53	1
jiangqinqin	304	2	19	2	48	1	2	1	1	1	2	0.395	1		xieyujia	14	2	22	2	48	3	1	1	1	3	1	0.558	1		fengzhiyuan	104	1	22	2	48	5	3	2	1	2	3	0.512	1
jiangqinqin	304	2	19	2	49	3	1	2	2	2	3	0.383	1		xieyujia	14	2	22	2	49	3	1	2	1	1	1	0.866	1		fengzhiyuan	104	1	22	2	49	5	3	2	1	3	3	0.607	1
jiangqinqin	304	2	19	2	50	4	1	2	1	2	1	0.474	1		xieyujia	14	2	22	2	50	5	2	2	2	1	1	0.484	1		fengzhiyuan	104	1	22	2	50	2	3	1	2	2	4	0.515	1
jiangqinqin	304	2	19	2	51	3	5	1	2	3	1	0.347	1		xieyujia	14	2	22	2	51	1	1	1	1	1	1	0.683	1		fengzhiyuan	104	1	22	2	51	2	3	1	1	2	3	0.593	1
jiangqinqin	304	2	19	2	52	4	2	2	2	2	4	0.384	1		xieyujia	14	2	22	2	52	2	5	1	2	2	3	0.594	1		fengzhiyuan	104	1	22	2	52	1	5	2	2	3	3	0.461	1
jiangqinqin	304	2	19	2	53	1	3	1	2	1	5	0.372	1		xieyujia	14	2	22	2	53	4	5	2	2	5	4	0.726	1		fengzhiyuan	104	1	22	2	53	4	4	2	2	1	1	0.694	1
jiangqinqin	304	2	19	2	54	4	4	2	1	3	4	0.408	1		xieyujia	14	2	22	2	54	3	4	1	1	3	4	0.708	1		fengzhiyuan	104	1	22	2	54	2	2	1	2	2	4	0.733	0
jiangqinqin	304	2	19	2	55	2	3	1	1	2	3	0.427	1		xieyujia	14	2	22	2	55	5	1	2	1	2	1	0.531	1		fengzhiyuan	104	1	22	2	55	4	4	2	1	1	4	1.222	1
jiangqinqin	304	2	19	2	56	1	5	2	2	5	4	0.365	1		xieyujia	14	2	22	2	56	3	3	2	2	2	5	0.418	1		fengzhiyuan	104	1	22	2	56	2	3	2	1	1	3	0.824	1
jiangqinqin	304	2	19	2	57	5	2	2	1	1	2	0.386	1		xieyujia	14	2	22	2	57	5	4	1	2	5	1	0.492	1		fengzhiyuan	104	1	22	2	57	4	2	1	2	4	1	0.594	1
jiangqinqin	304	2	19	2	58	3	5	2	1	2	5	0.382	1		xieyujia	14	2	22	2	58	1	3	2	1	4	3	0.731	1		fengzhiyuan	104	1	22	2	58	3	5	1	2	3	4	0.63	1
jiangqinqin	304	2	19	2	59	5	4	1	2	5	1	0.387	1		xieyujia	14	2	22	2	59	4	3	1	1	4	3	0.586	1		fengzhiyuan	104	1	22	2	59	3	5	2	2	4	1	0.704	1
jiangqinqin	304	2	19	2	60	5	5	2	1	2	5	0.349	1		xieyujia	14	2	22	2	60	1	5	1	2	1	1	0.493	1		fengzhiyuan	104	1	22	2	60	1	3	1	1	1	3	0.559	1
jiangqinqin	304	2	19	2	61	1	1	2	1	3	1	0.41	1		xieyujia	14	2	22	2	61	1	1	1	2	1	5	1.356	1		fengzhiyuan	104	1	22	2	61	4	4	2	2	2	3	0.492	1
jiangqinqin	304	2	19	2	62	1	2	1	1	1	2	0.31	1		xieyujia	14	2	22	2	62	2	1	2	2	5	4	1.569	1		fengzhiyuan	104	1	22	2	62	2	2	1	2	2	3	0.612	1
jiangqinqin	304	2	19	2	63	5	4	2	2	3	5	0.38	1		xieyujia	14	2	22	2	63	2	5	1	1	2	5	0.398	1		fengzhiyuan	104	1	22	2	63	1	1	1	1	1	1	0.879	1
jiangqinqin	304	2	19	2	64	5	2	1	2	5	4	0.401	1		xieyujia	14	2	22	2	64	1	1	1	2	1	5	0.522	1		fengzhiyuan	104	1	22	2	64	4	2	2	2	2	5	0.535	1
jiangqinqin	304	2	19	2	65	5	1	2	2	1	5	0.451	1		xieyujia	14	2	22	2	65	1	3	2	1	4	3	0.576	1		fengzhiyuan	104	1	22	2	65	4	3	2	1	1	3	0.613	1
jiangqinqin	304	2	19	2	66	3	3	1	1	3	3	0.477	1		xieyujia	14	2	22	2	66	2	2	2	1	4	2	1.028	1		fengzhiyuan	104	1	22	2	66	2	4	1	1	2	4	0.576	1
jiangqinqin	304	2	19	2	67	3	3	1	1	3	3	0.421	1		xieyujia	14	2	22	2	67	2	1	1	2	2	3	1.374	1		fengzhiyuan	104	1	22	2	67	1	4	2	1	3	4	0.948	1
jiangqinqin	304	2	19	2	68	4	5	2	2	3	4	0.383	1		xieyujia	14	2	22	2	68	5	2	2	1	4	2	0.491	1		fengzhiyuan	104	1	22	2	68	5	2	1	2	5	4	0.538	1
jiangqinqin	304	2	19	2	69	1	2	2	2	2	3	0.978	1		xieyujia	14	2	22	2	69	4	3	1	2	4	5	0.435	1		fengzhiyuan	104	1	22	2	69	5	5	2	2	3	4	0.543	1
jiangqinqin	304	2	19	2	70	2	1	1	2	2	4	0.367	1		xieyujia	14	2	22	2	70	5	4	1	1	5	4	0.524	1		fengzhiyuan	104	1	22	2	70	2	2	2	1	5	2	0.605	1
jiangqinqin	304	2	19	2	71	5	5	1	1	5	5	0.355	1		xieyujia	14	2	22	2	71	1	4	2	2	2	1	0.547	1		fengzhiyuan	104	1	22	2	71	2	5	2	2	5	1	0.687	1
jiangqinqin	304	2	19	2	72	3	1	2	1	2	1	0.408	1		xieyujia	14	2	22	2	72	3	1	2	2	2	5	0.456	1		fengzhiyuan	104	1	22	2	72	1	2	1	1	1	2	0.399	1
jiangqinqin	304	2	19	2	73	3	3	1	2	3	1	0.371	1		xieyujia	14	2	22	2	73	3	5	2	1	2	5	0.569	1		fengzhiyuan	104	1	22	2	73	2	2	1	1	2	2	0.491	1
jiangqinqin	304	2	19	2	74	1	2	2	1	3	2	0.368	1		xieyujia	14	2	22	2	74	5	5	1	2	5	4	0.861	1		fengzhiyuan	104	1	22	2	74	1	2	2	2	2	3	0.507	1
jiangqinqin	304	2	19	2	75	2	2	1	2	2	5	0.444	1		xieyujia	14	2	22	2	75	3	3	2	1	1	3	0.638	1		fengzhiyuan	104	1	22	2	75	3	1	1	1	3	1	0.506	1
jiangqinqin	304	2	19	2	76	4	5	1	1	4	5	0.39	1		xieyujia	14	2	22	2	76	5	4	2	2	2	5	0.52	1		fengzhiyuan	104	1	22	2	76	2	1	1	1	2	1	0.48	1
jiangqinqin	304	2	19	2	77	1	4	2	2	5	3	0.401	1		xieyujia	14	2	22	2	77	5	5	1	1	5	5	0.543	1		fengzhiyuan	104	1	22	2	77	5	3	2	2	2	1	0.721	1
jiangqinqin	304	2	19	2	78	2	4	2	2	3	1	0.435	1		xieyujia	14	2	22	2	78	1	3	2	2	4	4	0.636	1		fengzhiyuan	104	1	22	2	78	3	2	1	1	3	2	0.487	1
jiangqinqin	304	2	19	2	79	3	1	1	2	3	5	0.637	1		xieyujia	14	2	22	2	79	1	3	1	1	1	3	0.709	1		fengzhiyuan	104	1	22	2	79	4	2	1	2	4	1	0.559	1
jiangqinqin	304	2	19	2	80	2	1	1	1	2	1	0.423	1		xieyujia	14	2	22	2	80	5	4	2	1	4	4	0.42	1		fengzhiyuan	104	1	22	2	80	4	5	2	1	2	5	0.819	1
jiangqinqin	304	2	19	3	81	4	1	2	1	3	1	0.402	1		xieyujia	14	2	22	3	81	1	4	2	2	5	1	0.653	1		fengzhiyuan	104	1	22	3	81	1	5	2	1	4	5	0.806	1
jiangqinqin	304	2	19	3	82	3	3	1	1	3	3	0.381	1		xieyujia	14	2	22	3	82	4	3	1	2	4	1	0.469	1		fengzhiyuan	104	1	22	3	82	3	2	1	2	3	1	0.465	1
jiangqinqin	304	2	19	3	83	3	3	1	2	3	5	0.368	1		xieyujia	14	2	22	3	83	2	2	1	1	2	2	0.67	1		fengzhiyuan	104	1	22	3	83	4	4	2	1	5	4	0.626	1
jiangqinqin	304	2	19	3	84	5	2	1	2	5	1	0.429	1		xieyujia	14	2	22	3	84	2	5	1	2	2	4	0.437	1		fengzhiyuan	104	1	22	3	84	4	5	2	1	2	5	0.469	1
jiangqinqin	304	2	19	3	85	1	3	2	2	5	4	0.512	1		xieyujia	14	2	22	3	85	2	3	2	1	4	3	0.488	1		fengzhiyuan	104	1	22	3	85	5	2	1	2	5	5	0.42	1
jiangqinqin	304	2	19	3	86	5	2	2	1	2	2	0.326	1		xieyujia	14	2	22	3	86	3	2	2	2	2	5	0.351	1		fengzhiyuan	104	1	22	3	86	2	2	2	1	5	2	0.583	1
jiangqinqin	304	2	19	3	87	4	1	1	1	4	1	0.444	1		xieyujia	14	2	22	3	87	3	4	2	1	4	4	0.892	1		fengzhiyuan	104	1	22	3	87	5	1	1	2	5	4	0.451	1
jiangqinqin	304	2	19	3	88	2	3	1	1	2	3	0.343	1		xieyujia	14	2	22	3	88	3	1	1	1	3	1	0.531	1		fengzhiyuan	104	1	22	3	88	4	4	2	1	2	4	0.971	1
jiangqinqin	304	2	19	3	89	2	5	1	2	2	4	0.524	1		xieyujia	14	2	22	3	89	1	1	2	1	4	1	0.594	1		fengzhiyuan	104	1	22	3	89	4	5	1	2	4	1	0.551	1
jiangqinqin	304	2	19	3	90	3	5	2	2	5	3	0.354	1		xieyujia	14	2	22	3	90	2	3	2	2	1	5	0.477	1		fengzhiyuan	104	1	22	3	90	4	5	2	2	3	1	0.589	1
jiangqinqin	304	2	19	3	91	3	1	2	2	4	4	0.439	1		xieyujia	14	2	22	3	91	2	1	1	2	2	3	0.501	1		fengzhiyuan	104	1	22	3	91	5	2	1	1	5	2	0.368	1
jiangqinqin	304	2	19	3	92	4	1	1	1	4	1	0.401	0		xieyujia	14	2	22	3	92	1	4	2	2	4	1	0.517	1		fengzhiyuan	104	1	22	3	92	1	4	2	1	4	4	0.509	1
jiangqinqin	304	2	19	3	93	2	5	2	2	4	3	0.439	1		xieyujia	14	2	22	3	93	3	1	1	1	3	1	0.507	1		fengzhiyuan	104	1	22	3	93	1	4	2	1	3	4	0.532	1
jiangqinqin	304	2	19	3	94	5	1	2	2	1	5	0.616	1		xieyujia	14	2	22	3	94	3	1	2	1	2	1	0.562	1		fengzhiyuan	104	1	22	3	94	1	2	2	2	5	4	0.449	1
jiangqinqin	304	2	19	3	95	2	3	2	2	4	5	0.434	1		xieyujia	14	2	22	3	95	5	2	2	2	4	3	0.327	1		fengzhiyuan	104	1	22	3	95	3	1	1	1	3	1	0.555	1
[truncated: 3,145 more rows]

## Sheet: FIG-8
TMS results
note
101-131	iTBS
[truncated: 10,803 more rows]

## Sheet: Supplementary-FIG1
The exceedance probability of each model
[truncated: 20 more rows]
